# Supplementary material for: Global microbial community biodiversity increases with antimicrobial toxin abundance of rare taxa
Source: ISME J. 2025 Jan 24;19(1):wraf012. doi: 10.1093/ismejo/wraf012 (PMC11822679; doi:10.1093/ismejo/wraf012)
Supplement: Supplementary_Table_1_wraf012 [file supplementary_table_1_wraf012.xlsx]

## Sheet: Sheet1
Assembly	Species	Locus_tag	Antimicrobial toxin domain	Secretion manner
GCF_000011385.1	Gloeobacter violaceus	GLL_RS01080	ParB_N_Srx (Toxin-ParB)	Other
GCF_000013885.1	Nitrobacter hamburgensis	NHAM_RS23870	Ntox5	eCIS
GCF_000013885.1	Nitrobacter hamburgensis	NHAM_RS23875	Ntox1	eCIS
GCF_000014005.1	Candidatus Koribacter versatilis	ACID345_RS25115	Ntox1	eCIS
GCF_000014965.1	Syntrophobacter fumaroxidans	SFUM_RS21700	Peptidase_M54	Mu_F
GCF_000015045.1	Pelobacter propionicus	PPRO_RS00425	PLA2_like	RHS
GCF_000015045.1	Pelobacter propionicus	PPRO_RS01800	Cthe_2159	T6SS
GCF_000015045.1	Pelobacter propionicus	PPRO_RS09070	Ntox14	eCIS
GCF_000016665.1	Roseiflexus sp.	ROSERS_RS19580	Het-C	eCIS
GCF_000016665.1	Roseiflexus sp.	ROSERS_RS24890	Peptidase_M15	eCIS
GCF_000020565.1	Candidatus Amoebophilus asiaticus	AASI_RS01720	Abhydrolase	SP
GCF_000022265.1	Geobacter daltonii	GEOB_RS18660	NUC	eCIS
GCF_000023065.1	Tolumonas auensis	TOLA_RS03795	M34_peptidase	Mu_F
GCF_000023125.1	Dyadobacter fermentans	DFER_RS03285	HNHc (WHH)	eCIS
GCF_000023125.1	Dyadobacter fermentans	DFER_RS17805	Cthe_2159	T6SS
GCF_000023465.1	Zunongwangia profunda	ZPR_RS14205	TNT	RHS
GCF_000024165.1	Candidatus Accumulibacter phosphatis	CAP2UW1_RS23560	Peptidase_C14	CDI
GCF_000024185.1	Methanobrevibacter ruminantium	MRU_RS01500	M34_peptidase	Mu_F
GCF_000024205.1	Desulfofarcimen acetoxidans	DTOX_RS00710	DUF2380	RHS
GCF_000024365.1	Nakamurella multipartita	NAMU_RS27040	OTT_1508_deam	eCIS
GCF_000025265.1	Conexibacter woesei	CWOE_RS20705	AHH	RHS
GCF_000067165.1	Sorangium cellulosum	SCE_RS00565	YwqJ-deaminase	RHS
GCF_000067165.1	Sorangium cellulosum	SCE_RS08085	Ntox16	eCIS
GCF_000067165.1	Sorangium cellulosum	SCE_RS21010	XOO_2897-deam	T6SS
GCF_000067165.1	Sorangium cellulosum	SCE_RS34495	DUF4329 (Toxin-JAB2)	RHS
GCF_000067165.1	Sorangium cellulosum	SCE_RS40075	Tox-PL-2	RHS
GCF_000067165.1	Sorangium cellulosum	SCE_RS43870	Ntox43	RHS
GCF_000067165.1	Sorangium cellulosum	SCE_RS47725	AHH	T6SS
GCF_000067165.1	Sorangium cellulosum	SCE_RS48405	Peptidase_S41_CPP	T6SS
GCF_000067165.1	Sorangium cellulosum	SCE_RS48615	Peptidase_S41_CPP	T6SS
GCF_000067165.1	Sorangium cellulosum	SCE_RS50035	Peptidase_S41_CPP	T6SS
GCF_000067165.1	Sorangium cellulosum	SCE_RS56520	HNHc (WHH)	RHS
GCF_000067165.1	Sorangium cellulosum	SCE_RS56525	HNHc (WHH)	RHS
GCF_000092825.1	Segniliparus rotundus	SROT_RS15230	Abhydrolase_8	T7SS
GCF_000092825.1	Segniliparus rotundus	SROT_RS15770	Abhydrolase_8	T7SS
GCF_000092825.1	Segniliparus rotundus	SROT_RS15845	Abhydrolase_8	T7SS
GCF_000145275.1	Clostridium cellulovorans	CLOCEL_RS17945	HNHc (WHH)	Other
GCF_000145275.1	Clostridium cellulovorans	CLOCEL_RS22445	VIP2	Mu_F
GCF_000145275.1	Clostridium cellulovorans	CLOCEL_RS22640	GIYc	RHS
GCF_000147335.1	Gloeothece verrucosa	CYAN7822_RS29620	Peptidase_M10_C	RHS
GCF_000153105.1	Blastopirellula marina	DSM3645_RS14405	YwqJ-deaminase	RHS
GCF_000153185.1	Reinekea blandensis	MED297_RS09745	Ntox16	RHS
GCF_000155555.1	Coleofasciculus chthonoplastes	MC7420_RS02760	Ntox6	eCIS
GCF_000155555.1	Coleofasciculus chthonoplastes	MC7420_RS10350	Ntox16	eCIS
GCF_000155555.1	Coleofasciculus chthonoplastes	MC7420_RS35415	microbial_Rnases (Ribonuclease)	eCIS
GCF_000155595.1	Synechococcus sp.	S7335_RS09770	Peptidase_M10_C	RHS
GCF_000159535.2	Staphylococcus aureus	HMPREF0772_RS02525	CdiA-CT_Ecl_RNase-like	Other
GCF_000160535.1	Prevotella bergensis	HMPREF0645_RS03320	Peptidase_M91	RHS
GCF_000160535.1	Prevotella bergensis	HMPREF0645_RS13000	Toxin-JAB1	RHS
GCF_000160535.1	Prevotella bergensis	HMPREF0645_RS13050	CDI_toxin_Bp_tRNase-like	Mu_F
GCF_000160535.1	Prevotella bergensis	HMPREF0645_RS13090	AHH	RHS
GCF_000160635.1	Oribacterium sinus	HMPREF6123_RS02585	VIP2	Mu_F
GCF_000160695.1	Selenomonas flueggei	HMPREF0908_RS11095	NUC	Other
GCF_000163055.2	Prevotella sp.	HMPREF0669_RS10065	SseC	RHS
GCF_000164635.1	Roseomonas cervicalis	HMPREF0731_RS23280	TNT	T6SS
GCF_000165735.1	Megasphaera micronuciformis	HMPREF9429_RS02535	Ntox50	Mu_F
GCF_000166395.1	Leadbetterella byssophila	LBYS_RS12115	Toxin-JAB1	RHS
GCF_000166395.1	Leadbetterella byssophila	LBYS_RS19345	Peptidase_M91	RHS
GCF_000166395.1	Leadbetterella byssophila	LBYS_RS19350	Toxin-JAB1	RHS
GCF_000166395.1	Leadbetterella byssophila	LBYS_RS19355	Toxin-JAB1	RHS
GCF_000169175.1	Microscilla marina	M23134_RS20100	Enterotoxin_a	Other
GCF_000169175.1	Microscilla marina	M23134_RS25580	Gln_amidase	SP
GCF_000169175.1	Microscilla marina	M23134_RS39530	Peptidase_M54	RHS
GCF_000169175.1	Microscilla marina	M23134_RS39670	VIP2	eCIS
GCF_000169175.1	Microscilla marina	M23134_RS39900	Tox-MPTase3	eCIS
GCF_000170755.1	Lentisphaera araneosa	LNTAR_RS01595	AHH	Other
GCF_000170755.1	Lentisphaera araneosa	LNTAR_RS26365	AHH	Other
GCF_000171235.2	Geminisphaera colitermitum	OBACDRAFT_RS11270	Ntox10	RHS
GCF_000171235.2	Geminisphaera colitermitum	OBACDRAFT_RS25260	PKc_like	Mu_F
GCF_000172555.1	Pedosphaera parvula	CFLAV_RS13335	Peptidase_C39_like	RHS
GCF_000172555.1	Pedosphaera parvula	CFLAV_RS14325	PKc_like	RHS
GCF_000172555.1	Pedosphaera parvula	CFLAV_RS14330	PKc_like	RHS
GCF_000174895.1	Ruminococcus flavefaciens	RUMFLAFD1_RS0105780	Ntox50	Mu_F
GCF_000177115.1	Staphylococcus epidermidis	HMPREF0797_RS03035	Ntox50	Mu_F
GCF_000178855.1	Ktedonobacter racemifer	KRAC_RS63310	Peptidase_M78	eCIS
GCF_000178855.1	Ktedonobacter racemifer	KRAC_RS63325	Peptidase_M78	eCIS
GCF_000178975.2	Granulicella tundricola	ACIX9_RS09910	YkuD_like	RHS
GCF_000178975.2	Granulicella tundricola	ACIX9_RS23825	HNHc (WHH)	eCIS
GCF_000179595.2	Acetivibrio cellulolyticus	ACECE_RS0210215	Lyz-like	RHS
GCF_000179595.2	Acetivibrio cellulolyticus	ACECE_RS0213325	Lyz-like	RHS
GCF_000179595.2	Acetivibrio cellulolyticus	ACECE_RS0222395	EndoU	SP
GCF_000179595.2	Acetivibrio cellulolyticus	ACECE_RS0223070	Rib_hydrolase	RHS
GCF_000185385.1	Lachnoanaerobaculum saburreum	HMPREF0381_RS00380	ClyA-like	Mu_F
GCF_000186885.1	Desulfobulbus propionicus	DESPR_RS07175	DUF2778	RHS
GCF_000186885.1	Desulfobulbus propionicus	DESPR_RS16350	NUC	eCIS
GCF_000186885.1	Desulfobulbus propionicus	DESPR_RS17570	Peptidase_M11	eCIS
GCF_000190575.1	Phocaeicola salanitronis	BACSA_RS18865	OTT_1508_deam	T6SS
GCF_000192225.1	Capnocytophaga sp.	HMPREF9071_RS07275	Peptidase_M54	T6SS
GCF_000192225.1	Capnocytophaga sp.	HMPREF9071_RS12340	Peptidase_M54	T6SS
GCF_000195275.1	Treponema succinifaciens	TRESU_RS03815	AHH	T6SS
GCF_000195275.1	Treponema succinifaciens	TRESU_RS03885	AHH	T6SS
GCF_000195275.1	Treponema succinifaciens	TRESU_RS13575	PKc_like	eCIS
GCF_000195275.1	Treponema succinifaciens	TRESU_RS15355	NUC	T6SS
GCF_000195295.1	Desulfobacca acetoxidans	DESAC_RS09030	Ntox14	eCIS
GCF_000212735.1	Haliscomenobacter hydrossis	HALHY_RS25335	CDI_toxin_EC869_like	SP
GCF_000212735.1	Haliscomenobacter hydrossis	HALHY_RS34660	Lyz-like	RHS
GCF_000212735.1	Haliscomenobacter hydrossis	HALHY_RS37075	Ntox44	RHS
GCF_000215085.1	Desulfotomaculum ruminis	DESRU_RS14915	DUF4258	RHS
GCF_000236705.1	Owenweeksia hongkongensis	OWEHO_RS18200	CdiA-CT_Yk_RNaseA-like	eCIS
GCF_000245755.1	Helcococcus kunzii	HMPREF9709_RS09635	COG5529	Mu_F
GCF_000250635.1	Saprospira grandis	SGRA_RS21140	Peptidase_M91	RHS
GCF_000250635.1	Saprospira grandis	SGRA_RS21150	Peptidase_M54	RHS
GCF_000250635.1	Saprospira grandis	SGRA_RS21160	Ntox44	RHS
GCF_000255455.1	Aquimarina agarilytica	KQA_RS0205685	PoNe	SP
GCF_000255455.1	Aquimarina agarilytica	KQA_RS0206660	Ntox16	eCIS
GCF_000255705.1	Zavarzinella formosa	BGIM_RS0137755	YwqJ-deaminase	T6SS
GCF_000255705.1	Zavarzinella formosa	BGIM_RS0144875	PoNe	Other
GCF_000255705.1	Zavarzinella formosa	BGIM_RS47850	Pput2613-deam	Other
GCF_000255705.1	Zavarzinella formosa	BGIM_RS59500	HNHc (WHH)	Other
GCF_000255705.1	Zavarzinella formosa	BGIM_RS62385	XOO_2897-deam	RHS
GCF_000255705.1	Zavarzinella formosa	BGIM_RS65740	LHH	Other
GCF_000255705.1	Zavarzinella formosa	BGIM_RS65925	NUC	RHS
GCF_000264055.1	Flavobacterium sp.	A3SG_RS0103135	Tox-MPTase2	RHS
GCF_000265505.1	Bernardetia litoralis	FLELI_RS00775	Ntox24	RHS
GCF_000265505.1	Bernardetia litoralis	FLELI_RS00940	GIYc	RHS
GCF_000265505.1	Bernardetia litoralis	FLELI_RS10950	Peptidase_M91	RHS
GCF_000270305.1	Clostridium sp.	CXIVA_RS00930	CdiA_C	Mu_F
GCF_000275825.1	Saprospira grandis	SAPGRDRAFT_RS01985	Peptidase_M54	RHS
GCF_000275825.1	Saprospira grandis	SAPGRDRAFT_RS17815	CdiA-CT_Ec-like	T6SS
GCF_000275825.1	Saprospira grandis	SAPGRDRAFT_RS19925	Ntox24	RHS
GCF_000275825.1	Saprospira grandis	SAPGRDRAFT_RS22415	Lyz-like	RHS
GCF_000275825.1	Saprospira grandis	SAPGRDRAFT_RS22770	Lyz-like	RHS
GCF_000297255.1	Nitrolancea hollandica	NITHO_RS13965	halocin_C8_dom	RHS
GCF_000297255.1	Nitrolancea hollandica	NITHO_RS13985	halocin_C8_dom	RHS
GCF_000300875.1	Galbibacter marinus	I215_RS15735	Peptidase_M91	RHS
GCF_000316665.1	Rivularia sp.	RIV7116_RS08070	Peptidase_M10_C	RHS
GCF_000316665.1	Rivularia sp.	RIV7116_RS34565	NUC	eCIS
GCF_000316665.1	Rivularia sp.	RIV7116_RS36580	NUC	eCIS
GCF_000321465.1	Enterococcus faecium	OG9_RS08545	Lyz-like	Mu_F
GCF_000331105.1	Fibrella aestuarina	FAES_RS14500	Abhydrolase	T6SS
GCF_000331105.1	Fibrella aestuarina	FAES_RS30560	Peptidase_M14_like	T6SS
GCF_000332155.1	Kamptonema formosum	OSCIL6407_RS32490	Colicin_D	Bacteriocins
GCF_000333355.1	Flavobacterium sp.	I5C_RS04310	Peptidase_M91	RHS
GCF_000333355.1	Flavobacterium sp.	I5C_RS11840	M34_peptidase	RHS
GCF_000337515.1	Halovivax asiaticus	C479_RS16220	Colicin_D	eCIS
GCF_000341145.1	Nocardiopsis xinjiangensis	D473_RS0100590	NUC	RHS
GCF_000346615.1	Nafulsella turpanensis	F752_RS0114270	Peptidase_M91	RHS
GCF_000349325.1	Streptomyces davaonensis	BN159_RS24385	microbial_Rnases (Ribonuclease)	RHS
GCF_000349325.1	Streptomyces davaonensis	BN159_RS37575	ClyA-like	eCIS
GCF_000349325.1	Streptomyces davaonensis	BN159_RS40625	Abhydrolase	SP
GCF_000364225.1	Eubacterium plexicaudatum	C823_RS31155	CdiA-CT_5T87E_Ct	Other
GCF_000373105.1	Lewinella persica	B036_RS0102185	Peptidase_M10	RHS
GCF_000373105.1	Lewinella persica	B036_RS0104555	DUF4329 (Toxin-JAB2)	RHS
GCF_000374025.1	Spirosoma panaciterrae	B153_RS36820	Ntox1	eCIS
GCF_000374405.1	Riemerella columbina	C237_RS0102180	CDI_toxin_Bp_tRNase-like	Mu_F
GCF_000374405.1	Riemerella columbina	C237_RS13910	CDI_toxin_Bp_tRNase-like	Mu_F
GCF_000378105.1	Rubritalea marina	F454_RS0109120	Peptidase_M10_C	RHS
GCF_000378765.1	Psychroflexus tropicus	F598_RS0104080	Peptidase_M91	RHS
GCF_000379525.1	Lamprocystis purpurea	A39O_RS0121765	DUF4923	T6SS
GCF_000379685.1	Catelliglobosispora koreensis	A3E1_RS0112630	Tox-ART-HYD1	RHS
GCF_000379725.1	Cytophaga aurantiaca	A3EE_RS0115180	DUF2235	T6SS
GCF_000379725.1	Cytophaga aurantiaca	A3EE_RS0118535	DUF2235	T6SS
GCF_000379805.1	Lewinella cohaerens	A3EU_RS0109730	NUC	eCIS
GCF_000379825.1	Longispora albida	A3G1_RS0124345	LHH	RHS
GCF_000379825.1	Longispora albida	A3G1_RS33140	NUC	RHS
GCF_000379825.1	Longispora albida	A3G1_RS35950	SCP1201-deam	RHS
GCF_000379825.1	Longispora albida	A3G1_RS37740	Tox-HNH-EHHH	RHS
GCF_000379825.1	Longispora albida	A3G1_RS41550	SseC	eCIS
GCF_000380125.1	Streptococcus ovis	A3I9_RS0104485	VIP2	Mu_F
GCF_000380125.1	Streptococcus ovis	A3I9_RS0107165	LHH	RHS
GCF_000381725.1	Fusobacterium russii	G326_RS09585	PoNe	CDI
GCF_000382125.1	Eudoraea adriatica	G504_RS0101260	PKc_like	T6SS
GCF_000384115.1	Sporichthya polymorpha	SPOPO_RS0117535	GIYc	RHS
GCF_000384395.1	Geopsychrobacter electrodiphilus	D888_RS0105535	M34_peptidase	Mu_F
GCF_000411575.1	Capnocytophaga sp.	HMPREF1528_RS08045	Peptidase_M54	T6SS
GCF_000411575.1	Capnocytophaga sp.	HMPREF1528_RS11975	NLPC_P60	T6SS
GCF_000420645.1	Nevskia ramosa	G513_RS0118175	PRK15244	RHS
GCF_000421445.1	Frankia sp.	H026_RS0120080	PKc_like	eCIS
GCF_000421665.1	Bavariicoccus seileri	H541_RS0102450	DUF4258	Mu_F
GCF_000421965.1	Ruminiclostridium papyrosolvens	L323_RS38610	Tox-HNH-EHHH	RHS
GCF_000422685.1	Flavobacterium gelidilacus	G507_RS0110150	DUF2235	T6SS
GCF_000423145.1	Helcococcus sueciensis	G534_RS0101115	Ntox50	Mu_F
GCF_000423565.1	Runella zeae	G563_RS0108250	AHH	SP
GCF_000423565.1	Runella zeae	G563_RS0132920	Cthe_2159	T6SS
GCF_000423665.1	Solirubrobacter soli	G569_RS0106535	SseC	RHS
GCF_000423665.1	Solirubrobacter soli	G569_RS0128880	DNase_NucA_NucB	SP
GCF_000423665.1	Solirubrobacter soli	G569_RS54020	SseC	RHS
GCF_000423665.1	Solirubrobacter soli	G569_RS57670	GIYc	RHS
GCF_000424825.1	Streptomyces sp.	H299_RS39190	Peptidase_M78	eCIS
GCF_000425485.1	Flavobacterium tegetincola	H602_RS0105570	Ntox44	RHS
GCF_000425585.1	Terrimonas ferruginea	H608_RS0110745	Peptidase_M54	RHS
GCF_000425585.1	Terrimonas ferruginea	H608_RS0112095	Peptidase_M91	RHS
GCF_000425585.1	Terrimonas ferruginea	H608_RS0115045	AHH	T6SS
GCF_000425585.1	Terrimonas ferruginea	H608_RS24510	DUF4329 (Toxin-JAB2)	RHS
GCF_000426225.1	Desulforegula conservatrix	K245_RS0116745	AHH	RHS
GCF_000426465.1	Chryseobacterium caeni	K319_RS0107485	AHH	T6SS
GCF_000426465.1	Chryseobacterium caeni	K319_RS21075	Tox-REase-7	RHS
GCF_000426525.1	Nocardioides alkalitolerans	K329_RS0100455	DUF4258	RHS
GCF_000426645.1	Nakamurella lactea	K340_RS34145	M34_peptidase	eCIS
GCF_000426685.1	Solimonas flava	K343_RS22170	Cthe_2159	T6SS
GCF_000426705.1	Spirochaeta cellobiosiphila	K345_RS0105945	AHH	T6SS
GCF_000426725.1	Sporocytophaga myxococcoides	K350_RS0100970	Peptidase_C70	CDI
GCF_000426725.1	Sporocytophaga myxococcoides	K350_RS30835	Het-C	eCIS
GCF_000426725.1	Sporocytophaga myxococcoides	K350_RS30845	Lyz-like	eCIS
GCF_000427385.1	Methylocaldum szegediense	METSZ_RS28495	CDI_toxin_Bp_tRNase-like	RHS
GCF_000427385.1	Methylocaldum szegediense	METSZ_RS31065	Ntox24	RHS
GCF_000427605.1	Teredinibacter turnerae	TERTUR_RS0102385	Abhydrolase	RHS
GCF_000428465.1	Chitinimonas koreensis	F559_RS0109275	HNHc (WHH)	eCIS
GCF_000428465.1	Chitinimonas koreensis	F559_RS0118255	GIYc	RHS
GCF_000428465.1	Chitinimonas koreensis	F559_RS0122850	EndoU	RHS
GCF_000428465.1	Chitinimonas koreensis	F559_RS0122860	Peptidase_C14	CDI
GCF_000428465.1	Chitinimonas koreensis	F559_RS28400	AHH	RHS
GCF_000428765.1	Brevundimonas aveniformis	G391_RS15485	COG5529	RHS
GCF_000428945.1	Hamadaea tsunoensis	G401_RS43350	Ntox30	RHS
GCF_000429225.1	Actinomyces dentalis	G446_RS0113595	Tox-SHH	RHS
GCF_000429425.1	Algoriphagus mannitolivorans	G458_RS20135	NUC	eCIS
GCF_000430045.1	Calidithermus chliarophilus	MEICH_RS0110405	NUC	eCIS
GCF_000430045.1	Calidithermus chliarophilus	MEICH_RS23845	Abhydrolase	eCIS
GCF_000430045.1	Calidithermus chliarophilus	MEICH_RS26710	Abhydrolase	eCIS
GCF_000430045.1	Calidithermus chliarophilus	MEICH_RS27460	CdiA-CT_Yk_RNaseA-like	Other
GCF_000430825.1	Chryseobacterium daeguense	H560_RS0105900	DUF2235	T6SS
GCF_000443165.1	Thauera terpenica	M622_RS36380	DUF2235	RHS
GCF_000468135.1	Prevotella pleuritidis	HMPREF1218_RS02870	Abhydrolase	T6SS
GCF_000468135.1	Prevotella pleuritidis	HMPREF1218_RS07300	Ntox46	T6SS
GCF_000468135.1	Prevotella pleuritidis	HMPREF1218_RS11265	DNase_NucA_NucB	T6SS
GCF_000468755.1	Olsenella profusa	HMPREF1316_RS02900	CDI_toxin_Bp_tRNase-like	Mu_F
GCF_000468755.1	Olsenella profusa	HMPREF1316_RS12965	CDI_toxin_Bp_tRNase-like	Mu_F
GCF_000468895.1	Jonquetella sp.	HMPREF1249_RS07840	VIP2	Mu_F
GCF_000469505.1	Leptotrichia sp.	HMPREF1984_RS08110	COG3179	T6SS
GCF_000469505.1	Leptotrichia sp.	HMPREF1984_RS11140	M34_peptidase	Mu_F
GCF_000469565.1	Oribacterium sp.	HMPREF1986_RS04495	SseC	RHS
GCF_000473085.1	Azorhizobium doebereinerae	YU1_RS0101345	Tox-HDC	RHS
GCF_000493795.1	Parvimonas micra	T262_RS08435	CDI_toxin_EC869_like	T7SS
GCF_000493795.1	Parvimonas micra	T262_RS08440	CDI_toxin_EC869_like	T7SS
GCF_000504245.1	Haloechinothrix halophila	AMYHA_RS25130	TNT	T7SS
GCF_000513475.1	Candidatus Babela massiliensis	BABL1_RS03685	Abhydrolase	SP
GCF_000515315.1	Asinibacterium sp.	SEDOR53_RS0116005	microbial_Rnases (Ribonuclease)	RHS
GCF_000515315.1	Asinibacterium sp.	SEDOR53_RS18635	NLPC_P60	eCIS
GCF_000515335.1	Cohnella panacarvi	COHPA_RS24505	NUC	T7SS
GCF_000517105.1	Fischerella sp.	FIS9605_RS39665	Peptidase_M54	eCIS
GCF_000518545.1	Hallella seregens	L888_RS13825	CdiA_C	Mu_F
GCF_000519205.1	Amycolatopsis taiwanensis	A3CU_RS0125715	Sarcoglycan_1	Other
GCF_000519205.1	Amycolatopsis taiwanensis	A3CU_RS0125765	Peptidase_M78	eCIS
GCF_000520955.1	Aquimarina pacifica	DZ60_RS0107905	ClyA-like	eCIS
GCF_000520955.1	Aquimarina pacifica	DZ60_RS0113680	Toxin-JAB1	RHS
GCF_000520955.1	Aquimarina pacifica	DZ60_RS0116660	COG5529	RHS
GCF_000520955.1	Aquimarina pacifica	DZ60_RS0118425	Peptidase_C19	RHS
GCF_000520955.1	Aquimarina pacifica	DZ60_RS0121645	Tox-PL-2	RHS
GCF_000520955.1	Aquimarina pacifica	DZ60_RS22820	PKc_like	RHS
GCF_000521765.1	Bibersteinia trehalosi	F544_RS06165	DNase_NucA_NucB	CDI
GCF_000522985.1	Gemmatirosa kalamazoonesis	J421_RS27365	AHH	T6SS
GCF_000525675.1	Bdellovibrio bacteriovorus	BDW_RS03625	DUF2778	RHS
GCF_000526515.1	Cellulomonas sp.	K415_RS0118075	Tox-SHH	RHS
GCF_000568195.1	Chania multitudinisentens	Z167_RS0115845	microbial_Rnases (Ribonuclease)	T6SS
GCF_000568195.1	Chania multitudinisentens	Z167_RS0118350	CDI_toxin_Bp_tRNase-like	CDI
GCF_000577615.1	Herbaspirillum sp.	RV1423_RS29425	NUC	eCIS
GCF_000582575.1	Pantoea ananatis	Y903_RS0101320	Rib_hydrolase	T6SS
GCF_000582575.1	Pantoea ananatis	Y903_RS0114240	ParB_N_Srx (Toxin-ParB)	T6SS
GCF_000582575.1	Pantoea ananatis	Y903_RS25450	HNHc (WHH)	RHS
GCF_000585355.1	Prevotella oryzae	XYLOR_RS13445	DUF4329 (Toxin-JAB2)	RHS
GCF_000585355.1	Prevotella oryzae	XYLOR_RS13455	DUF4329 (Toxin-JAB2)	RHS
GCF_000585355.1	Prevotella oryzae	XYLOR_RS13840	Peptidase_M91	RHS
GCF_000598525.1	Bacteroides fragilis	M067_RS02260	PoNe	T6SS
GCF_000598525.1	Bacteroides fragilis	M067_RS23785	Ntox44	T6SS
GCF_000599605.1	Prevotella sp.	X919_RS15175	Peptidase_M91	RHS
GCF_000599605.1	Prevotella sp.	X919_RS15705	SseC	RHS
GCF_000599605.1	Prevotella sp.	X919_RS15890	YkuD_like	RHS
GCF_000599605.1	Prevotella sp.	X919_RS16935	CDI_toxin_Bp_tRNase-like	Mu_F
GCF_000599685.1	Escherichia coli	CF59_RS21655	HNHc (WHH)	T6SS
GCF_000599865.1	Deinococcus phoenicis	DEIPH_RS02915	AHH	eCIS
GCF_000599865.1	Deinococcus phoenicis	DEIPH_RS18570	Abhydrolase	eCIS
GCF_000601485.1	Chondromyces apiculatus	CAP_RS01565	Peptidase_S41_CPP	T6SS
GCF_000601485.1	Chondromyces apiculatus	CAP_RS03355	Abhydrolase	T6SS
GCF_000601485.1	Chondromyces apiculatus	CAP_RS03380	SCP1201-deam	T6SS
GCF_000601485.1	Chondromyces apiculatus	CAP_RS16535	Ntox46	T6SS
GCF_000601485.1	Chondromyces apiculatus	CAP_RS19460	YwqJ-deaminase	RHS
GCF_000601485.1	Chondromyces apiculatus	CAP_RS21860	Rib_hydrolase	T6SS
GCF_000601485.1	Chondromyces apiculatus	CAP_RS32340	Cthe_2159	T6SS
GCF_000601485.1	Chondromyces apiculatus	CAP_RS37835	Ntox24	T6SS
GCF_000601485.1	Chondromyces apiculatus	CAP_RS41900	YwqJ-deaminase	RHS
GCF_000601485.1	Chondromyces apiculatus	CAP_RS43715	Peptidase_S41_CPP	T6SS
GCF_000601485.1	Chondromyces apiculatus	CAP_RS44775	Abhydrolase	T6SS
GCF_000601485.1	Chondromyces apiculatus	CAP_RS45425	VRR_NUC	T6SS
GCF_000601485.1	Chondromyces apiculatus	CAP_RS45675	Peptidase_S41_CPP	T6SS
GCF_000601485.1	Chondromyces apiculatus	CAP_RS47415	ParBc	RHS
GCF_000601485.1	Chondromyces apiculatus	CAP_RS49255	Peptidase_C39_like	T6SS
GCF_000613445.1	Prevotella shahii	JCM12083_RS19655	CDI_toxin_Bp_tRNase-like	Mu_F
GCF_000613825.1	Bacteroides graminisolvens	JCM15093_RS19355	Peptidase_M23	RHS
GCF_000621505.1	Ruminiclostridium cellobioparum	T344_RS29970	Tox-REase-7	RHS
GCF_000621505.1	Ruminiclostridium cellobioparum	T344_RS30370	NUC	eCIS
GCF_000621625.1	Crocinitomix catalasitica	T367_RS0114255	Tox-MPTase2	RHS
GCF_000686725.1	Clostridium akagii	BR66_RS0107670	DUF4225	T7SS
GCF_000686725.1	Clostridium akagii	BR66_RS26275	Ntox24	RHS
GCF_000687875.1	Acidocella facilis	T331_RS0115745	Ntox15	T6SS
GCF_000687875.1	Acidocella facilis	T331_RS19295	Ntox15	T6SS
GCF_000688455.1	Acidobacterium ailaaui	N655_RS0101935	PLA2_like	RHS
GCF_000702445.1	Bryobacter aggregatus	M017_RS0102190	PKc_like	RHS
GCF_000702445.1	Bryobacter aggregatus	M017_RS0104695	ParB_N_Srx (Toxin-ParB)	RHS
GCF_000702445.1	Bryobacter aggregatus	M017_RS0104740	Peptidase_M54	RHS
GCF_000702445.1	Bryobacter aggregatus	M017_RS0110760	ParB_N_Srx (Toxin-ParB)	RHS
GCF_000710755.1	Saccharopolyspora rectivirgula	GU90_RS08625	Lyz-like	T7SS
GCF_000711235.1	Prevotella sp.	K348_RS18665	PKc_like	T6SS
GCF_000711955.1	Nevskia soli	BP26_RS0110065	Gln_amidase	RHS
GCF_000711955.1	Nevskia soli	BP26_RS26975	LLB_putidacin	RHS
GCF_000714815.1	Anditalea andensis	EL17_RS22290	Tox-GHH	T6SS
GCF_000714815.1	Anditalea andensis	EL17_RS23745	ClyA-like	T6SS
GCF_000717135.1	Catenuloplanes japonicus	OP04_RS06105	Tox-HNH-EHHH	RHS
GCF_000717135.1	Catenuloplanes japonicus	OP04_RS49095	M35_like	eCIS
GCF_000717135.1	Catenuloplanes japonicus	OP04_RS50490	M35_like	eCIS
GCF_000717135.1	Catenuloplanes japonicus	OP04_RS50545	Gln_amidase	T7SS
GCF_000718255.1	Spirillospora albida	IE99_RS29570	VIP2	T7SS
GCF_000718255.1	Spirillospora albida	IE99_RS32845	GIYc	RHS
GCF_000721705.1	Actinoplanes subtropicus	IH26_RS0132135	Peptidase_C80	T7SS
GCF_000733755.1	Lachnoclostridium phytofermentans	CC92_RS0104125	AHH	RHS
GCF_000737785.1	Chryseobacterium luteum	IX38_RS06985	Ntox43	RHS
GCF_000737785.1	Chryseobacterium luteum	IX38_RS08670	Cthe_2159	T6SS
GCF_000737785.1	Chryseobacterium luteum	IX38_RS10180	ParBc	RHS
GCF_000737785.1	Chryseobacterium luteum	IX38_RS15370	Tox-MPTase3	RHS
GCF_000737785.1	Chryseobacterium luteum	IX38_RS21850	NLPC_P60	T6SS
GCF_000737785.1	Chryseobacterium luteum	IX38_RS22075	Peptidase_M54	T6SS
GCF_000740675.1	Massilia sp.	MA09_RS24345	PKc_like	T6SS
GCF_000742655.1	Bacillus anthracis	DJ48_RS10845	Toxin-deaminase	T7SS
GCF_000742835.1	Candidatus Paracaedibacter acanthamoebae	ID47_RS12845	HNHc (WHH)	CDI
GCF_000744695.1	Marinobacter sp.	U734_RS01600	DUF2235	T6SS
GCF_000744695.1	Marinobacter sp.	U734_RS08035	HNHc (WHH)	Bacteriocins
GCF_000744695.1	Marinobacter sp.	U734_RS16405	PoNe	CDI
GCF_000745345.1	Streptomyces yeochonensis	BS72_RS26360	NUC	RHS
GCF_000747135.1	Arenimonas oryziterrae	N789_RS12240	HNHc (WHH)	T6SS
GCF_000747135.1	Arenimonas oryziterrae	N789_RS14965	GH-E	eCIS
GCF_000747135.1	Arenimonas oryziterrae	N789_RS15325	Tox-REase-7	RHS
GCF_000758765.1	Anaerococcus lactolyticus	HMPREF1630_RS07470	CDI_toxin_Bp_tRNase-like	Mu_F
GCF_000759025.1	Phaeodactylibacter xiamenensis	IX84_RS12035	SseC	RHS
GCF_000759285.1	Veillonella montpellierensis	HMPREF0872_RS08720	TNT	Mu_F
GCF_000762285.1	Burkholderia mallei	BM44_RS07935	DUF4923	T6SS
GCF_000775915.1	Sporocytophaga myxococcoides	MYP_RS25470	Peptidase_M15	eCIS
GCF_000775915.1	Sporocytophaga myxococcoides	MYP_RS25480	NLPC_P60	eCIS
GCF_000775915.1	Sporocytophaga myxococcoides	MYP_RS26225	Lyz-like	eCIS
GCF_000775995.1	Treponema sp.	QI63_RS07875	PKc_like	Mu_F
GCF_000775995.1	Treponema sp.	QI63_RS12675	CdiA-CT_Ecl_RNase-like	RHS
GCF_000786205.1	Sphingomonas sp.	QU44_RS17625	NUC	eCIS
GCF_000801955.1	Ralstonia sp.	PI87_RS16595	Tox-GHH	RHS
GCF_000801955.1	Ralstonia sp.	PI87_RS21365	PoNe	T6SS
GCF_000801955.1	Ralstonia sp.	PI87_RS28955	HNHc (WHH)	RHS
GCF_000803215.1	Pectobacterium fontis	OI69_RS08805	Abhydrolase	T6SS
GCF_000803215.1	Pectobacterium fontis	OI69_RS17460	NUC	T6SS
GCF_000803215.1	Pectobacterium fontis	OI69_RS19580	HNHc (WHH)	RHS
GCF_000808015.1	Terrisporobacter othiniensis	QX51_RS15500	Toxin-deaminase	Mu_F
GCF_000814325.1	Flavihumibacter sp.	HY58_RS18370	Toxin-JAB1	RHS
GCF_000814325.1	Flavihumibacter sp.	HY58_RS18395	Ntox33	RHS
GCF_000814475.1	Flavihumibacter solisilvae	OI18_RS23575	Ntox4	eCIS
GCF_000820845.2	Pyrinomonas methylaliphatogenes	PYK22_RS04495	Peptidase_M15	RHS
GCF_000820845.2	Pyrinomonas methylaliphatogenes	PYK22_RS05690	Lyz-like	RHS
GCF_000820845.2	Pyrinomonas methylaliphatogenes	PYK22_RS07085	Lyz-like	RHS
GCF_000820845.2	Pyrinomonas methylaliphatogenes	PYK22_RS17090	COG3179	RHS
GCF_000820845.2	Pyrinomonas methylaliphatogenes	PYK22_RS17095	Peptidase_M23	RHS
GCF_000829675.1	Acinetobacter rudis	Aru01_RS02075	DUF2235	T6SS
GCF_000934725.1	Methyloterricola oryzae	EK23_RS06390	Rib_hydrolase	RHS
GCF_000939295.1	Clostridioides difficile	BN1097_RS00275	Ntox50	Mu_F
GCF_000952855.1	Aequorivita vladivostokensis	MB09_RS15430	M35_like	eCIS
GCF_000953135.1	Legionella fallonii	LFA_RS02565	Lyz-like	RHS
GCF_000953135.1	Legionella fallonii	LFA_RS06030	COG3179	RHS
GCF_000966285.1	Frankia sp.	FRADC12_RS24665	Cytotoxic	RHS
GCF_000966285.1	Frankia sp.	FRADC12_RS26030	XOO_2897-deam	RHS
GCF_000969705.1	Nitriliruptor alkaliphilus	NITAL_RS12385	EndoU	Other
GCF_000969705.1	Nitriliruptor alkaliphilus	NITAL_RS20770	EndoU	Other
GCF_000971475.1	Sulfuricella sp.	SCT_RS13670	DUF5675	RHS
GCF_000971475.1	Sulfuricella sp.	SCT_RS13685	GIYc	RHS
GCF_000971475.1	Sulfuricella sp.	SCT_RS15150	AHH	RHS
GCF_000974485.1	Streptomyces sp.	AOM46_RS01370	CdiA-CT_Ecl_RNase-like	RHS
GCF_000974485.1	Streptomyces sp.	AOM46_RS22595	CdiA-CT_Ec_tRNase	T7SS
GCF_000974685.2	Ferriphaselus amnicola	OYT1_RS11990	Ntox24	RHS
GCF_000975135.1	Demequina aurantiaca	AOP73_RS06530	DUF4258	RHS
GCF_000979975.1	Methanosarcina sp.	EO93_RS07190	CdiA-CT_Ec_Kp-like	RHS
GCF_000979975.1	Methanosarcina sp.	EO93_RS08510	COG5529	RHS
GCF_000979975.1	Methanosarcina sp.	EO93_RS16495	COG5529	RHS
GCF_000987775.1	Arsukibacterium ikkense	WG68_RS05180	DUF4329 (Toxin-JAB2)	RHS
GCF_001007275.1	Pseudomonas aeruginosa	AA895_RS27260	Ntox46	T6SS
GCF_001007275.1	Pseudomonas aeruginosa	AA895_RS27290	Tox-GHH2	T6SS
GCF_001007275.1	Pseudomonas aeruginosa	AA895_RS31250	Tox-REase-5	T6SS
GCF_001020985.1	Corynebacterium mustelae	CMUST_RS02640	SseC	RHS
GCF_001020985.1	Corynebacterium mustelae	CMUST_RS15740	Tox-REase-7	RHS
GCF_001021565.1	Delftia tsuruhatensis	AA671_RS26820	COG5529	RHS
GCF_001044395.1	Caenimonas sp.	AQ12_RS02975	Abhydrolase	RHS
GCF_001044395.1	Caenimonas sp.	AQ12_RS05825	CdiA-CT_Yk_RNaseA-like	RHS
GCF_001054945.1	Corynebacterium falsenii	ADA41_RS02600	Tox-REase-7	RHS
GCF_001060545.1	Rothia mucilaginosa	ADL50_RS01645	Abhydrolase	RHS
GCF_001189515.2	Olsenella sp.	ADJ70_RS00050	GIYc	RHS
GCF_001189515.2	Olsenella sp.	ADJ70_RS07735	LHH	SP
GCF_001189515.2	Olsenella sp.	ADJ70_RS10075	CDI_toxin_Bp_tRNase-like	Mu_F
GCF_001262075.1	Ottowia sp.	ADJ79_RS03820	DNase_NucA_NucB	RHS
GCF_001262605.1	Pseudobacteroides cellulosolvens	Bccel_RS04120	GIYc	RHS
GCF_001262605.1	Pseudobacteroides cellulosolvens	Bccel_RS15330	COG5529	Other
GCF_001262605.1	Pseudobacteroides cellulosolvens	Bccel_RS15440	PoNe	RHS
GCF_001262605.1	Pseudobacteroides cellulosolvens	Bccel_RS19930	PoNe	RHS
GCF_001262605.1	Pseudobacteroides cellulosolvens	Bccel_RS27815	Sarcoglycan_1	Other
GCF_001262605.1	Pseudobacteroides cellulosolvens	Bccel_RS27825	RES	RHS
GCF_001262605.1	Pseudobacteroides cellulosolvens	Bccel_RS28055	Rib_hydrolase	RHS
GCF_001262605.1	Pseudobacteroides cellulosolvens	Bccel_RS28315	DUF4329 (Toxin-JAB2)	RHS
GCF_001262605.1	Pseudobacteroides cellulosolvens	Bccel_RS28375	DUF4329 (Toxin-JAB2)	RHS
GCF_001262605.1	Pseudobacteroides cellulosolvens	Bccel_RS30585	Rib_hydrolase	RHS
GCF_001263175.1	Vulgatibacter incomptus	AKJ08_RS16390	Peptidase_M91	RHS
GCF_001263795.1	Clostridium homopropionicum	CLHOM_RS04875	DNase_NucA_NucB	RHS
GCF_001268685.1	Escherichia coli	AMM79_RS14970	HNHc (WHH)	T6SS
GCF_001268685.1	Escherichia coli	AMM79_RS21695	Ntox34	RHS
GCF_001269185.1	Escherichia coli	AMM38_RS09700	HNHc (WHH)	T6SS
GCF_001269775.1	Pseudomonas sp.	AD666_RS01580	YwqJ-deaminase	RHS
GCF_001269775.1	Pseudomonas sp.	AD666_RS11655	CdiA-CT_Yk_RNaseA-like	RHS
GCF_001269775.1	Pseudomonas sp.	AD666_RS13365	Cytotoxic	Bacteriocins
GCF_001269775.1	Pseudomonas sp.	AD666_RS13430	Cytotoxic	Bacteriocins
GCF_001274535.1	Leptotrichia sp.	AMK43_RS04610	DUF5675	T6SS
GCF_001286805.1	Kallipyga gabonensis	BN2373_RS01140	Ntox50	Mu_F
GCF_001294205.1	Amantichitinum ursilacus	WG78_RS08635	Tox-REase-5	CDI
GCF_001294205.1	Amantichitinum ursilacus	WG78_RS11790	Peptidase_C39_like	CDI
GCF_001294205.1	Amantichitinum ursilacus	WG78_RS22035	Lyz-like	T6SS
GCF_001294535.1	Cypionkella psychrotolerans	AKV04_RS26535	Peptidase_M91	T6SS
GCF_001295265.1	Chryseobacterium indologenes	AOB46_RS02095	DUF6402	T6SS
GCF_001295265.1	Chryseobacterium indologenes	AOB46_RS12755	DUF2235	T6SS
GCF_001295265.1	Chryseobacterium indologenes	AOB46_RS21815	Tox-REase-9	RHS
GCF_001296225.1	Marinagarivorans algicola	AC526_RS15955	PoNe	CDI
GCF_001298445.1	Nostoc piscinale	ACX27_RS04410	NUC	eCIS
GCF_001298445.1	Nostoc piscinale	ACX27_RS09745	VIP2	eCIS
GCF_001302265.1	Streptococcus phocae	AKK44_RS02530	CDI_toxin_Bp_tRNase-like	Mu_F
GCF_001302265.1	Streptococcus phocae	AKK44_RS06145	DUF4258	Mu_F
GCF_001305965.1	Erythrobacter sp.	SZ64_RS00700	CDI_toxin_EC869_like	RHS
GCF_001312345.1	Methylogaea oryzae	JCM16910_RS03085	ClyA-like	CDI
GCF_001312345.1	Methylogaea oryzae	JCM16910_RS22035	NUC	eCIS
GCF_001313125.1	Verrucomicrobium spinosum	JCM18804_RS32545	Ntox33	RHS
GCF_001313125.1	Verrucomicrobium spinosum	JCM18804_RS41065	PKc_like	RHS
GCF_001375595.1	Phenylobacterium immobile	BN1313_RS15815	NUC	eCIS
GCF_001421435.1	Chryseobacterium sp.	ASE55_RS10195	DUF2235	T6SS
GCF_001421435.1	Chryseobacterium sp.	ASE55_RS20450	Toxin-JAB1	RHS
GCF_001421435.1	Chryseobacterium sp.	ASE55_RS20530	NLPC_P60	T6SS
GCF_001423125.1	Duganella sp.	ASF61_RS06285	VRR_NUC	T6SS
GCF_001423125.1	Duganella sp.	ASF61_RS11140	VRR_NUC	T6SS
GCF_001423125.1	Duganella sp.	ASF61_RS11320	Tox-REase-5	T6SS
GCF_001424305.1	Pedobacter sp.	ASF92_RS16155	ParB_N_Srx (Toxin-ParB)	RHS
GCF_001430825.1	Sediminicola sp.	SB49_RS14045	PKc_like	RHS
GCF_001431485.1	Stenotrophomonas ginsengisoli	ABB30_RS03755	TNT	RHS
GCF_001436225.1	Lactobacillus sharpeae	FC18_RS09550	M34_peptidase	Mu_F
GCF_001438885.1	Lancefieldella rimae	IV60_RS07005	PKc_like	Mu_F
GCF_001442615.1	Algoriphagus resistens	AS141_RS08990	Ntox24	RHS
GCF_001442615.1	Algoriphagus resistens	AS141_RS17550	Peptidase_M54	eCIS
GCF_001447195.1	Aquabacterium parvum	ABG80_RS02800	Tox-REase-5	T6SS
GCF_001447195.1	Aquabacterium parvum	ABG80_RS02925	Tox-REase-5	T6SS
GCF_001447195.1	Aquabacterium parvum	ABG80_RS06010	Tox-REase-5	T6SS
GCF_001447195.1	Aquabacterium parvum	ABG80_RS07210	Peptidase_C39_like	RHS
GCF_001447195.1	Aquabacterium parvum	ABG80_RS07940	Tox-REase-5	T6SS
GCF_001447195.1	Aquabacterium parvum	ABG80_RS18520	PoNe	T6SS
GCF_001485105.1	Streptomyces acidiscabies	AV125_RS04445	NUC	RHS
GCF_001485105.1	Streptomyces acidiscabies	AV125_RS20985	CdiA-CT_Yk_RNaseA-like	Other
GCF_001485105.1	Streptomyces acidiscabies	AV125_RS24490	ClyA-like	RHS
GCF_001485105.1	Streptomyces acidiscabies	AV125_RS30350	Tox-HNH-EHHH	T7SS
GCF_001499655.1	Candidatus Protochlamydia naegleriophila	PNK_RS11545	Abhydrolase	RHS
GCF_001499655.1	Candidatus Protochlamydia naegleriophila	PNK_RS12350	Ntox37	RHS
GCF_001517625.2	Clostridium sp.	BN3656_RS00180	Toxin-deaminase	Mu_F
GCF_001517935.1	Sneathia sanguinegens	AWT65_RS00870	NLPC_P60	T6SS
GCF_001517935.1	Sneathia sanguinegens	AWT65_RS04905	Ntox50	Mu_F
GCF_001545115.1	Parachlamydia sp.	BN3769_RS13890	Abhydrolase	RHS
GCF_001552795.1	Smaragdicoccus niigatensis	SN1_RS26000	NLPC_P60	T7SS
GCF_001553265.1	Prevotella sp.	HMPREF3034_RS03720	Gln_amidase	Mu_F
GCF_001553265.1	Prevotella sp.	HMPREF3034_RS12280	DUF2778	RHS
GCF_001553625.1	Desulfomicrobium orale	AXF15_RS00805	Ntox16	RHS
GCF_001553625.1	Desulfomicrobium orale	AXF15_RS00815	PLA2_like	RHS
GCF_001553625.1	Desulfomicrobium orale	AXF15_RS07730	Ntox24	RHS
GCF_001553625.1	Desulfomicrobium orale	AXF15_RS13170	PLA2_like	RHS
GCF_001553625.1	Desulfomicrobium orale	AXF15_RS14280	Colicin_E5	RHS
GCF_001553645.1	Leptotrichia sp.	AXF11_RS00340	ClyA-like	CDI
GCF_001553785.1	Actinoplanes sp.	TFC3_RS07905	CDI_toxin_Bp_tRNase-like	T7SS
GCF_001553785.1	Actinoplanes sp.	TFC3_RS09565	XOO_2897-deam	RHS
GCF_001553785.1	Actinoplanes sp.	TFC3_RS20440	CDI_toxin_Bp_tRNase-like	RHS
GCF_001559795.1	Streptobacillus hongkongensis	AYC59_RS02600	VIP2	Mu_F
GCF_001559795.1	Streptobacillus hongkongensis	AYC59_RS03745	NLPC_P60	T6SS
GCF_001566375.1	Bacillus cereus	ACS48_RS03230	HNHc (WHH)	T7SS
GCF_001566375.1	Bacillus cereus	ACS48_RS06490	microbial_Rnases (Ribonuclease)	Other
GCF_001566375.1	Bacillus cereus	ACS48_RS19730	HNHc (WHH)	SP
GCF_001566375.1	Bacillus cereus	ACS48_RS20800	Ntox24	RHS
GCF_001570405.1	Microtetraspora niveoalba	AWQ70_RS08250	Lyz-like	T7SS
GCF_001570405.1	Microtetraspora niveoalba	AWQ70_RS40345	VIP2	Mu_F
GCF_001570485.1	Mycolicibacterium novocastrense	RMCN_RS02240	Abhydrolase_8	T7SS
GCF_001570485.1	Mycolicibacterium novocastrense	RMCN_RS08105	TNT	T7SS
GCF_001570545.1	Herbidospora mongoliensis	AW272_RS01445	PKc_like	Mu_F
GCF_001570545.1	Herbidospora mongoliensis	AW272_RS05150	SseC	RHS
GCF_001570545.1	Herbidospora mongoliensis	AW272_RS05155	YwqJ-deaminase	RHS
GCF_001573155.1	Aequorivita aquimaris	LS48_RS00760	M35_like	eCIS
GCF_001578875.1	Streptococcus sp.	STRDD13_RS01080	Ntox50	Mu_F
GCF_001580455.1	Ramlibacter tataouinensis	UC35_RS16700	Tox-URI2	RHS
GCF_001584145.1	Collimonas fungivorans	CFter6_RS00415	Tox-SHH	T6SS
GCF_001584145.1	Collimonas fungivorans	CFter6_RS06145	RES	CDI
GCF_001584145.1	Collimonas fungivorans	CFter6_RS08580	Abhydrolase	T6SS
GCF_001584145.1	Collimonas fungivorans	CFter6_RS13550	ParB_N_Srx (Toxin-ParB)	RHS
GCF_001584145.1	Collimonas fungivorans	CFter6_RS24995	Fic	eCIS
GCF_001586775.1	Sphingobacterium sp.	A0125_RS04255	Toxin-JAB1	RHS
GCF_001586775.1	Sphingobacterium sp.	A0125_RS04315	Peptidase_M54	RHS
GCF_001591025.1	Sphingomonas soli	SSO01S_RS09400	Peptidase_M91	RHS
GCF_001612555.1	Acinetobacter sp.	AMD27_RS07045	VRR_NUC	T6SS
GCF_001612555.1	Acinetobacter sp.	AMD27_RS10995	Toxin-deaminase	CDI
GCF_001612555.1	Acinetobacter sp.	AMD27_RS12650	VRR_NUC	T6SS
GCF_001612555.1	Acinetobacter sp.	AMD27_RS18400	DUF4258	T6SS
GCF_001612555.1	Acinetobacter sp.	AMD27_RS18680	Peptidase_M11	T6SS
GCF_001612945.1	Nocardia inohanensis	NI1_RS10570	CdiA-CT_Ec-like	T7SS
GCF_001614645.1	Escherichia coli	AVN72_RS00075	Ntox30	RHS
GCF_001614645.1	Escherichia coli	AVN72_RS12860	HNHc (WHH)	T6SS
GCF_001614645.1	Escherichia coli	AVN72_RS26070	AHH	RHS
GCF_001614645.1	Escherichia coli	AVN72_RS27340	DUF4329 (Toxin-JAB2)	RHS
GCF_001617355.1	Rhodanobacter thiooxydans	RHOFW104T7_RS11515	DNase_NucA_NucB	RHS
GCF_001618405.1	Nocardia arizonensis	NAR01S_RS04485	Abhydrolase_8	T7SS
GCF_001618405.1	Nocardia arizonensis	NAR01S_RS08785	NLPC_P60	T7SS
GCF_001618865.1	Luteitalea pratensis	LuPra_RS06450	AHH	T6SS
GCF_001618865.1	Luteitalea pratensis	LuPra_RS28230	CdiA-CT_Yk_RNaseA-like	SP
GCF_001619815.1	Myroides marinus	AV926_RS05425	Tox-MPTase2	RHS
GCF_001632745.1	Aquimarina aggregata	AWE51_RS07600	M23_peptidase	RHS
GCF_001632745.1	Aquimarina aggregata	AWE51_RS08750	Ntox23	RHS
GCF_001632745.1	Aquimarina aggregata	AWE51_RS25885	CdiA-CT_Yk_RNaseA-like	SP
GCF_001637325.1	Cochleicola gelatinilyticus	ULVI_RS09160	PKc_like	T6SS
GCF_001637325.1	Cochleicola gelatinilyticus	ULVI_RS09510	NUC	eCIS
GCF_001637325.1	Cochleicola gelatinilyticus	ULVI_RS12200	DUF2235	T6SS
GCF_001637325.1	Cochleicola gelatinilyticus	ULVI_RS13730	Peptidase_M54	T6SS
GCF_001641085.1	Aequorivita soesokkakensis	A7A78_RS04490	M35_like	eCIS
GCF_001641085.1	Aequorivita soesokkakensis	A7A78_RS14360	Peptidase_S74	CDI
GCF_001644605.1	Paenibacillus swuensis	SY83_RS04615	DNase_NucA_NucB	SP
GCF_001644645.1	Flavisolibacter tropicus	SY85_RS13550	Lyz-like	RHS
GCF_001644645.1	Flavisolibacter tropicus	SY85_RS13575	Lyz-like	RHS
GCF_001651695.1	Escherichia coli	OO97_RS12545	HNHc (WHH)	T6SS
GCF_001651695.1	Escherichia coli	OO97_RS24995	DUF4329 (Toxin-JAB2)	RHS
GCF_001651805.1	Marinobacterium aestuarii	A8C75_RS18660	Peptidase_C39_like	RHS
GCF_001652275.1	Peptidiphaga gingivicola	A4H34_RS00010	Peptidase_M91	T7SS
GCF_001652275.1	Peptidiphaga gingivicola	A4H34_RS01805	Peptidase_C2	T7SS
GCF_001652275.1	Peptidiphaga gingivicola	A4H34_RS02395	VIP2	T7SS
GCF_001654455.1	Niabella ginsenosidivorans	A8C56_RS10065	ParBc	RHS
GCF_001654455.1	Niabella ginsenosidivorans	A8C56_RS21345	DUF4329 (Toxin-JAB2)	RHS
GCF_001660705.2	Saccharicrinis aurantiacus	A8B35_RS13000	DNase_NucA_NucB	RHS
GCF_001661595.2	Crocinitomix algicola	A8143_RS12915	Peptidase_M54	RHS
GCF_001662485.1	Flavobacterium succinicans	FLB_RS07225	AHH	T6SS
GCF_001677435.1	Woeseia oceani	BA177_RS16965	Peptidase_C80	RHS
GCF_001685395.1	Paenibacillus yonginensis	AWM70_RS22815	NUC	Other
GCF_001685395.1	Paenibacillus yonginensis	AWM70_RS22820	EndoU	Other
GCF_001690185.1	Gilliamella apicola	A9G10_RS08335	DUF4225	T6SS
GCF_001697225.1	Immundisolibacter cernigliae	PG2T_RS03965	Ntox37	RHS
GCF_001697225.1	Immundisolibacter cernigliae	PG2T_RS03970	DUF2778	RHS
GCF_001700515.1	Streptomyces lushanensis	BFF77_RS03130	Abhydrolase_8	T7SS
GCF_001700515.1	Streptomyces lushanensis	BFF77_RS12060	Tox-HDC	RHS
GCF_001707915.1	Thermodesulfovibrio sp.	THER_RS08160	M34_peptidase	Mu_F
GCF_001715975.1	Candidatus Thiodiazotropha endolucinida	CODIS_RS13010	Peptidase_C39_like	T6SS
GCF_001715975.1	Candidatus Thiodiazotropha endolucinida	CODIS_RS20205	LHH	RHS
GCF_001748085.1	Streptomyces sp.	BGP73_RS23315	Enterotoxin_a	Other
GCF_001748245.1	Oligoflexus tunisiensis	OLTU_RS04590	Rib_hydrolase	RHS
GCF_001748245.1	Oligoflexus tunisiensis	OLTU_RS14910	Tox-HNH-EHHH	RHS
GCF_001748245.1	Oligoflexus tunisiensis	OLTU_RS16950	Colicin_D	RHS
GCF_001748245.1	Oligoflexus tunisiensis	OLTU_RS23220	PRK15244	RHS
GCF_001748285.1	Thermogemmatispora onikobensis	BGC09_RS03640	Het-C	eCIS
GCF_001748285.1	Thermogemmatispora onikobensis	BGC09_RS03645	OmpA_C-like	eCIS
GCF_001748285.1	Thermogemmatispora onikobensis	BGC09_RS03765	ADPRTs_Tse2	RHS
GCF_001757565.1	Synergistes jonesii	JS79_RS09705	VIP2	Mu_F
GCF_001761325.1	Urechidicola croceus	LPB138_RS08805	HNHc (WHH)	T6SS
GCF_001814145.1	Prevotella sp.	HMPREF2955_RS08015	Ntox23	RHS
GCF_001814145.1	Prevotella sp.	HMPREF2955_RS14275	PRK15244	RHS
GCF_001814145.1	Prevotella sp.	HMPREF2955_RS16525	PoNe	T6SS
GCF_001814535.1	Actinomyces sp.	HMPREF2975_RS08480	Peptidase_C2	T7SS
GCF_001814855.1	Prevotella sp.	HMPREF2992_RS03685	CDI_toxin_Bp_tRNase-like	Mu_F
GCF_001814855.1	Prevotella sp.	HMPREF2992_RS15290	GH-E	Other
GCF_001832905.1	Floricoccus tropicus	BG261_RS07620	Ntox50	Mu_F
GCF_001863225.1	Acinetobacter baumannii	A7L40_RS07685	Tox-GHH	T6SS
GCF_001877035.1	Clostridium estertheticum	A7L45_RS09735	HNHc (WHH)	RHS
GCF_001877035.1	Clostridium estertheticum	A7L45_RS10030	LHH	Other
GCF_001877035.1	Clostridium estertheticum	A7L45_RS11320	LHH	Other
GCF_001877035.1	Clostridium estertheticum	A7L45_RS22555	HNHc (WHH)	RHS
GCF_001877035.1	Clostridium estertheticum	A7L45_RS23525	Ntox15	Other
GCF_001885835.1	Enterococcus columbae	RR47_RS10125	TNT	Other
GCF_001886815.1	Caldithrix abyssi	Cabys_RS19005	NLPC_P60	RHS
GCF_001886815.1	Caldithrix abyssi	Cabys_RS19015	PKc_like	RHS
GCF_001886815.1	Caldithrix abyssi	Cabys_RS19050	YkuD_like	RHS
GCF_001890765.1	Spirulina major	SPI6313_RS11315	Peptidase_M54	eCIS
GCF_001913815.1	Megasphaera cerevisiae	BSR42_RS09865	microbial_Rnases (Ribonuclease)	Other
GCF_001921215.1	Actinophytocola xinjiangensis	BLA60_RS03415	Peptidase_C2	T7SS
GCF_001921215.1	Actinophytocola xinjiangensis	BLA60_RS26590	EndoU	T7SS
GCF_001921215.1	Actinophytocola xinjiangensis	BLA60_RS29655	M34_peptidase	eCIS
GCF_001921215.1	Actinophytocola xinjiangensis	BLA60_RS42375	Peptidase_M78	eCIS
GCF_001931535.1	Minicystis rosea	A7982_RS02755	PoNe	RHS
GCF_001931535.1	Minicystis rosea	A7982_RS02765	Peptidase_S41_CPP	T6SS
GCF_001931535.1	Minicystis rosea	A7982_RS06010	Peptidase_S41_CPP	T6SS
GCF_001931535.1	Minicystis rosea	A7982_RS10400	Lyz-like	T6SS
GCF_001931535.1	Minicystis rosea	A7982_RS17420	HNHc (WHH)	T6SS
GCF_001931535.1	Minicystis rosea	A7982_RS20605	YwqJ-deaminase	RHS
GCF_001931535.1	Minicystis rosea	A7982_RS43465	Peptidase_S41_CPP	T6SS
GCF_001931535.1	Minicystis rosea	A7982_RS47150	PKc_like	eCIS
GCF_001931535.1	Minicystis rosea	A7982_RS51145	Peptidase_S41_CPP	T6SS
GCF_001931535.1	Minicystis rosea	A7982_RS51790	PKc_like	T6SS
GCF_001931535.1	Minicystis rosea	A7982_RS57950	SseC	T6SS
GCF_001931535.1	Minicystis rosea	A7982_RS62180	Peptidase_M23	RHS
GCF_001931535.1	Minicystis rosea	A7982_RS62805	Cthe_2159	T6SS
GCF_001931535.1	Minicystis rosea	A7982_RS66285	Peptidase_M15	T6SS
GCF_001932555.1	Acinetobacter haemolyticus	AHTJS_RS09245	SseC	T6SS
GCF_001936475.1	Algoriphagus marinus	BVC88_RS01940	AHH	T6SS
GCF_001937195.1	Salinicola socius	BTW07_RS03105	Colicin_E5	CDI
GCF_001937195.1	Salinicola socius	BTW07_RS11020	Tox-REase-5	SP
GCF_001937195.1	Salinicola socius	BTW07_RS18965	Colicin_D	Bacteriocins
GCF_001940225.1	Roseburia sp.	BIV20_RS16535	SseC	T7SS
GCF_001940505.1	Serratia marcescens	BAW34_RS05930	Cytotoxic	Bacteriocins
GCF_001940505.1	Serratia marcescens	BAW34_RS19590	AHH	T6SS
GCF_001942305.1	Saccharomonospora sp.	BJF85_RS21055	Abhydrolase_8	T7SS
GCF_001942305.1	Saccharomonospora sp.	BJF85_RS24865	Lyz-like	T7SS
GCF_001995275.1	Dickeya dadantii	BM451_RS09095	Abhydrolase	T6SS
GCF_001995275.1	Dickeya dadantii	BM451_RS20990	NUC	RHS
GCF_002002735.1	Algoriphagus sp.	B0E43_RS05745	Tox-HDC	RHS
GCF_002002925.1	Sphingomonas sp.	BXU08_RS05030	Ntox15	eCIS
GCF_002002925.1	Sphingomonas sp.	BXU08_RS17135	HNHc (WHH)	T6SS
GCF_002007105.1	Hymenobacter sp.	B0919_RS10300	Abhydrolase	T6SS
GCF_002007165.1	Escherichia coli	B1R43_RS12370	Ntox34	RHS
GCF_002007165.1	Escherichia coli	B1R43_RS18305	HNHc (WHH)	T6SS
GCF_002021095.1	Solemya elarraichensis	BOW51_RS10125	Ntox8	SP
GCF_002022125.1	Elizabethkingia ursingii	BBD34_RS00690	NUC	T6SS
GCF_002022125.1	Elizabethkingia ursingii	BBD34_RS16770	DUF2235	T6SS
GCF_002025205.1	Pseudomonas sp.	B2D37_RS17685	DUF2235	T6SS
GCF_002074155.1	Clostridium argentinense	RSJ17_RS02230	Colicin_D	Bacteriocins
GCF_002074155.1	Clostridium argentinense	RSJ17_RS09030	microbial_Rnases (Ribonuclease)	RHS
GCF_002074155.1	Clostridium argentinense	RSJ17_RS21520	AHH	Other
GCF_002094475.1	Cronobacter sakazakii	BB774_RS17645	VRR_NUC	T6SS
GCF_002094475.1	Cronobacter sakazakii	BB774_RS19475	Abhydrolase	T6SS
GCF_002094495.1	Cronobacter sakazakii	BB768_RS20675	Abhydrolase	T6SS
GCF_002094575.1	Cronobacter sakazakii	BB773_RS17570	VRR_NUC	T6SS
GCF_002094575.1	Cronobacter sakazakii	BB773_RS20095	Abhydrolase	T6SS
GCF_002094575.1	Cronobacter sakazakii	BB773_RS20370	AHH	T6SS
GCF_002094585.1	Cronobacter sakazakii	BB770_RS18915	Abhydrolase	T6SS
GCF_002094585.1	Cronobacter sakazakii	BB770_RS19930	VRR_NUC	T6SS
GCF_002094585.1	Cronobacter sakazakii	BB770_RS23125	LHH	RHS
GCF_002094645.1	Cronobacter sakazakii	BB762_RS14220	VRR_NUC	T6SS
GCF_002094645.1	Cronobacter sakazakii	BB762_RS20455	Abhydrolase	T6SS
GCF_002094645.1	Cronobacter sakazakii	BB762_RS20645	EndoU	CDI
GCF_002094645.1	Cronobacter sakazakii	BB762_RS21055	EndoU	RHS
GCF_002094665.1	Cronobacter sakazakii	BB761_RS19190	Abhydrolase	T6SS
GCF_002094715.1	Cronobacter sakazakii	BB764_RS15540	Abhydrolase	T6SS
GCF_002094715.1	Cronobacter sakazakii	BB764_RS16145	VRR_NUC	T6SS
GCF_002113025.1	Pseudomonas sp.	CAF65_RS16660	Ntox43	CDI
GCF_002113025.1	Pseudomonas sp.	CAF65_RS17520	SseC	RHS
GCF_002117145.1	Candidatus Nucleicultrix amoebiphila	GQ61_RS05945	LHH	CDI
GCF_002148845.1	Eggerthia catenaformis	B7939_RS00950	VIP2	Mu_F
GCF_002150155.1	Vibrio parahaemolyticus	BTA15_RS08005	OmpA_C-like	SP
GCF_002150155.1	Vibrio parahaemolyticus	BTA15_RS11920	AHH	T6SS
GCF_002150155.1	Vibrio parahaemolyticus	BTA15_RS20950	HNHc (WHH)	T6SS
GCF_002153395.1	Bacillus subtilis	B1724_RS02395	HNHc (WHH)	T7SS
GCF_002153395.1	Bacillus subtilis	B1724_RS16010	DNase_NucA_NucB	SP
GCF_002153535.1	Commensalibacter intestini	HK18_RS10870	DUF2235	T6SS
GCF_002155185.1	Nostoc sp.	BV378_RS39710	M35_like	eCIS
GCF_002155185.1	Nostoc sp.	BV378_RS40640	PRK15244	eCIS
GCF_002157225.2	Agarilytica rhodophyticola	BVC89_RS06220	DUF2235	T6SS
GCF_002157225.2	Agarilytica rhodophyticola	BVC89_RS07285	Peptidase_M78	RHS
GCF_002157225.2	Agarilytica rhodophyticola	BVC89_RS07320	Peptidase_M54	RHS
GCF_002157225.2	Agarilytica rhodophyticola	BVC89_RS07755	Abhydrolase	RHS
GCF_002157225.2	Agarilytica rhodophyticola	BVC89_RS08010	Peptidase_M54	RHS
GCF_002157225.2	Agarilytica rhodophyticola	BVC89_RS08105	AHH	T6SS
GCF_002157225.2	Agarilytica rhodophyticola	BVC89_RS18990	Abhydrolase	RHS
GCF_002157225.2	Agarilytica rhodophyticola	BVC89_RS19020	Tox-MPTase4	RHS
GCF_002157225.2	Agarilytica rhodophyticola	BVC89_RS19605	M35_like	RHS
GCF_002157225.2	Agarilytica rhodophyticola	BVC89_RS23820	Peptidase_M54	RHS
GCF_002159465.1	Eubacterium sp.	B5F87_RS15675	VIP2	Mu_F
GCF_002160675.1	Erysipelatoclostridium sp.	B5E92_RS04360	VIP2	Mu_F
GCF_002161055.1	Tyzzerella sp.	B5E58_RS10875	M34_peptidase	Mu_F
GCF_002161215.1	Flavonifractor sp.	B5E42_RS14470	Ntox11	eCIS
GCF_002161515.1	Faecalibacterium sp.	B5G12_RS06295	CdiA-CT_Ec-like	eCIS
GCF_002162135.1	Cellvibrio sp.	CBR65_RS08915	EndoU	CDI
GCF_002162355.1	Tumebacillus avium	CBW65_RS02225	CdiA-CT_Ec-like	RHS
GCF_002162355.1	Tumebacillus avium	CBW65_RS02235	Rib_hydrolase	RHS
GCF_002162355.1	Tumebacillus avium	CBW65_RS02585	GH-E	RHS
GCF_002162355.1	Tumebacillus avium	CBW65_RS18540	Tox-ART-HYD1	RHS
GCF_002162355.1	Tumebacillus avium	CBW65_RS24025	Tox-HNH-EHHH	RHS
GCF_002162355.1	Tumebacillus avium	CBW65_RS24135	DUF2380	RHS
GCF_002162355.1	Tumebacillus avium	CBW65_RS24385	Tox-URI2	RHS
GCF_002174455.1	Enterococcus sp.	A5889_RS06690	Toxin-deaminase	Other
GCF_002174455.1	Enterococcus sp.	A5889_RS16745	Cytotoxic	T7SS
GCF_002193355.1	Escherichia coli	CCE12_RS15770	HNHc (WHH)	T6SS
GCF_002193355.1	Escherichia coli	CCE12_RS21760	Colicin	Bacteriocins
GCF_002193355.1	Escherichia coli	CCE12_RS24775	Ntox34	RHS
GCF_002193355.1	Escherichia coli	CCE12_RS24895	DUF4329 (Toxin-JAB2)	RHS
GCF_002193445.1	Escherichia coli	CCE15_RS17550	Peptidase_C39_like	T6SS
GCF_002193445.1	Escherichia coli	CCE15_RS21115	HNHc (WHH)	T6SS
GCF_002197845.1	Fimbriiglobus ruber	FRUB_RS23285	CdiA-CT_Ec-like	Other
GCF_002197845.1	Fimbriiglobus ruber	FRUB_RS23305	TNT	Other
GCF_002198735.1	Ideonella sp.	EOINJALH_RS01890	PoNe	T6SS
GCF_002205895.1	Saccharibacillus sp.	CDO73_RS02600	Ntox30	RHS
GCF_002210225.1	Geofilum rhodophaeum	B4W65_RS04250	Peptidase_M11	T6SS
GCF_002214725.1	Bacillus cereus	BA202_RS15070	Ntox50	T7SS
GCF_002214725.1	Bacillus cereus	BA202_RS15765	CdiA-CT_Ec-like	Other
GCF_002214725.1	Bacillus cereus	BA202_RS28000	HNHc (WHH)	T7SS
GCF_002215215.1	Granulosicoccus antarcticus	IMCC3135_RS06900	Abhydrolase	RHS
GCF_002215215.1	Granulosicoccus antarcticus	IMCC3135_RS09125	AHH	Other
GCF_002215215.1	Granulosicoccus antarcticus	IMCC3135_RS20850	Abhydrolase	RHS
GCF_002233755.1	Acinetobacter piscicola	CDA10_RS09885	VRR_NUC	T6SS
GCF_002234615.1	Paenibacillus rigui	CF651_RS32300	LHH	Other
GCF_002240055.1	Leptotrichia sp.	BCB68_RS07320	VIP2	Mu_F
GCF_002250215.1	Pectobacterium carotovorum	B7L51_RS00160	Ntox30	RHS
GCF_002250215.1	Pectobacterium carotovorum	B7L51_RS00220	EndoU	RHS
GCF_002250215.1	Pectobacterium carotovorum	B7L51_RS03595	Abhydrolase	T6SS
GCF_002250215.1	Pectobacterium carotovorum	B7L51_RS20555	Cytotoxic	Bacteriocins
GCF_002251455.1	Prevotella sp.	CIK94_RS14440	DUF4329 (Toxin-JAB2)	RHS
GCF_002251455.1	Prevotella sp.	CIK94_RS14495	Peptidase_M91	RHS
GCF_002251775.1	Flavobacterium aurantiibacter	CHX27_RS00110	Peptidase_M91	RHS
GCF_002251775.1	Flavobacterium aurantiibacter	CHX27_RS15640	Peptidase_M15	RHS
GCF_002251775.1	Flavobacterium aurantiibacter	CHX27_RS15655	Peptidase_M14_like	RHS
GCF_002251835.1	Flavobacterium cyanobacteriorum	CHU92_RS06990	Peptidase_M54	RHS
GCF_002251835.1	Flavobacterium cyanobacteriorum	CHU92_RS15660	AHH	RHS
GCF_002251945.1	Pseudanabaena sp.	B9G53_RS00590	VIP2	eCIS
GCF_002251945.1	Pseudanabaena sp.	B9G53_RS23315	PKc_like	eCIS
GCF_002283365.1	Rubrivirga marina	BSZ37_RS04405	AHH	T6SS
GCF_002285635.2	Chryseobacterium piperi	CJF12_RS05000	Abhydrolase	T6SS
GCF_002285635.2	Chryseobacterium piperi	CJF12_RS09305	SseC	T6SS
GCF_002287505.1	Corynebacterium glaucum	CGLAU_RS01160	DNase_NucA_NucB	RHS
GCF_002354895.1	Thauera sp.	CCZ27_RS05925	PoNe	T6SS
GCF_002354895.1	Thauera sp.	CCZ27_RS07525	SCP1201-deam	RHS
GCF_002354895.1	Thauera sp.	CCZ27_RS07935	Peptidase_M11	eCIS
GCF_002354895.1	Thauera sp.	CCZ27_RS15435	GIYc	RHS
GCF_002354895.1	Thauera sp.	CCZ27_RS15440	Ntox44	RHS
GCF_002354895.1	Thauera sp.	CCZ27_RS18205	PoNe	T6SS
GCF_002354895.1	Thauera sp.	CCZ27_RS20705	Colicin_D	CDI
GCF_002355735.1	Sulfuricaulis limicola	SCL_RS05500	Rib_hydrolase	RHS
GCF_002358065.1	Lysinibacillus fusiformis	CNQ87_RS17395	EndoU	Other
GCF_002368095.1	Calothrix parasitica	CA729_RS05030	Ntox11	eCIS
GCF_002368095.1	Calothrix parasitica	CA729_RS20940	Tox-HDC	eCIS
GCF_002368455.1	Calothrix sp.	CDC41_RS41740	NUC	eCIS
GCF_002374855.1	Sphingomonas adhaesiva	COA07_RS09395	NUC	T6SS
GCF_002646595.1	Flavilitoribacter nigricans	CRP01_RS02775	DUF4329 (Toxin-JAB2)	RHS
GCF_002646595.1	Flavilitoribacter nigricans	CRP01_RS12330	GIYc	eCIS
GCF_002646595.1	Flavilitoribacter nigricans	CRP01_RS40370	Tox-MPTase3	RHS
GCF_002724055.1	Tepidibacter mesophilus	Tmeso_RS09320	DUF3990	RHS
GCF_002727185.1	Rhodopirellula bahusiensis	CEE69_RS13580	Abhydrolase	SP
GCF_002727185.1	Rhodopirellula bahusiensis	CEE69_RS22300	AHH	Other
GCF_002741035.1	Paenibacillus sp.	BBD42_RS01075	Toxin-deaminase	Other
GCF_002741035.1	Paenibacillus sp.	BBD42_RS01105	YwqJ-deaminase	Other
GCF_002741035.1	Paenibacillus sp.	BBD42_RS07190	EndoU	SP
GCF_002741035.1	Paenibacillus sp.	BBD42_RS13700	CDI_toxin_Bp_tRNase-like	Other
GCF_002741945.1	Gaetbulibacter sp.	BFR04_RS14620	HNHc (WHH)	RHS
GCF_002795845.1	Reinekea forsetii	REIFOR_RS09110	Ntox24	RHS
GCF_002797815.1	Mucilaginibacter auburnensis	CLV57_RS15465	Peptidase_M54	RHS
GCF_002797815.1	Mucilaginibacter auburnensis	CLV57_RS17005	PKc_like	RHS
GCF_002797875.1	Pseudoscardovia suis	CLV65_RS06185	CDI_toxin_EC869_like	Other
GCF_002803435.1	Bacillus sp.	CVN76_RS14550	HNHc (WHH)	T7SS
GCF_002803435.1	Bacillus sp.	CVN76_RS24465	Tox-URI2	RHS
GCF_002803435.1	Bacillus sp.	CVN76_RS24940	NUC	T7SS
GCF_002813425.1	Algibacter sp.	AX016_RS00470	AHH	T6SS
GCF_002813425.1	Algibacter sp.	AX016_RS00480	PoNe	RHS
GCF_002813915.1	Tenacibaculum sp.	BTO06_RS01330	Toxin-JAB1	RHS
GCF_002813915.1	Tenacibaculum sp.	BTO06_RS18100	Tox-MPTase3	eCIS
GCF_002835995.1	Psychromonas sp.	CXF74_RS00645	PoNe	CDI
GCF_002835995.1	Psychromonas sp.	CXF74_RS20005	PKc_like	RHS
GCF_002835995.1	Psychromonas sp.	CXF74_RS20570	TNT	RHS
GCF_002835995.1	Psychromonas sp.	CXF74_RS21095	CdiA-CT_Ecl_RNase-like	SP
GCF_002844535.1	Halalkalibacillus sediminis	CEY16_RS15340	Tox-SHH	RHS
GCF_002847305.1	Paracoccus sp.	CUV01_RS06505	GH-E	T6SS
GCF_002847305.1	Paracoccus sp.	CUV01_RS06535	HNHc (WHH)	T6SS
GCF_002847305.1	Paracoccus sp.	CUV01_RS12920	Abhydrolase	T6SS
GCF_002847645.1	Facklamia ignava	CYJ57_RS03090	Ntox50	Mu_F
GCF_002861505.1	Aerococcus christensenii	CYJ27_RS02350	M34_peptidase	Mu_F
GCF_002870785.1	Fischerella thermalis	CEN39_RS16845	HNHc (WHH)	eCIS
GCF_002871975.1	Actinomyces graevenitzii	CJ186_RS03025	Abhydrolase	T7SS
GCF_002871975.1	Actinomyces graevenitzii	CJ186_RS03030	Abhydrolase	T7SS
GCF_002874415.1	Vibrio sp.	BCU70_RS09620	OmpA_C-like	SP
GCF_002874775.1	Monoglobus pectinilyticus	B9O19_RS00045	DUF4258	Mu_F
GCF_002874775.1	Monoglobus pectinilyticus	B9O19_RS10315	Peptidase_M54	RHS
GCF_002874775.1	Monoglobus pectinilyticus	B9O19_RS11315	Ntox44	RHS
GCF_002880575.1	Vibrio parahaemolyticus	C1T01_RS04760	PoNe	RHS
GCF_002880575.1	Vibrio parahaemolyticus	C1T01_RS06435	M34_peptidase	Mu_F
GCF_002880575.1	Vibrio parahaemolyticus	C1T01_RS08980	AHH	T6SS
GCF_002880575.1	Vibrio parahaemolyticus	C1T01_RS17065	OmpA_C-like	SP
GCF_002884635.1	Prevotella buccalis	CJ231_RS02825	AHH	RHS
GCF_002884635.1	Prevotella buccalis	CJ231_RS05940	AHH	SP
GCF_002890725.1	Enterobacter bugandensis	C1167_RS00590	HNHc (WHH)	T6SS
GCF_002890725.1	Enterobacter bugandensis	C1167_RS08585	Cytotoxic	T6SS
GCF_002890725.1	Enterobacter bugandensis	C1167_RS18210	Ntox44	T6SS
GCF_002890725.1	Enterobacter bugandensis	C1167_RS20975	Ntox46	T6SS
GCF_002899945.2	Chryseobacterium viscerum	C1634_RS08510	NUC	T6SS
GCF_002899945.2	Chryseobacterium viscerum	C1634_RS16015	AHH	T6SS
GCF_002899945.2	Chryseobacterium viscerum	C1634_RS19350	Toxin-JAB1	RHS
GCF_002899945.2	Chryseobacterium viscerum	C1634_RS25585	Abhydrolase	RHS
GCF_002903305.1	Citrobacter freundii	C2U43_RS07505	HNHc (WHH)	T6SS
GCF_002920915.1	Solitalea longa	C3K47_RS05875	Cthe_2159	T6SS
GCF_002920915.1	Solitalea longa	C3K47_RS10575	OmpA_C-like	eCIS
GCF_002920915.1	Solitalea longa	C3K47_RS10580	M34_peptidase	eCIS
GCF_002934385.1	Methylobacter tundripaludum	B0F87_RS20995	Peptidase_M91	RHS
GCF_002934685.1	Pseudomonas bohemica	CE491_RS13045	HNHc (WHH)	Bacteriocins
GCF_002934685.1	Pseudomonas bohemica	CE491_RS23040	ClyA-like	RHS
GCF_002942045.1	Pseudomonas aeruginosa	C5L42_RS00140	Tox-REase-5	T6SS
GCF_002942045.1	Pseudomonas aeruginosa	C5L42_RS07145	VRR_NUC	T6SS
GCF_002942045.1	Pseudomonas aeruginosa	C5L42_RS17095	Tox-GHH2	T6SS
GCF_002942045.1	Pseudomonas aeruginosa	C5L42_RS24885	Cthe_2159	T6SS
GCF_002942045.1	Pseudomonas aeruginosa	C5L42_RS27655	Ntox46	T6SS
GCF_002942045.1	Pseudomonas aeruginosa	C5L42_RS32250	HNHc (WHH)	Bacteriocins
GCF_002943565.1	Marinicaulis flavus	CW354_RS01660	M23_peptidase	RHS
GCF_002943565.1	Marinicaulis flavus	CW354_RS04750	ParB_N_Srx (Toxin-ParB)	Bacteriocins
GCF_002950945.1	Sorangium cellulosum	SOCE26_RS06975	Ntox44	T6SS
GCF_002950945.1	Sorangium cellulosum	SOCE26_RS07260	Cthe_2159	T6SS
GCF_002950945.1	Sorangium cellulosum	SOCE26_RS11945	COG5529	T6SS
GCF_002950945.1	Sorangium cellulosum	SOCE26_RS12015	Peptidase_S41_CPP	T6SS
GCF_002950945.1	Sorangium cellulosum	SOCE26_RS18315	YwqJ-deaminase	RHS
GCF_002950945.1	Sorangium cellulosum	SOCE26_RS24200	YwqJ-deaminase	RHS
GCF_002950945.1	Sorangium cellulosum	SOCE26_RS25340	Pput2613-deam	RHS
GCF_002950945.1	Sorangium cellulosum	SOCE26_RS26970	YwqJ-deaminase	RHS
GCF_002950945.1	Sorangium cellulosum	SOCE26_RS34885	Tox-ART-HYD1	RHS
GCF_002950945.1	Sorangium cellulosum	SOCE26_RS45580	ClyA-like	RHS
GCF_002950945.1	Sorangium cellulosum	SOCE26_RS47740	HNH_5	RHS
GCF_002950945.1	Sorangium cellulosum	SOCE26_RS49535	Ntox8	RHS
GCF_002950945.1	Sorangium cellulosum	SOCE26_RS52955	DUF2380	RHS
GCF_002950945.1	Sorangium cellulosum	SOCE26_RS55250	YwqJ-deaminase	RHS
GCF_002951835.1	Simonsiella muelleri	BWP33_RS07555	VIP2	Mu_F
GCF_002952055.1	Desulfobulbus oralis	CAY53_RS10110	CdiA-CT_5T87E_Ct	RHS
GCF_002953415.1	Deinococcus sp.	C3K08_RS15260	Ntox33	SP
GCF_002954265.1	Flavipsychrobacter stenotrophus	CJD36_RS10975	DUF2778	RHS
GCF_002959275.1	Escherichia coli	C5Y84_RS25905	DUF4329 (Toxin-JAB2)	RHS
GCF_002959375.1	Escherichia coli	C5Y89_RS09955	HNHc (WHH)	T6SS
GCF_002959375.1	Escherichia coli	C5Y89_RS25595	DUF4329 (Toxin-JAB2)	RHS
GCF_002962815.1	Streptococcus suis	C1G06_RS06265	CDI_toxin_Bp_tRNase-like	Mu_F
GCF_002962815.1	Streptococcus suis	C1G06_RS11955	Tox-HNH-EHHH	RHS
GCF_002969215.1	Acetivibrio saccincola	B9R14_RS00415	Ntox24	Other
GCF_002969215.1	Acetivibrio saccincola	B9R14_RS00465	TNT	RHS
GCF_002969215.1	Acetivibrio saccincola	B9R14_RS08385	GIYc	RHS
GCF_002969215.1	Acetivibrio saccincola	B9R14_RS08635	Ntox24	Other
GCF_002969215.1	Acetivibrio saccincola	B9R14_RS08645	Ntox24	Other
GCF_002969215.1	Acetivibrio saccincola	B9R14_RS08755	GIYc	Other
GCF_002969215.1	Acetivibrio saccincola	B9R14_RS16020	Colicin_E5	Other
GCF_002976545.1	Cronobacter turicensis	CI848_RS19850	NUC	CDI
GCF_002976545.1	Cronobacter turicensis	CI848_RS20530	Abhydrolase	T6SS
GCF_002976595.1	Cronobacter sakazakii	CI847_RS05430	VRR_NUC	T6SS
GCF_002976595.1	Cronobacter sakazakii	CI847_RS20305	VRR_NUC	T6SS
GCF_002976595.1	Cronobacter sakazakii	CI847_RS21365	Abhydrolase	T6SS
GCF_002976595.1	Cronobacter sakazakii	CI847_RS21640	M35_like	T6SS
GCF_002976595.1	Cronobacter sakazakii	CI847_RS22305	AHH	RHS
GCF_002976635.1	Cronobacter sakazakii	CI844_RS04680	VRR_NUC	T6SS
GCF_002976635.1	Cronobacter sakazakii	CI844_RS15115	DUF2235	T6SS
GCF_002976635.1	Cronobacter sakazakii	CI844_RS21455	AHH	RHS
GCF_002976645.2	Cronobacter sakazakii	CI846_RS20070	DNase_NucA_NucB	T6SS
GCF_002976645.2	Cronobacter sakazakii	CI846_RS20095	Abhydrolase	T6SS
GCF_002976735.1	Cronobacter sakazakii	CI837_RS20550	DNase_NucA_NucB	T6SS
GCF_002976735.1	Cronobacter sakazakii	CI837_RS20605	Abhydrolase	T6SS
GCF_002976735.1	Cronobacter sakazakii	CI837_RS21360	AHH	RHS
GCF_002976775.1	Cronobacter sakazakii	CI838_RS20685	Abhydrolase	T6SS
GCF_002976775.1	Cronobacter sakazakii	CI838_RS20945	DNase_NucA_NucB	T6SS
GCF_002976775.1	Cronobacter sakazakii	CI838_RS22290	AHH	RHS
GCF_002976795.1	Cronobacter sakazakii	CI836_RS13490	VRR_NUC	T6SS
GCF_002976795.1	Cronobacter sakazakii	CI836_RS15190	Abhydrolase	T6SS
GCF_002976815.1	Cronobacter sakazakii	CI835_RS02465	VRR_NUC	T6SS
GCF_002976815.1	Cronobacter sakazakii	CI835_RS06475	Tox-REase-5	T6SS
GCF_002976815.1	Cronobacter sakazakii	CI835_RS12465	VRR_NUC	T6SS
GCF_002976815.1	Cronobacter sakazakii	CI835_RS19225	DUF2235	T6SS
GCF_002976955.2	Cronobacter sakazakii	CI826_RS12250	VRR_NUC	T6SS
GCF_002976955.2	Cronobacter sakazakii	CI826_RS16630	CdiA-CT_Ec_Kp-like	CDI
GCF_002976965.2	Cronobacter sakazakii	CI827_RS09575	VRR_NUC	T6SS
GCF_002976965.2	Cronobacter sakazakii	CI827_RS16300	CdiA-CT_Ec_Kp-like	CDI
GCF_002977005.2	Cronobacter sakazakii	CI824_RS12140	Tox-REase-5	T6SS
GCF_002977005.2	Cronobacter sakazakii	CI824_RS17655	M35_like	T6SS
GCF_002977005.2	Cronobacter sakazakii	CI824_RS18230	Abhydrolase	T6SS
GCF_002977005.2	Cronobacter sakazakii	CI824_RS20790	DNase_NucA_NucB	RHS
GCF_002977035.2	Cronobacter sakazakii	CI823_RS19935	Abhydrolase	T6SS
GCF_002977035.2	Cronobacter sakazakii	CI823_RS20270	M35_like	T6SS
GCF_002977035.2	Cronobacter sakazakii	CI823_RS20595	DNase_NucA_NucB	RHS
GCF_002977035.2	Cronobacter sakazakii	CI823_RS20615	Tox-HNH-HHH	RHS
GCF_002977055.1	Cronobacter sakazakii	CI821_RS00070	Tox-REase-5	T6SS
GCF_002977055.1	Cronobacter sakazakii	CI821_RS16945	DUF2235	T6SS
GCF_002977055.1	Cronobacter sakazakii	CI821_RS19590	VRR_NUC	T6SS
GCF_002977055.1	Cronobacter sakazakii	CI821_RS20945	Abhydrolase	T6SS
GCF_002977055.1	Cronobacter sakazakii	CI821_RS21045	AHH	T6SS
GCF_002977115.1	Cronobacter sakazakii	CI818_RS00140	VRR_NUC	T6SS
GCF_002977115.1	Cronobacter sakazakii	CI818_RS20775	Abhydrolase	T6SS
GCF_002977115.1	Cronobacter sakazakii	CI818_RS21035	DNase_NucA_NucB	RHS
GCF_002977155.1	Cronobacter sakazakii	CI816_RS20415	Abhydrolase	T6SS
GCF_002977155.1	Cronobacter sakazakii	CI816_RS20760	DNase_NucA_NucB	RHS
GCF_002977155.1	Cronobacter sakazakii	CI816_RS21290	AHH	RHS
GCF_002977315.1	Cronobacter sakazakii	CI943_RS01525	VRR_NUC	T6SS
GCF_002977315.1	Cronobacter sakazakii	CI943_RS05850	VRR_NUC	T6SS
GCF_002977315.1	Cronobacter sakazakii	CI943_RS21415	Abhydrolase	T6SS
GCF_002977315.1	Cronobacter sakazakii	CI943_RS21565	M35_like	T6SS
GCF_002977315.1	Cronobacter sakazakii	CI943_RS22985	AHH	RHS
GCF_002977405.1	Cronobacter sakazakii	CI938_RS02455	VRR_NUC	T6SS
GCF_002977405.1	Cronobacter sakazakii	CI938_RS14905	Abhydrolase	T6SS
GCF_002977405.1	Cronobacter sakazakii	CI938_RS21765	NUC	RHS
GCF_002977405.1	Cronobacter sakazakii	CI938_RS22780	AHH	RHS
GCF_002977525.1	Cronobacter sakazakii	CI933_RS20395	CdiA-CT_Ec_Kp-like	CDI
GCF_002977525.1	Cronobacter sakazakii	CI933_RS20955	AHH	RHS
GCF_002977525.1	Cronobacter sakazakii	CI933_RS21540	RES	RHS
GCF_002977865.1	Cronobacter sakazakii	CI911_RS12450	Tox-SHH	T6SS
GCF_002977995.1	Cronobacter sakazakii	CI907_RS16110	Abhydrolase	T6SS
GCF_002978035.1	Cronobacter sakazakii	CI904_RS20130	DUF2235	T6SS
GCF_002978035.1	Cronobacter sakazakii	CI904_RS20540	Abhydrolase	T6SS
GCF_002978035.1	Cronobacter sakazakii	CI904_RS20625	Tox-SHH	T6SS
GCF_002978055.1	Cronobacter sakazakii	CI903_RS20565	Abhydrolase	T6SS
GCF_002978075.1	Cronobacter sakazakii	CI902_RS17685	Tox-REase-5	T6SS
GCF_002978075.1	Cronobacter sakazakii	CI902_RS20505	Abhydrolase	T6SS
GCF_002978075.1	Cronobacter sakazakii	CI902_RS20590	Tox-SHH	T6SS
GCF_002978075.1	Cronobacter sakazakii	CI902_RS20810	EndoU	RHS
GCF_002978085.1	Cronobacter sakazakii	CI899_RS04020	Tox-REase-5	T6SS
GCF_002978085.1	Cronobacter sakazakii	CI899_RS20680	M35_like	T6SS
GCF_002978085.1	Cronobacter sakazakii	CI899_RS20795	Abhydrolase	T6SS
GCF_002978085.1	Cronobacter sakazakii	CI899_RS20885	DNase_NucA_NucB	T6SS
GCF_002978105.1	Cronobacter sakazakii	CI900_RS06520	Tox-REase-5	T6SS
GCF_002978105.1	Cronobacter sakazakii	CI900_RS19545	Abhydrolase	T6SS
GCF_002978105.1	Cronobacter sakazakii	CI900_RS20505	Tox-SHH	RHS
GCF_002978105.1	Cronobacter sakazakii	CI900_RS20700	EndoU	RHS
GCF_002978135.2	Cronobacter malonaticus	CI898_RS15010	VRR_NUC	T6SS
GCF_002978135.2	Cronobacter malonaticus	CI898_RS21000	AHH	T6SS
GCF_002978185.1	Cronobacter malonaticus	CI897_RS00655	VRR_NUC	T6SS
GCF_002978185.1	Cronobacter malonaticus	CI897_RS19865	Abhydrolase	T6SS
GCF_002978185.1	Cronobacter malonaticus	CI897_RS20030	AHH	T6SS
GCF_002978185.1	Cronobacter malonaticus	CI897_RS21525	AHH	RHS
GCF_002978245.1	Cronobacter malonaticus	CI893_RS20640	Abhydrolase	T6SS
GCF_002978245.1	Cronobacter malonaticus	CI893_RS20955	EndoU	CDI
GCF_002978245.1	Cronobacter malonaticus	CI893_RS20965	PoNe	T6SS
GCF_002978245.1	Cronobacter malonaticus	CI893_RS22310	AHH	RHS
GCF_002978375.1	Cronobacter malonaticus	CI878_RS18650	EndoU	CDI
GCF_002978375.1	Cronobacter malonaticus	CI878_RS20565	Abhydrolase	T6SS
GCF_002978375.1	Cronobacter malonaticus	CI878_RS20835	AHH	RHS
GCF_002978405.2	Cronobacter malonaticus	CI877_RS21460	AHH	T6SS
GCF_002978475.1	Cronobacter malonaticus	CI876_RS12890	Abhydrolase	T6SS
GCF_002978475.1	Cronobacter malonaticus	CI876_RS20230	Tox-HNH-HHH	T6SS
GCF_002978475.1	Cronobacter malonaticus	CI876_RS21725	Tox-SHH	RHS
GCF_002978475.1	Cronobacter malonaticus	CI876_RS22460	AHH	RHS
GCF_002978535.1	Cronobacter malonaticus	CI870_RS20310	AHH	T6SS
GCF_002978545.1	Cronobacter malonaticus	CI871_RS21135	Tox-GHH	T6SS
GCF_002978625.1	Cronobacter dublinensis	CI867_RS19370	XOO_2897-deam	T6SS
GCF_002978625.1	Cronobacter dublinensis	CI867_RS20115	CdiA-CT_Yk_RNaseA-like	T6SS
GCF_002978625.1	Cronobacter dublinensis	CI867_RS20125	Abhydrolase	T6SS
GCF_002978625.1	Cronobacter dublinensis	CI867_RS21305	Tox-HNH-EHHH	RHS
GCF_002978655.1	Cronobacter dublinensis	CI865_RS06380	VRR_NUC	T6SS
GCF_002978655.1	Cronobacter dublinensis	CI865_RS17350	XOO_2897-deam	T6SS
GCF_002978655.1	Cronobacter dublinensis	CI865_RS21115	M35_like	T6SS
GCF_002978655.1	Cronobacter dublinensis	CI865_RS21235	Tox-HNH-EHHH	RHS
GCF_002978655.1	Cronobacter dublinensis	CI865_RS21245	CdiA-CT_Yk_RNaseA-like	T6SS
GCF_002978655.1	Cronobacter dublinensis	CI865_RS21255	Abhydrolase	T6SS
GCF_002978715.1	Cronobacter dublinensis	CI860_RS12395	VRR_NUC	T6SS
GCF_002978715.1	Cronobacter dublinensis	CI860_RS21630	Abhydrolase	T6SS
GCF_002978715.1	Cronobacter dublinensis	CI860_RS21810	EndoU	RHS
GCF_002978715.1	Cronobacter dublinensis	CI860_RS22580	CDI_toxin_EC869_like	CDI
GCF_002978755.1	Cronobacter dublinensis	CI861_RS18815	Ntox33	CDI
GCF_002978755.1	Cronobacter dublinensis	CI861_RS21775	Abhydrolase	T6SS
GCF_002978855.1	Cronobacter dublinensis	CI854_RS19530	Abhydrolase	T6SS
GCF_002978855.1	Cronobacter dublinensis	CI854_RS19540	Ntox8	T6SS
GCF_002979015.1	Cronobacter dublinensis	CI934_RS15850	Peptidase_C39_like	CDI
GCF_002979015.1	Cronobacter dublinensis	CI934_RS16530	PoNe	T6SS
GCF_002979015.1	Cronobacter dublinensis	CI934_RS16755	Abhydrolase	T6SS
GCF_002979015.1	Cronobacter dublinensis	CI934_RS17430	M35_like	T6SS
GCF_002979075.1	Cronobacter dublinensis	CI879_RS19245	DUF2235	T6SS
GCF_002979075.1	Cronobacter dublinensis	CI879_RS20755	Abhydrolase	T6SS
GCF_002979075.1	Cronobacter dublinensis	CI879_RS21050	NUC	T6SS
GCF_002979155.1	Cronobacter dublinensis	CI857_RS20735	Abhydrolase	T6SS
GCF_002979155.1	Cronobacter dublinensis	CI857_RS20885	DUF3990	T6SS
GCF_002979175.1	Cronobacter dublinensis	CI808_RS03840	VRR_NUC	T6SS
GCF_002979175.1	Cronobacter dublinensis	CI808_RS15155	Ntox8	T6SS
GCF_002979175.1	Cronobacter dublinensis	CI808_RS15165	Abhydrolase	T6SS
GCF_002979175.1	Cronobacter dublinensis	CI808_RS21660	Peptidase_C39_like	CDI
GCF_002994615.1	Enhygromyxa salina	ENSA5_RS11470	Rib_hydrolase	T6SS
GCF_002994615.1	Enhygromyxa salina	ENSA5_RS13675	Tox-REase-7	RHS
GCF_002994615.1	Enhygromyxa salina	ENSA5_RS16525	Peptidase_M11	T6SS
GCF_002994615.1	Enhygromyxa salina	ENSA5_RS27665	Cthe_2159	T6SS
GCF_002994635.1	Enhygromyxa salina	ENSA7_RS06535	Tox-REase-7	RHS
GCF_002994635.1	Enhygromyxa salina	ENSA7_RS17830	HNHc (WHH)	RHS
GCF_002994635.1	Enhygromyxa salina	ENSA7_RS18675	Peptidase_M11	T6SS
GCF_002994635.1	Enhygromyxa salina	ENSA7_RS20480	Peptidase_M11	T6SS
GCF_002994635.1	Enhygromyxa salina	ENSA7_RS24870	M35_like	RHS
GCF_002994635.1	Enhygromyxa salina	ENSA7_RS27555	CDI_toxin_Bp_tRNase-like	RHS
GCF_002994635.1	Enhygromyxa salina	ENSA7_RS28510	M35_like	eCIS
GCF_002994635.1	Enhygromyxa salina	ENSA7_RS41135	PKc_like	Other
GCF_002994635.1	Enhygromyxa salina	ENSA7_RS41275	HNHc (WHH)	RHS
GCF_002995495.1	Actinocorallia populi	C2865_RS14095	Tox-SHH	RHS
GCF_002999135.1	Capnocytophaga sp.	C4H12_RS06880	XOO_2897-deam	T6SS
GCF_003001855.1	Nonlabens ulvanivorans	LY02_RS14270	Tox-HNH-HHH	RHS
GCF_003001855.1	Nonlabens ulvanivorans	LY02_RS14395	Tox-PL-2	RHS
GCF_003001905.1	Planifilum fimeticola	CLV97_RS16105	CdiA-CT_Ec-like	Other
GCF_003002815.1	Umezawaea tangerina	CLV43_RS12310	NUC	T7SS
GCF_003002815.1	Umezawaea tangerina	CLV43_RS42955	Lyz-like	T7SS
GCF_003002815.1	Umezawaea tangerina	CLV43_RS43570	XOO_2897-deam	RHS
GCF_003002875.1	Arcticibacter pallidicorallinus	B0I27_RS12980	ClyA-like	RHS
GCF_003002875.1	Arcticibacter pallidicorallinus	B0I27_RS16885	Peptidase_M91	RHS
GCF_003003335.1	Isoptericola sp.	BCE75_RS17735	GIYc	Other
GCF_003007735.2	Methylarcula marina	A7A09_RS12315	Cthe_2159	T6SS
GCF_003014485.1	Murinocardiopsis flavida	CLV63_RS15140	XOO_2897-deam	Other
GCF_003014535.1	Taibaiella chishuiensis	B0I18_RS04550	Peptidase_S74	CDI
GCF_003014535.1	Taibaiella chishuiensis	B0I18_RS06095	Ntox33	RHS
GCF_003014535.1	Taibaiella chishuiensis	B0I18_RS09385	Peptidase_M11	eCIS
GCF_003014535.1	Taibaiella chishuiensis	B0I18_RS12375	DUF2235	T6SS
GCF_003014535.1	Taibaiella chishuiensis	B0I18_RS18035	Tox-MPTase3	RHS
GCF_003015145.1	Candidatus Phycorickettsia trachydisci	phytr_RS00025	Lyz-like	Mu_F
GCF_003023845.1	Adhaeribacter arboris	AHMF7605_RS01700	ClyA-like	eCIS
GCF_003025495.1	Photobacterium jeanii	C9I91_RS07005	DNase_NucA_NucB	RHS
GCF_003025495.1	Photobacterium jeanii	C9I91_RS08150	NUC	RHS
GCF_003026755.1	Photobacterium sp.	C9J41_RS18835	HNHc (WHH)	Bacteriocins
GCF_003028415.1	Deinococcus sp.	C8263_RS14700	NLPC_P60	eCIS
GCF_003028655.1	Trinickia symbiotica	C9I57_RS09945	AHH	RHS
GCF_003028655.1	Trinickia symbiotica	C9I57_RS11310	VRR_NUC	T6SS
GCF_003028655.1	Trinickia symbiotica	C9I57_RS18290	Tox-REase-5	T6SS
GCF_003028655.1	Trinickia symbiotica	C9I57_RS26355	Peptidase_C80	eCIS
GCF_003030065.1	Staphylococcus aureus	C9J86_RS04510	CdiA-CT_Ecl_RNase-like	Other
GCF_003031585.1	Thalassobius sp.	C6564_RS10990	Tox-REase-7	CDI
GCF_003051055.1	Agitococcus lubricus	C8N29_RS04935	Tox-HDC	RHS
GCF_003052585.1	Pseudomonas mangrovi	DBO85_RS03650	Tox-GHH2	T6SS
GCF_003052585.1	Pseudomonas mangrovi	DBO85_RS18115	Tox-GHH2	T6SS
GCF_003054705.1	Opitutus sp.	DB354_RS22315	Colicin_D	RHS
GCF_003054965.1	Saccharospirillum sp.	BGP77_RS06550	Abhydrolase	CDI
GCF_003054965.1	Saccharospirillum sp.	BGP77_RS12865	M23_peptidase	RHS
GCF_003058195.1	Elizabethkingia sp.	C8J95_RS05925	PoNe	T6SS
GCF_003058195.1	Elizabethkingia sp.	C8J95_RS07615	DUF2235	RHS
GCF_003058195.1	Elizabethkingia sp.	C8J95_RS11115	DUF2235	T6SS
GCF_003071345.1	Chitinophaga parva	DCC81_RS05745	Ntox30	RHS
GCF_003071345.1	Chitinophaga parva	DCC81_RS07815	Peptidase_M54	RHS
GCF_003071345.1	Chitinophaga parva	DCC81_RS08035	Ntox37	RHS
GCF_003071345.1	Chitinophaga parva	DCC81_RS13960	Rib_hydrolase	T6SS
GCF_003071345.1	Chitinophaga parva	DCC81_RS14150	LHH	RHS
GCF_003071345.1	Chitinophaga parva	DCC81_RS21310	HNHc (WHH)	RHS
GCF_003071345.1	Chitinophaga parva	DCC81_RS25075	CdiA-CT_Ec-like	T6SS
GCF_003075435.1	Terrimonas sp.	DC498_RS00680	Het-C	eCIS
GCF_003075435.1	Terrimonas sp.	DC498_RS00685	Ntox16	eCIS
GCF_003075435.1	Terrimonas sp.	DC498_RS06510	GIYc	RHS
GCF_003075435.1	Terrimonas sp.	DC498_RS08160	ParBc	RHS
GCF_003075435.1	Terrimonas sp.	DC498_RS08180	ParBc	RHS
GCF_003075435.1	Terrimonas sp.	DC498_RS13835	SseC	RHS
GCF_003076475.1	Flavobacterium kingsejongi	FK004_RS02080	Lyz-like	T6SS
GCF_003076475.1	Flavobacterium kingsejongi	FK004_RS02090	NLPC_P60	T6SS
GCF_003076475.1	Flavobacterium kingsejongi	FK004_RS04345	DUF4258	RHS
GCF_003076475.1	Flavobacterium kingsejongi	FK004_RS10290	Toxin-JAB1	RHS
GCF_003096175.1	Clostridium drakei	B9W14_RS08730	LHH	T7SS
GCF_003097095.1	Filimonas sp.	C7485_RS14480	CdiA_C_tRNase	RHS
GCF_003097095.1	Filimonas sp.	C7485_RS17215	AHH	T6SS
GCF_003097095.1	Filimonas sp.	C7485_RS30745	Peptidase_M54	RHS
GCF_003097095.1	Filimonas sp.	C7485_RS30790	Peptidase_M91	RHS
GCF_003097255.1	Pseudomonas sp.	F472_RS21400	AHH	T6SS
GCF_003097255.1	Pseudomonas sp.	F472_RS22680	CdiA-CT_Ec_Kp-like	CDI
GCF_003101015.1	Actinobacillus porcitonsillarum	DDU33_RS00745	HNHc (WHH)	CDI
GCF_003148745.1	Pleionea mediterranea	C8D97_RS05825	Lyz-like	RHS
GCF_003173615.1	Roseomonas sp.	DFH01_RS20030	Tox-HDC	eCIS
GCF_003182045.1	Frischella perrara	C7375_RS03985	NUC	RHS
GCF_003182045.1	Frischella perrara	C7375_RS09350	PoNe	T6SS
GCF_003182045.1	Frischella perrara	C7375_RS09360	PoNe	T6SS
GCF_003182045.1	Frischella perrara	C7375_RS10095	DUF4225	T6SS
GCF_003182045.1	Frischella perrara	C7375_RS10810	DUF4225	T6SS
GCF_003182045.1	Frischella perrara	C7375_RS11280	Tox-REase-5	T6SS
GCF_003182045.1	Frischella perrara	C7375_RS11315	Ntox17	T6SS
GCF_003182155.1	Chitinophaga sp.	C7475_RS01265	Ntox30	RHS
GCF_003182155.1	Chitinophaga sp.	C7475_RS20495	EndoU	Other
GCF_003182155.1	Chitinophaga sp.	C7475_RS26425	PoNe	T6SS
GCF_003182155.1	Chitinophaga sp.	C7475_RS29150	Toxin-deaminase	SP
GCF_003185865.1	Nostoc sp.	DMC47_RS16305	DNase_NucA_NucB	Other
GCF_003185865.1	Nostoc sp.	DMC47_RS34705	NUC	Other
GCF_003186355.1	Vibrio parahaemolyticus	CXR47_RS06840	AHH	T6SS
GCF_003186355.1	Vibrio parahaemolyticus	CXR47_RS07370	AHH	RHS
GCF_003186355.1	Vibrio parahaemolyticus	CXR47_RS07940	OmpA_C-like	SP
GCF_003186355.1	Vibrio parahaemolyticus	CXR47_RS20685	DUF2235	T6SS
GCF_003194385.1	Pokkaliibacter plantistimulans	WH50_RS25110	HNHc (WHH)	RHS
GCF_003201855.1	Rivicola pingtungensis	DFR34_RS11310	EndoU	eCIS
GCF_003201855.1	Rivicola pingtungensis	DFR34_RS17170	HNHc (WHH)	eCIS
GCF_003204205.1	Sanguibacteroides justesenii	DMB45_RS14130	AHH	T6SS
GCF_003204205.1	Sanguibacteroides justesenii	DMB45_RS14140	AHH	T6SS
GCF_003204205.1	Sanguibacteroides justesenii	DMB45_RS14530	AHH	RHS
GCF_003217555.1	Aneurinibacillus soli	DFP93_RS14050	NUC	Other
GCF_003217775.1	Paenibacillus flagellatus	DLM86_RS00860	VIP2	Mu_F
GCF_003234965.1	Aestuariivirga litoralis	DK847_RS18480	Tox-REase-9	RHS
GCF_003253405.1	Paraburkholderia sp.	C7514_RS27795	Peptidase_M11	T6SS
GCF_003253655.1	Fibrobacter sp.	C8E88_RS14085	SseC	RHS
GCF_003253655.1	Fibrobacter sp.	C8E88_RS14815	Lyz-like	RHS
GCF_003253655.1	Fibrobacter sp.	C8E88_RS15730	Peptidase_M54	eCIS
GCF_003258595.1	Acuticoccus sediminis	DLJ53_RS02930	CDI_toxin_EC869_like	Mu_F
GCF_003258705.1	Arcticibacterium luteifluviistationis	DJ013_RS15045	Peptidase_S74	CDI
GCF_003259255.1	Algoriphagus litoralis	DK188_RS01665	NUC	eCIS
GCF_003259255.1	Algoriphagus litoralis	DK188_RS02255	AHH	T6SS
GCF_003269145.1	Microvirgula sp.	DFO50_RS01345	Peptidase_C80	RHS
GCF_003269145.1	Microvirgula sp.	DFO50_RS10330	GH-E	RHS
GCF_003269145.1	Microvirgula sp.	DFO50_RS17050	Colicin_D	Bacteriocins
GCF_003269145.1	Microvirgula sp.	DFO50_RS19440	Tox-REase-7	CDI
GCF_003285005.1	Paenibacillus sp.	DQG13_RS08970	Ntox47	RHS
GCF_003286715.1	Aerococcus urinae	DBT45_RS05970	M34_peptidase	Mu_F
GCF_003286915.1	Chryseolinea flava	DQQ10_RS27580	GIYc	T6SS
GCF_003286915.1	Chryseolinea flava	DQQ10_RS28015	DUF4329 (Toxin-JAB2)	RHS
GCF_003287815.1	Morganella morganii	DQ401_RS00795	CDI_toxin_EC869_like	CDI
GCF_003287835.1	Enterococcus sp.	DQE80_RS13780	Lyz-like	Mu_F
GCF_003298875.1	Elizabethkingia miricola	DSC47_RS03085	DUF2235	T6SS
GCF_003298875.1	Elizabethkingia miricola	DSC47_RS06765	Ntox15	T6SS
GCF_003315205.1	Roseimicrobium gellanilyticum	DES53_RS31545	CdiA-CT_5T87E_Ct	RHS
GCF_003316845.1	Aquiflexum aquatile	DQW11_RS04010	Tox-URI2	RHS
GCF_003316845.1	Aquiflexum aquatile	DQW11_RS06570	Peptidase_M11	eCIS
GCF_003316845.1	Aquiflexum aquatile	DQW11_RS22150	M35_like	eCIS
GCF_003330725.1	Acidisarcina polymorpha	ACPOL_RS32440	Ntox44	RHS
GCF_003333265.1	Candidatus Halocyntiibacter alkanivorans	DWA01_RS00320	Peptidase_M10_C	CDI
GCF_003335215.1	Parvibium lacunae	DU000_RS12450	PoNe	CDI
GCF_003340495.1	Adhaeribacter pallidiroseus	AHMF7616_RS06130	GH-E	eCIS
GCF_003344785.1	Thalassococcus profundi	DU478_RS04075	Tox-REase-5	CDI
GCF_003344785.1	Thalassococcus profundi	DU478_RS20750	Tox-GHH2	T6SS
GCF_003349965.1	Niabella yanshanensis	DXK31_RS03455	Cthe_2159	T6SS
GCF_003351045.1	Gaiella occulta	Gocc_RS14485	M34_peptidase	Mu_F
GCF_003352065.1	Sulfitobacter sp.	C1J02_RS15195	CdiA-CT_Yk_RNaseA-like	Mu_F
GCF_003352465.1	Kordia sp.	KORDIASMS9_RS00165	Peptidase_M91	RHS
GCF_003352465.1	Kordia sp.	KORDIASMS9_RS10885	PoNe	SP
GCF_003352465.1	Kordia sp.	KORDIASMS9_RS18340	Cthe_2159	T6SS
GCF_003363265.1	Dyella psychrodurans	DWU99_RS11210	DUF2778	RHS
GCF_003363265.1	Dyella psychrodurans	DWU99_RS13685	Tox-REase-7	RHS
GCF_003363265.1	Dyella psychrodurans	DWU99_RS16340	LHH	RHS
GCF_003384775.1	Chryseobacterium sp.	DFS23_RS00905	PRK15244	RHS
GCF_003384775.1	Chryseobacterium sp.	DFS23_RS05060	Toxin-JAB1	RHS
GCF_003384775.1	Chryseobacterium sp.	DFS23_RS11340	DUF2235	T6SS
GCF_003385395.1	Epilithonimonas hispanica	DRF58_RS05980	CdiA_C	Mu_F
GCF_003385395.1	Epilithonimonas hispanica	DRF58_RS07555	Peptidase_M54	RHS
GCF_003385395.1	Epilithonimonas hispanica	DRF58_RS11840	Ntox23	RHS
GCF_003390865.1	Tropicimonas sp.	DQG15_RS08295	Ntox15	T6SS
GCF_003425985.1	Mariniflexile sp.	CJ739_RS03375	Peptidase_M54	RHS
GCF_003425985.1	Mariniflexile sp.	CJ739_RS04825	Peptidase_C39_like	RHS
GCF_003426775.1	Allorhizocola rhizosphaerae	DM816_RS03175	LLB_putidacin	RHS
GCF_003426775.1	Allorhizocola rhizosphaerae	DM816_RS04010	HNHc (WHH)	RHS
GCF_003426775.1	Allorhizocola rhizosphaerae	DM816_RS08695	Peptidase_C39_like	T7SS
GCF_003426775.1	Allorhizocola rhizosphaerae	DM816_RS17985	DUF3990	RHS
GCF_003426775.1	Allorhizocola rhizosphaerae	DM816_RS25815	DUF4258	RHS
GCF_003428695.1	Actinomadura logoneensis	DZF91_RS22245	PoNe	T7SS
GCF_003474535.1	Phocaeicola plebeius	DW041_RS01965	VIP2	Mu_F
GCF_003477995.1	Bacteroides sp.	DXA74_RS02390	CDI_toxin_Bp_tRNase-like	Mu_F
GCF_003477995.1	Bacteroides sp.	DXA74_RS15700	Ntox17	RHS
GCF_003479125.1	Eubacterium sp.	DWX29_RS00970	Tox-ART-HYD1	RHS
GCF_003479375.1	Bacteroides sp.	DWW69_RS01760	Peptidase_M91	RHS
GCF_003479375.1	Bacteroides sp.	DWW69_RS09550	Peptidase_M91	RHS
GCF_003480745.1	Clostridium sp.	DW721_RS06995	VIP2	Mu_F
GCF_003481985.1	Clostridium sp.	DXA97_RS05450	PKc_like	Mu_F
GCF_003545815.1	Pusillimonas caeni	CSC67_RS18990	DUF2235	RHS
GCF_003548795.1	Salmonella enterica	CQY46_RS22495	HNHc (WHH)	T6SS
GCF_003548795.1	Salmonella enterica	CQY46_RS22535	Tox-REase-7	T6SS
GCF_003574295.1	Mediterraneibacter butyricigenes	KGMB01110_RS03035	M34_peptidase	Mu_F
GCF_003574315.1	Capsulimonas corticalis	D5261_RS14235	Peptidase_C39_like	RHS
GCF_003574315.1	Capsulimonas corticalis	D5261_RS28200	GH-E	RHS
GCF_003576475.1	Maribellus luteus	D1614_RS17400	HNHc (WHH)	eCIS
GCF_003577475.1	Salinibius halmophilus	DUW71_RS13715	Ntox44	RHS
GCF_003581325.1	Bordetella avium	D0835_RS12140	Peptidase_C80	CDI
GCF_003581325.1	Bordetella avium	D0835_RS14440	Peptidase_C80	CDI
GCF_003586265.1	Pseudomonas jilinensis	C2846_RS08415	VRR_NUC	T6SS
GCF_003586265.1	Pseudomonas jilinensis	C2846_RS18285	GIYc	T6SS
GCF_003586445.1	Bacillus sp.	DOE78_RS23390	Cytotoxic	Other
GCF_003590795.1	Azospirillum sp.	D3877_RS13555	Peptidase_C14	CDI
GCF_003590795.1	Azospirillum sp.	D3877_RS24070	ACD	eCIS
GCF_003590945.1	Oleomonas sp.	D3874_RS27350	HNHc (WHH)	RHS
GCF_003605435.1	Paenibacillus pinisoli	D3P09_RS02335	VIP2	Mu_F
GCF_003610015.1	Zymobacter palmae	ZBT109_RS05410	microbial_Rnases (Ribonuclease)	CDI
GCF_003610015.1	Zymobacter palmae	ZBT109_RS07245	VRR_NUC	T6SS
GCF_003610015.1	Zymobacter palmae	ZBT109_RS07785	HNHc (WHH)	T6SS
GCF_003610015.1	Zymobacter palmae	ZBT109_RS11410	microbial_Rnases (Ribonuclease)	T6SS
GCF_003610015.1	Zymobacter palmae	ZBT109_RS11795	M34_peptidase	T6SS
GCF_003610015.1	Zymobacter palmae	ZBT109_RS12800	Tae4	T6SS
GCF_003610435.1	Pseudorhodoplanes sinuspersici	DFP91_RS11230	COG5529	RHS
GCF_003612655.1	Anaerotruncus sp.	D7Y41_RS15110	microbial_Rnases (Ribonuclease)	Other
GCF_003612655.1	Anaerotruncus sp.	D7Y41_RS15115	COG3179	Other
GCF_003612655.1	Anaerotruncus sp.	D7Y41_RS23665	VIP2	Mu_F
GCF_003612655.1	Anaerotruncus sp.	D7Y41_RS27600	VIP2	Mu_F
GCF_003612655.1	Anaerotruncus sp.	D7Y41_RS28205	EndoU	Mu_F
GCF_003626585.1	Streptomyces sp.	D7319_RS06845	YwqJ-deaminase	T7SS
GCF_003626585.1	Streptomyces sp.	D7319_RS28685	XOO_2897-deam	T7SS
GCF_003626835.1	Aquimarina sp.	D7033_RS00235	Tox-REase-7	RHS
GCF_003626835.1	Aquimarina sp.	D7033_RS04965	Ntox15	T6SS
GCF_003626835.1	Aquimarina sp.	D7033_RS24830	Ntox46	RHS
GCF_003626835.1	Aquimarina sp.	D7033_RS24850	CdiA-CT_Yk_RNaseA-like	SP
GCF_003626835.1	Aquimarina sp.	D7033_RS25240	NUC	eCIS
GCF_003626835.1	Aquimarina sp.	D7033_RS26090	M35_like	eCIS
GCF_003627055.1	Gryllotalpicola protaetiae	D7I44_RS14930	Tox-REase-7	RHS
GCF_003627055.1	Gryllotalpicola protaetiae	D7I44_RS14940	Tox-REase-7	RHS
GCF_003627055.1	Gryllotalpicola protaetiae	D7I44_RS14950	GIYc	RHS
GCF_003628125.1	Pararobbsia silviterrae	D7S86_RS18685	Colicin_E5	CDI
GCF_003628535.1	Flavisolibacter nicotianae	D6024_RS21030	Peptidase_M54	RHS
GCF_003628535.1	Flavisolibacter nicotianae	D6024_RS21050	CdiA-CT_Ec_tRNase	RHS
GCF_003628535.1	Flavisolibacter nicotianae	D6024_RS25110	DUF4329 (Toxin-JAB2)	RHS
GCF_003633685.1	Micromonospora pisi	BDK92_RS36550	ClyA-like	RHS
GCF_003633755.1	Solirubrobacter pauli	C8N24_RS23760	GIYc	RHS
GCF_003634015.1	Litorimonas taeanensis	DES40_RS08840	Ntox24	RHS
GCF_003634015.1	Litorimonas taeanensis	DES40_RS08870	ParBc	RHS
GCF_003634015.1	Litorimonas taeanensis	DES40_RS09540	PKc_like	RHS
GCF_003634015.1	Litorimonas taeanensis	DES40_RS13125	Peptidase_M91	RHS
GCF_003640395.1	Pseudomonas urumqiensis	D7325_RS06815	DUF2235	T6SS
GCF_003663835.1	Flavobacterium lindanitolerans	CLV50_RS02895	NLPC_P60	T6SS
GCF_003663835.1	Flavobacterium lindanitolerans	CLV50_RS03085	Tox-REase-9	T6SS
GCF_003663835.1	Flavobacterium lindanitolerans	CLV50_RS04070	Tox-URI2	RHS
GCF_003667275.1	Mesonia aquimarina	D9R05_RS14635	Toxin-JAB1	RHS
GCF_003688405.1	Ulvibacter antarcticus	BXY75_RS10990	NUC	eCIS
GCF_003688405.1	Ulvibacter antarcticus	BXY75_RS10995	OmpA_C-like	eCIS
GCF_003697785.1	Paracoccus alkanivorans	C9E81_RS14965	HNHc (WHH)	Bacteriocins
GCF_003697785.1	Paracoccus alkanivorans	C9E81_RS16570	HNHc (WHH)	T6SS
GCF_003697785.1	Paracoccus alkanivorans	C9E81_RS22000	HNHc (WHH)	T6SS
GCF_003703975.1	Larkinella soli	DX909_RS28720	Cthe_2159	T6SS
GCF_003711085.1	Arcobacter peruensis	D3Z07_RS14185	Peptidase_M10_C	CDI
GCF_003711225.1	Runella sp.	DTQ70_RS08870	Enterotoxin_a	RHS
GCF_003721215.1	Streptomyces sp.	EEJ42_RS06160	Ntox27	RHS
GCF_003721215.1	Streptomyces sp.	EEJ42_RS16485	NTP-Ppase	RHS
GCF_003721215.1	Streptomyces sp.	EEJ42_RS20910	Pput2613-deam	RHS
GCF_003721215.1	Streptomyces sp.	EEJ42_RS24760	ClyA-like	eCIS
GCF_003721215.1	Streptomyces sp.	EEJ42_RS27600	ClyA-like	RHS
GCF_003721215.1	Streptomyces sp.	EEJ42_RS43960	SseC	RHS
GCF_003721215.1	Streptomyces sp.	EEJ42_RS50410	CdiA-CT_Ec-like	RHS
GCF_003725415.1	Absicoccus porci	EDX97_RS09480	Lyz-like	Mu_F
GCF_003725535.1	Marmoricola pocheonensis	EFL26_RS04805	CDI_toxin_EC869_like	Other
GCF_003751225.1	Actinocorallia herbida	EDD29_RS09910	HNHc (WHH)	Other
GCF_003751225.1	Actinocorallia herbida	EDD29_RS21920	CDI_toxin_EC869_like	RHS
GCF_003762835.1	Micromonospora sp.	EF879_RS08155	CDI_toxin_Bp_tRNase-like	T7SS
GCF_003762835.1	Micromonospora sp.	EF879_RS17605	Peptidase_M91	T7SS
GCF_003762835.1	Micromonospora sp.	EF879_RS25740	Abhydrolase_8	T7SS
GCF_003762925.1	Marinimicrobium koreense	EDC38_RS01960	DUF2235	T6SS
GCF_003837865.1	Paraburkholderia dinghuensis	D1Y85_RS26770	Ntox22	CDI
GCF_003837865.1	Paraburkholderia dinghuensis	D1Y85_RS26800	Ntox22	CDI
GCF_003840655.1	Pseudomonas aeruginosa	IPC436_RS09785	Tox-REase-5	T6SS
GCF_003840655.1	Pseudomonas aeruginosa	IPC436_RS09810	VRR_NUC	T6SS
GCF_003840655.1	Pseudomonas aeruginosa	IPC436_RS10825	VRR_NUC	T6SS
GCF_003840655.1	Pseudomonas aeruginosa	IPC436_RS29730	Cytotoxic	Bacteriocins
GCF_003840655.1	Pseudomonas aeruginosa	IPC436_RS29825	HNHc (WHH)	Bacteriocins
GCF_003844195.1	Rummeliibacillus sp.	CW357_RS12575	HNHc (WHH)	Other
GCF_003844195.1	Rummeliibacillus sp.	CW357_RS16770	Ntox15	T7SS
GCF_003844195.1	Rummeliibacillus sp.	CW357_RS18485	AHH	T7SS
GCF_003851045.1	Paenibacillus sp.	PA598K_RS12970	Ntox44	RHS
GCF_003852495.1	Taibaiella sp.	DBR32_RS10315	Peptidase_M11	RHS
GCF_003852495.1	Taibaiella sp.	DBR32_RS10325	NTP-Ppase	RHS
GCF_003852495.1	Taibaiella sp.	DBR32_RS12305	Peptidase_C39_like	RHS
GCF_003852895.1	Albitalea terrae	DZC73_RS11300	Tox-GHH2	T6SS
GCF_003852895.1	Albitalea terrae	DZC73_RS12955	AHH	T6SS
GCF_003856375.1	Glaciecola amylolytica	EHH43_RS01965	Ntox44	RHS
GCF_003856375.1	Glaciecola amylolytica	EHH43_RS02540	HNHc (WHH)	eCIS
GCF_003856375.1	Glaciecola amylolytica	EHH43_RS02715	NLPC_P60	RHS
GCF_003856375.1	Glaciecola amylolytica	EHH43_RS03230	microbial_Rnases (Ribonuclease)	eCIS
GCF_003856375.1	Glaciecola amylolytica	EHH43_RS04320	CdiA-CT_Ec_Kp-like	RHS
GCF_003856495.1	Staphylospora marina	EG886_RS00600	Cytotoxic	Other
GCF_003858505.1	Buchananella hordeovulneris	EII13_RS05905	Peptidase_C2	T7SS
GCF_003858505.1	Buchananella hordeovulneris	EII13_RS07465	Peptidase_C2	T7SS
GCF_003858645.1	Larkinella knui	EHT87_RS03050	M23_peptidase	eCIS
GCF_003858655.1	Amphritea balenae	EHS89_RS13430	PoNe	Other
GCF_003858655.1	Amphritea balenae	EHS89_RS13465	DUF2235	RHS
GCF_003860025.1	Tannerella forsythia	EII40_RS13585	Abhydrolase	T6SS
GCF_003860055.1	Conchiformibius steedae	EII21_RS10420	XOO_2897-deam	CDI
GCF_003860055.1	Conchiformibius steedae	EII21_RS11135	NUC	Other
GCF_003860125.1	Fretibacterium sp.	EII26_RS13225	Ntox35	RHS
GCF_003860405.1	Nakamurella sp.	EH165_RS03890	TNT	T7SS
GCF_003860405.1	Nakamurella sp.	EH165_RS08085	CDI_toxin_EC869_like	RHS
GCF_003860405.1	Nakamurella sp.	EH165_RS13460	microbial_Rnases (Ribonuclease)	RHS
GCF_003862435.1	Weissella viridescens	D3P96_RS02900	Ntox50	Mu_F
GCF_003864315.1	Aphanothece sacrum	AsFPU3_RS22380	Colicin_D	Bacteriocins
GCF_003865015.1	Sulfurisoma sediminicola	EJE94_RS09710	PKc_like	CDI
GCF_003865175.1	Schleiferia thermophila	EJE46_RS10830	SseC	RHS
GCF_003865365.1	Flavobacterium macacae	EG849_RS11385	DUF2235	T6SS
GCF_003892345.1	Lautropia dentalis	EHV23_RS13755	DUF2235	RHS
GCF_003932845.1	Prevotella sp.	EII32_RS10865	Peptidase_M91	RHS
GCF_003932895.1	Leptotrichia sp.	EII29_RS09790	VIP2	Mu_F
GCF_003932895.1	Leptotrichia sp.	EII29_RS11015	EndoU	Other
GCF_003933735.1	Aquabacterium sp.	EIP75_RS00830	PKc_like	CDI
GCF_003942025.1	Aliivibrio salmonicida	EIJ81_RS02010	Lyz-like	T6SS
GCF_003947485.1	Amycolatopsis sp.	DL990_RS01705	Lyz-like	T7SS
GCF_003947485.1	Amycolatopsis sp.	DL990_RS03060	Gln_amidase	T7SS
GCF_003947485.1	Amycolatopsis sp.	DL990_RS05480	SseC	RHS
GCF_003947485.1	Amycolatopsis sp.	DL990_RS07220	ClyA-like	T7SS
GCF_003947485.1	Amycolatopsis sp.	DL990_RS14205	XOO_2897-deam	Other
GCF_003947485.1	Amycolatopsis sp.	DL990_RS18310	NUC	T7SS
GCF_003947485.1	Amycolatopsis sp.	DL990_RS32990	CdiA-CT_Yk_RNaseA-like	RHS
GCF_003947485.1	Amycolatopsis sp.	DL990_RS38810	NUC	T7SS
GCF_003953455.1	Sphingomonas koreensis	DAH62_RS23675	Phospholip_A2_3	RHS
GCF_003966125.1	Azospirillum griseum	EJ903_RS26920	Peptidase_C14	CDI
GCF_003967015.1	Pseudanabaena sp.	ABRG53_RS16935	Lyz-like	eCIS
GCF_003967015.1	Pseudanabaena sp.	ABRG53_RS21415	VIP2	eCIS
GCF_003967015.1	Pseudanabaena sp.	ABRG53_RS24310	SseC	eCIS
GCF_003970695.1	Maribacter sp.	EJ994_RS00060	CdiA-CT_Ecl_RNase-like	RHS
GCF_003970695.1	Maribacter sp.	EJ994_RS00090	CdiA-CT_Ecl_RNase-like	RHS
GCF_003970695.1	Maribacter sp.	EJ994_RS17260	CdiA-CT_Ecl_RNase-like	RHS
GCF_003970695.1	Maribacter sp.	EJ994_RS17345	CdiA-CT_Ecl_RNase-like	RHS
GCF_003970915.1	Hymenobacter gummosus	EJV47_RS23315	YkuD_like	RHS
GCF_003970915.1	Hymenobacter gummosus	EJV47_RS28440	Peptidase_M91	RHS
GCF_003987435.1	Pseudidiomarina taiwanensis	CWI83_RS06700	Peptidase_M54	RHS
GCF_003990355.1	Eikenella corrodens	ELB75_RS10685	YwqJ-deaminase	RHS
GCF_003990395.1	Cellulosilyticum sp.	EKH84_RS04675	GIYc	RHS
GCF_003990395.1	Cellulosilyticum sp.	EKH84_RS11900	Fic	Other
GCF_003990395.1	Cellulosilyticum sp.	EKH84_RS16610	COG5529	Mu_F
GCF_003990395.1	Cellulosilyticum sp.	EKH84_RS20460	AHH	RHS
GCF_003990395.1	Cellulosilyticum sp.	EKH84_RS20495	SseC	RHS
GCF_003991195.1	Gynurincola endophyticus	D9O48_RS10460	SseC	RHS
GCF_003991195.1	Gynurincola endophyticus	D9O48_RS16300	Toxin-JAB1	RHS
GCF_003991195.1	Gynurincola endophyticus	D9O48_RS18675	Peptidase_M91	RHS
GCF_003991585.1	Saezia sanguinis	CUZ56_RS05900	Toxin-deaminase	CDI
GCF_003991585.1	Saezia sanguinis	CUZ56_RS07260	Ntox46	CDI
GCF_003991975.1	Entomomonas moraniae	DM558_RS01020	DUF4329 (Toxin-JAB2)	T6SS
GCF_003991975.1	Entomomonas moraniae	DM558_RS02590	PKc_like	RHS
GCF_003991975.1	Entomomonas moraniae	DM558_RS02630	Peptidase_M23	T6SS
GCF_003991975.1	Entomomonas moraniae	DM558_RS09705	DUF2235	T6SS
GCF_003991975.1	Entomomonas moraniae	DM558_RS12200	EndoU	T6SS
GCF_003992135.1	Veillonella sp.	EO117_RS01380	NUC	Other
GCF_003999795.1	Escherichia coli	EM854_RS13950	HNHc (WHH)	T6SS
GCF_004000665.1	Georgenia faecalis	EP399_RS08985	TNT	T7SS
GCF_004000745.1	Paenibacillus barengoltzii	PBA01S_RS02685	Peptidase_M91	Mu_F
GCF_004000845.1	Paenibacillus koleovorans	PKO02S_RS07885	AHH	Other
GCF_004005845.1	Hwanghaeella grinnelliae	EOI86_RS18675	DNase_NucA_NucB	T6SS
GCF_004011805.1	Piscinibacter defluvii	D9C15_RS00010	NUC	eCIS
GCF_004011805.1	Piscinibacter defluvii	D9C15_RS01635	Rib_hydrolase	RHS
GCF_004016505.1	Aquincola rivuli	EOE66_RS00380	Peptidase_C14	CDI
GCF_004016505.1	Aquincola rivuli	EOE66_RS10240	HNHc (WHH)	eCIS
GCF_004023405.1	Arcobacter venerupis	CKA56_RS15425	Abhydrolase	CDI
GCF_004023655.1	Apibacter sp.	EQ921_RS01430	Peptidase_M91	RHS
GCF_004023655.1	Apibacter sp.	EQ921_RS03870	AHH	T6SS
GCF_004023655.1	Apibacter sp.	EQ921_RS03880	AHH	T6SS
GCF_004023655.1	Apibacter sp.	EQ921_RS07395	Abhydrolase	RHS
GCF_004023655.1	Apibacter sp.	EQ921_RS07920	Peptidase_M54	T6SS
GCF_004023655.1	Apibacter sp.	EQ921_RS09370	Tox-HNH-EHHH	RHS
GCF_004023655.1	Apibacter sp.	EQ921_RS10525	Tox-HNH-HHH	RHS
GCF_004023655.1	Apibacter sp.	EQ921_RS10540	Lyz-like	RHS
GCF_004023655.1	Apibacter sp.	EQ921_RS10645	Abhydrolase	T6SS
GCF_004023655.1	Apibacter sp.	EQ921_RS14085	DUF2235	T6SS
GCF_004023655.1	Apibacter sp.	EQ921_RS14490	Sarcoglycan_1	T6SS
GCF_004023655.1	Apibacter sp.	EQ921_RS14505	NLPC_P60	T6SS
GCF_004028155.1	Flavobacterium cerinum	EPI11_RS00140	CdiA_C	Mu_F
GCF_004028155.1	Flavobacterium cerinum	EPI11_RS12675	AHH	T6SS
GCF_004102745.1	Acetivibrio mesophilus	EFD62_RS16850	Abhydrolase	RHS
GCF_004103825.1	Hansschlegelia zhihuaiae	EK403_RS07085	OmpA_C-like	eCIS
GCF_004114615.1	Dyella sp.	EO087_RS06145	OmpA_C-like	eCIS
GCF_004114615.1	Dyella sp.	EO087_RS09490	DUF2235	T6SS
GCF_004114615.1	Dyella sp.	EO087_RS10625	DUF2778	RHS
GCF_004114615.1	Dyella sp.	EO087_RS10840	ClyA-like	T6SS
GCF_004114615.1	Dyella sp.	EO087_RS13840	LHH	CDI
GCF_004114615.1	Dyella sp.	EO087_RS14870	DUF2235	T6SS
GCF_004116385.1	Enterovibrio sp.	CS022_RS22240	M34_peptidase	Mu_F
GCF_004118155.1	Edaphocola flava	EMP01_RS04225	DUF3990	RHS
GCF_004118155.1	Edaphocola flava	EMP01_RS06265	Lyz-like	RHS
GCF_004118675.1	Filimonas effusa	ESB13_RS03120	NLPC_P60	RHS
GCF_004118675.1	Filimonas effusa	ESB13_RS04390	PoNe	SP
GCF_004118675.1	Filimonas effusa	ESB13_RS04850	Enterotoxin_a	RHS
GCF_004118675.1	Filimonas effusa	ESB13_RS07440	DNase_NucA_NucB	RHS
GCF_004118675.1	Filimonas effusa	ESB13_RS19685	DNase_NucA_NucB	RHS
GCF_004118675.1	Filimonas effusa	ESB13_RS23115	Abhydrolase	RHS
GCF_004127515.1	Klebsiella pneumoniae	DD589_RS10065	Ntox44	T6SS
GCF_004127575.1	Klebsiella pneumoniae	DD584_RS17220	Ntox44	T6SS
GCF_004127615.1	Klebsiella pneumoniae	DD577_RS00305	Ntox44	T6SS
GCF_004127615.1	Klebsiella pneumoniae	DD577_RS03405	DUF2235	T6SS
GCF_004127675.1	Klebsiella pneumoniae	DD570_RS25240	ClyA-like	Bacteriocins
GCF_004127685.1	Klebsiella pneumoniae	DD569_RS27395	ClyA-like	Bacteriocins
GCF_004127715.1	Klebsiella pneumoniae	DD582_RS25390	HNHc (WHH)	Bacteriocins
GCF_004127855.1	Klebsiella pneumoniae	DD571_RS23825	ClyA-like	Bacteriocins
GCF_004135585.1	Sphingosinicella sp.	ETR14_RS02695	NUC	T6SS
GCF_004135585.1	Sphingosinicella sp.	ETR14_RS06320	M34_peptidase	eCIS
GCF_004135585.1	Sphingosinicella sp.	ETR14_RS12140	microbial_Rnases (Ribonuclease)	RHS
GCF_004135755.1	Sorangium cellulosum	SOCE836_RS00630	YwqJ-deaminase	RHS
GCF_004135755.1	Sorangium cellulosum	SOCE836_RS03590	Tox-REase-3	RHS
GCF_004135755.1	Sorangium cellulosum	SOCE836_RS12415	Peptidase_S41_CPP	T6SS
GCF_004135755.1	Sorangium cellulosum	SOCE836_RS13695	YwqJ-deaminase	RHS
GCF_004135755.1	Sorangium cellulosum	SOCE836_RS14805	HNHc (WHH)	RHS
GCF_004135755.1	Sorangium cellulosum	SOCE836_RS17885	GIYc	RHS
GCF_004135755.1	Sorangium cellulosum	SOCE836_RS18865	YwqJ-deaminase	RHS
GCF_004135755.1	Sorangium cellulosum	SOCE836_RS20665	Peptidase_S41_CPP	T6SS
GCF_004135755.1	Sorangium cellulosum	SOCE836_RS29065	Abhydrolase	T6SS
GCF_004135755.1	Sorangium cellulosum	SOCE836_RS32800	AHH	T6SS
GCF_004135755.1	Sorangium cellulosum	SOCE836_RS42280	Colicin_D	RHS
GCF_004135755.1	Sorangium cellulosum	SOCE836_RS45345	YwqJ-deaminase	RHS
GCF_004135755.1	Sorangium cellulosum	SOCE836_RS48795	AHH	RHS
GCF_004135755.1	Sorangium cellulosum	SOCE836_RS49185	Tox-MPTase4	RHS
GCF_004135755.1	Sorangium cellulosum	SOCE836_RS49930	HNHc (WHH)	RHS
GCF_004135755.1	Sorangium cellulosum	SOCE836_RS53245	SCP1201-deam	RHS
GCF_004135755.1	Sorangium cellulosum	SOCE836_RS55150	Peptidase_C39_like	T6SS
GCF_004135755.1	Sorangium cellulosum	SOCE836_RS55550	HNHc (WHH)	RHS
GCF_004136775.1	Enterobacter cloacae	DD595_RS23945	M34_peptidase	T6SS
GCF_004137085.1	Lichenibacterium ramalinae	D3272_RS25185	DNase_NucA_NucB	T6SS
GCF_004137705.1	Enterobacter cloacae	DD592_RS25190	M34_peptidase	T6SS
GCF_004137705.1	Enterobacter cloacae	DD592_RS25205	Tox-GHH	T6SS
GCF_004138335.1	Steroidobacter agariperforans	EK373_RS04505	Tox-REase-5	Other
GCF_004138335.1	Steroidobacter agariperforans	EK373_RS32860	Phospholip_A2_3	RHS
GCF_004138485.1	Steroidobacter soli	EKO19_RS06995	CdiA-CT_Ec_Kp-like	RHS
GCF_004138485.1	Steroidobacter soli	EKO19_RS21660	OmpA_C-like	CDI
GCF_004138485.1	Steroidobacter soli	EKO19_RS34880	Ntox10	RHS
GCF_004152925.1	Meiothermus sp.	EWH23_RS01075	M34_peptidase	Mu_F
GCF_004152925.1	Meiothermus sp.	EWH23_RS04200	M34_peptidase	Mu_F
GCF_004153605.1	Erythrobacter sp.	ETO60_RS08865	Phospholip_A2_3	RHS
GCF_004166685.1	Staphylococcus pseudintermedius	DLS55_RS01195	CdiA-CT_Ecl_RNase-like	Other
GCF_004166685.1	Staphylococcus pseudintermedius	DLS55_RS12265	Ntox50	Mu_F
GCF_004194535.1	Iodobacter fluviatilis	C1H71_RS00175	VRR_NUC	T6SS
GCF_004194535.1	Iodobacter fluviatilis	C1H71_RS02175	HNHc (WHH)	CDI
GCF_004208515.1	Acinetobacter halotolerans	EXE30_RS04180	SseC	T6SS
GCF_004216715.1	Cecembia calidifontis	BC751_RS17710	ClyA-like	RHS
GCF_004216715.1	Cecembia calidifontis	BC751_RS17775	Peptidase_M54	RHS
GCF_004216775.1	Cuneatibacter caecimuris	EV209_RS06395	Ntox50	RHS
GCF_004216895.1	Aquimarina brevivitae	EV197_RS16155	Toxin-JAB1	RHS
GCF_004217185.1	Pseudonocardia sediminis	EV383_RS21265	Abhydrolase_8	T7SS
GCF_004217445.1	Fluviicoccus keumensis	EV700_RS12065	YwqJ-deaminase	RHS
GCF_004295665.1	Litorilituus sediminis	EMK97_RS03805	PoNe	T6SS
GCF_004295665.1	Litorilituus sediminis	EMK97_RS19110	PoNe	T6SS
GCF_004299615.1	Acinetobacter baumannii	EYF64_RS12250	YwqJ-deaminase	T6SS
GCF_004310865.1	Aquabacterium lacunae	EYS42_RS07135	DUF2235	RHS
GCF_004310865.1	Aquabacterium lacunae	EYS42_RS07145	DUF2235	RHS
GCF_004310865.1	Aquabacterium lacunae	EYS42_RS07150	DUF2235	RHS
GCF_004310865.1	Aquabacterium lacunae	EYS42_RS07160	DUF2235	RHS
GCF_004310865.1	Aquabacterium lacunae	EYS42_RS16555	PoNe	CDI
GCF_004323735.1	Streptomonospora sp.	EKD16_RS11440	YwqJ-deaminase	T7SS
GCF_004327355.1	Pseudomonas dryadis	DNK34_RS04260	CDI_toxin_EC869_like	CDI
GCF_004327355.1	Pseudomonas dryadis	DNK34_RS08395	GIYc	CDI
GCF_004327355.1	Pseudomonas dryadis	DNK34_RS21810	NUC	T6SS
GCF_004327355.1	Pseudomonas dryadis	DNK34_RS23525	MafB19-deam	CDI
GCF_004327355.1	Pseudomonas dryadis	DNK34_RS24985	HNH_5	RHS
GCF_004327355.1	Pseudomonas dryadis	DNK34_RS25190	Colicin_D	Bacteriocins
GCF_004327355.1	Pseudomonas dryadis	DNK34_RS25620	GH-E	RHS
GCF_004331675.1	Pedobacter sp.	EZ449_RS15395	GH-E	RHS
GCF_004336975.1	Corallincola luteus	EZV61_RS02355	Ntox43	RHS
GCF_004337505.1	Flaviaesturariibacter flavus	EPD60_RS07540	Tox-GHH	RHS
GCF_004337505.1	Flaviaesturariibacter flavus	EPD60_RS07560	TNT	RHS
GCF_004337505.1	Flaviaesturariibacter flavus	EPD60_RS07575	Abhydrolase	RHS
GCF_004337505.1	Flaviaesturariibacter flavus	EPD60_RS07845	Abhydrolase	RHS
GCF_004337505.1	Flaviaesturariibacter flavus	EPD60_RS07890	TNT	RHS
GCF_004337505.1	Flaviaesturariibacter flavus	EPD60_RS07895	Abhydrolase	RHS
GCF_004337505.1	Flaviaesturariibacter flavus	EPD60_RS07945	Abhydrolase	RHS
GCF_004337695.1	Tenacibaculum sp.	EYW44_RS00225	GIYc	RHS
GCF_004337695.1	Tenacibaculum sp.	EYW44_RS03860	Tox-PL-2	RHS
GCF_004337695.1	Tenacibaculum sp.	EYW44_RS05990	Sarcoglycan_1	T6SS
GCF_004337695.1	Tenacibaculum sp.	EYW44_RS06220	Sarcoglycan_1	T6SS
GCF_004337695.1	Tenacibaculum sp.	EYW44_RS14395	EndoU	T9SS
GCF_004337695.1	Tenacibaculum sp.	EYW44_RS18745	CdiA-CT_Ec-like	T6SS
GCF_004337695.1	Tenacibaculum sp.	EYW44_RS20225	VIP2	T9SS
GCF_004339015.1	Cocleimonas flava	EV695_RS06375	PoNe	RHS
GCF_004339015.1	Cocleimonas flava	EV695_RS06450	AHH	Other
GCF_004339015.1	Cocleimonas flava	EV695_RS09890	Tox-GHH2	T6SS
GCF_004339085.1	Thiogranum longum	DFR30_RS08330	PLA2_like	RHS
GCF_004339805.1	Anaerospora hongkongensis	EV210_RS16130	M34_peptidase	Mu_F
GCF_004341055.1	Streptomyces sp.	EV577_RS17490	DUF4258	RHS
GCF_004341055.1	Streptomyces sp.	EV577_RS44220	CdiA-CT_5T87E_Ct	RHS
GCF_004341915.1	Chthoniobacter flavus	EV701_RS01775	CDI_toxin_Bp_tRNase-like	RHS
GCF_004341915.1	Chthoniobacter flavus	EV701_RS30530	Peptidase_C39_like	RHS
GCF_004341975.1	Niastella sp.	C8K05_RS01110	M35_like	T6SS
GCF_004341975.1	Niastella sp.	C8K05_RS25390	MafB19-deam	T6SS
GCF_004341975.1	Niastella sp.	C8K05_RS34360	M35_like	T6SS
GCF_004342005.1	Paracandidimonas soli	EV686_RS00640	DUF2235	RHS
GCF_004342005.1	Paracandidimonas soli	EV686_RS17210	GH-E	T6SS
GCF_004342105.1	Streptomyces sp.	EV565_RS05760	Tox-REase-3	RHS
GCF_004342885.1	Tepidibacillus fermentans	EDD72_RS07135	AHH	Other
GCF_004342885.1	Tepidibacillus fermentans	EDD72_RS11575	CdiA-CT_Yk_RNaseA-like	Other
GCF_004343505.1	Rhodovulum bhavnagarense	EV663_RS14115	EndoU	Mu_F
GCF_004343705.1	Flaviaesturariibacter aridisoli	E0486_RS17550	Tox-HNH-HHH	RHS
GCF_004345325.1	Acinetobacter calcoaceticus	EC844_RS07810	Het-C	T6SS
GCF_004345325.1	Acinetobacter calcoaceticus	EC844_RS18565	NUC	RHS
GCF_004346685.1	Sulfurirhabdus autotrophica	EDC63_RS08500	Peptidase_M78	eCIS
GCF_004347775.1	Pseudocnuella soli	EPD17_RS19135	NUC	eCIS
GCF_004348415.1	Streptomyces hainanensis	E1283_RS06560	Tox-ART-HYD1	T7SS
GCF_004348415.1	Streptomyces hainanensis	E1283_RS10055	CdiA-CT_Ec-like	T7SS
GCF_004348415.1	Streptomyces hainanensis	E1283_RS10465	AHH	T7SS
GCF_004348415.1	Streptomyces hainanensis	E1283_RS26795	AHH	T7SS
GCF_004348415.1	Streptomyces hainanensis	E1283_RS27690	OmpA_C-like	eCIS
GCF_004349235.1	Actinomadura darangshiensis	E1293_RS05885	XOO_2897-deam	Other
GCF_004355005.1	Dankookia rubra	E2C06_RS13290	Ntox4	eCIS
GCF_004361855.1	Kribbella sp.	EV643_RS30195	NUC	RHS
GCF_004361915.1	Sediminibacterium goheungense	BC659_RS03750	Peptidase_M91	RHS
GCF_004361915.1	Sediminibacterium goheungense	BC659_RS03785	PGRP	RHS
GCF_004362115.1	Paenibacillus sp.	EV295_RS06010	Cthe_2159	Other
GCF_004362115.1	Paenibacillus sp.	EV295_RS09315	EndoU	Other
GCF_004362115.1	Paenibacillus sp.	EV295_RS10145	SseC	RHS
GCF_004362115.1	Paenibacillus sp.	EV295_RS10490	Tox-REase-3	T7SS
GCF_004362115.1	Paenibacillus sp.	EV295_RS19090	VIP2	Mu_F
GCF_004362115.1	Paenibacillus sp.	EV295_RS19835	Toxin-deaminase	Other
GCF_004362115.1	Paenibacillus sp.	EV295_RS19875	XOO_2897-deam	Other
GCF_004362115.1	Paenibacillus sp.	EV295_RS26430	CDI_toxin_Bp_tRNase-like	Other
GCF_004362115.1	Paenibacillus sp.	EV295_RS26455	EndoU	Other
GCF_004362115.1	Paenibacillus sp.	EV295_RS29515	Abhydrolase	Mu_F
GCF_004363035.1	Thiopseudomonas denitrificans	DFQ45_RS07465	Abhydrolase	CDI
GCF_004363335.1	Marinicella litoralis	C8D91_RS03840	Tox-ART-HYD1	RHS
GCF_004363655.1	Tahibacter aquaticus	DFR29_RS14010	Abhydrolase	T6SS
GCF_004363655.1	Tahibacter aquaticus	DFR29_RS14030	AHH	T6SS
GCF_004363655.1	Tahibacter aquaticus	DFR29_RS21485	Ntox44	RHS
GCF_004363655.1	Tahibacter aquaticus	DFR29_RS28580	LHH	RHS
GCF_004363655.1	Tahibacter aquaticus	DFR29_RS28620	Tox-GHH2	T6SS
GCF_004363655.1	Tahibacter aquaticus	DFR29_RS29610	Ntox47	T6SS
GCF_004363775.1	Hydromonas duriensis	DFR44_RS08250	DUF2235	T6SS
GCF_004363865.1	Chitinophaga sp.	C7544_RS03625	COG3179	T6SS
GCF_004364125.1	Sphingobacterium paludis	B0I21_RS02455	Ntox23	RHS
GCF_004364155.1	Fonticella tunisiensis	EDD71_RS14440	COG5529	Mu_F
GCF_004364325.1	Actinophytocola oryzae	CLV71_RS00270	LHH	T7SS
GCF_004364325.1	Actinophytocola oryzae	CLV71_RS22215	Peptidase_M78	eCIS
GCF_004364345.1	Prosthecobacter fusiformis	EI77_RS00400	Peptidase_C39_like	RHS
GCF_004364345.1	Prosthecobacter fusiformis	EI77_RS00785	Tox-HDC	RHS
GCF_004365815.1	Breznakia blatticola	EDD63_RS07390	AHH	Other
GCF_004365815.1	Breznakia blatticola	EDD63_RS07420	HNHc (WHH)	Other
GCF_004365815.1	Breznakia blatticola	EDD63_RS08575	Colicin_D	RHS
GCF_004365815.1	Breznakia blatticola	EDD63_RS10130	AHH	T7SS
GCF_004365815.1	Breznakia blatticola	EDD63_RS10895	GH-E	Other
GCF_004365815.1	Breznakia blatticola	EDD63_RS10905	LHH	Other
GCF_004366355.1	Dinghuibacter silviterrae	EDB95_RS25315	DNase_NucA_NucB	RHS
GCF_004366475.1	Algoriphagus sp.	C7973_RS00130	NUC	eCIS
GCF_004366475.1	Algoriphagus sp.	C7973_RS00170	Sarcoglycan_1	T6SS
GCF_004366475.1	Algoriphagus sp.	C7973_RS19665	Peptidase_M91	RHS
GCF_004366475.1	Algoriphagus sp.	C7973_RS19670	Ntox24	RHS
GCF_004403975.1	Cryobacterium psychrophilum	E3T53_RS04235	DNase_NucA_NucB	Other
GCF_004514475.1	Paenibacillus athensensis	B5M42_RS07995	EndoU	Other
GCF_004514475.1	Paenibacillus athensensis	B5M42_RS19235	CdiA-CT_Ec_tRNase	RHS
GCF_004514475.1	Paenibacillus athensensis	B5M42_RS19660	Gln_amidase	Other
GCF_004514475.1	Paenibacillus athensensis	B5M42_RS25790	CDI_toxin_Bp_tRNase-like	T7SS
GCF_004519315.1	Mucilaginibacter psychrotolerans	E2R66_RS16830	Peptidase_M91	RHS
GCF_004523255.1	Escherichia coli	E4584_RS12465	HNHc (WHH)	T6SS
GCF_004523255.1	Escherichia coli	E4584_RS24875	MafB19-deam	RHS
GCF_004523255.1	Escherichia coli	E4584_RS25135	Ntox30	RHS
GCF_004523255.1	Escherichia coli	E4584_RS25175	DUF4329 (Toxin-JAB2)	RHS
GCF_004523255.1	Escherichia coli	E4584_RS25345	AHH	RHS
GCF_004523255.1	Escherichia coli	E4584_RS25445	AHH	RHS
GCF_004564275.1	Sphingomonas parva	E2493_RS08825	HNHc (WHH)	T6SS
GCF_004571065.1	Geodermatophilus sp.	E4P41_RS05455	HNHc (WHH)	RHS
GCF_004683965.1	Nocardioides seonyuensis	EXE58_RS19775	HNHc (WHH)	eCIS
GCF_004745595.1	Flavobacterium humi	E4635_RS09655	AHH	T6SS
GCF_004745595.1	Flavobacterium humi	E4635_RS15575	DNase_NucA_NucB	RHS
GCF_004745945.1	Haliea sp.	E4634_RS01050	M34_peptidase	eCIS
GCF_004764705.1	Paenibacillus cymbidii	EXY20_RS15585	Ntox30	RHS
GCF_004764705.1	Paenibacillus cymbidii	EXY20_RS29435	Peptidase_C39_like	RHS
GCF_004764705.1	Paenibacillus cymbidii	EXY20_RS29625	microbial_Rnases (Ribonuclease)	RHS
GCF_004766405.1	Weissella confusa	C6P15_RS03805	DUF4258	Mu_F
GCF_004770895.1	Leptospira dzoumogneensis	EHR06_RS10800	Ntox50	RHS
GCF_004793375.1	Escherichia coli	E5P18_RS06140	HNHc (WHH)	T6SS
GCF_004793375.1	Escherichia coli	E5P18_RS23525	DUF4329 (Toxin-JAB2)	RHS
GCF_004795855.1	Hydrogenophaga sp.	E5678_RS15115	PoNe	Other
GCF_004799025.1	Panacagrimonas perspica	B1810_RS01595	DUF2235	RHS
GCF_004799025.1	Panacagrimonas perspica	B1810_RS24810	Cytotoxic	RHS
GCF_004801375.1	Flavobacterium sp.	E6C50_RS01080	Peptidase_M91	RHS
GCF_004801375.1	Flavobacterium sp.	E6C50_RS13225	CdiA-CT_5T87E_Ct	RHS
GCF_004801375.1	Flavobacterium sp.	E6C50_RS14870	Peptidase_C39_like	RHS
GCF_004801375.1	Flavobacterium sp.	E6C50_RS17885	Lyz-like	RHS
GCF_004802635.2	Methylocystis heyeri	H2LOC_RS00280	Peptidase_C39_like	RHS
GCF_004803405.1	Nocardioides sp.	E7Z54_RS13020	Tox-HNH-EHHH	RHS
GCF_004834005.1	Niastella caeni	FAM09_RS00275	NUC	eCIS
GCF_004834005.1	Niastella caeni	FAM09_RS03490	M35_like	T6SS
GCF_004834005.1	Niastella caeni	FAM09_RS26635	Ntox23	RHS
GCF_004923295.1	Azospirillum sp.	E6C72_RS09295	Ntox46	SP
GCF_004923295.1	Azospirillum sp.	E6C72_RS25575	Peptidase_C14	CDI
GCF_004924335.1	Mycobacteroides salmoniphilum	DSM43276_RS00990	Abhydrolase_8	T7SS
GCF_005047355.1	Streptomyces sp.	FCI23_RS12405	Gln_amidase	T7SS
GCF_005116715.1	Ferrimonas sp.	FCL40_RS00010	Abhydrolase	RHS
GCF_005144635.1	Polyangium sp.	E8A73_RS00185	Peptidase_S41_CPP	T6SS
GCF_005144635.1	Polyangium sp.	E8A73_RS01735	YwqJ-deaminase	RHS
GCF_005144635.1	Polyangium sp.	E8A73_RS02655	Ntox46	T6SS
GCF_005144635.1	Polyangium sp.	E8A73_RS03420	CDI_toxin_Bp_tRNase-like	T6SS
GCF_005144635.1	Polyangium sp.	E8A73_RS06910	Abhydrolase	T6SS
GCF_005144635.1	Polyangium sp.	E8A73_RS06930	Ntox46	T6SS
GCF_005144635.1	Polyangium sp.	E8A73_RS07365	NLPC_P60	T6SS
GCF_005144635.1	Polyangium sp.	E8A73_RS14665	Lyz-like	T6SS
GCF_005144635.1	Polyangium sp.	E8A73_RS14670	Lyz-like	T6SS
GCF_005144635.1	Polyangium sp.	E8A73_RS30315	Tox-ART-HYD1	T6SS
GCF_005144635.1	Polyangium sp.	E8A73_RS36990	Peptidase_S41_CPP	T6SS
GCF_005144635.1	Polyangium sp.	E8A73_RS38560	Rib_hydrolase	T6SS
GCF_005144635.1	Polyangium sp.	E8A73_RS47885	Abhydrolase	T6SS
GCF_005144635.1	Polyangium sp.	E8A73_RS50505	NLPC_P60	T6SS
GCF_005222705.1	Paenibacillus sp.	E8M82_RS08130	EndoU	Other
GCF_005222705.1	Paenibacillus sp.	E8M82_RS08175	microbial_Rnases (Ribonuclease)	RHS
GCF_005222705.1	Paenibacillus sp.	E8M82_RS20540	PKc_like	eCIS
GCF_005233705.1	Paenibacillus sp.	PaeCFBP13512_RS21525	EndoU	RHS
GCF_005233845.1	Ilyomonas limi	FC093_RS07315	NUC	eCIS
GCF_005403045.1	Aquabacterium pictum	FFT10_RS16710	Peptidase_C14	CDI
GCF_005473905.2	Ruminiclostridium herbifermentans	EHE19_RS10710	RES	Other
GCF_005503555.1	Rudaea sp.	FFS30_RS10090	Peptidase_M14_like	RHS
GCF_005503735.1	Pseudomonas sp.	FFS12_RS12505	DUF4329 (Toxin-JAB2)	RHS
GCF_005765165.1	Paenibacillus antri	FE782_RS22375	Ntox30	RHS
GCF_005771635.1	Culicoidibacter larvae	FEZ08_RS03530	DUF4258	RHS
GCF_005869225.1	Dyadobacter bucti	FBF61_RS14945	NLPC_P60	eCIS
GCF_005869225.1	Dyadobacter bucti	FBF61_RS16600	Ntox23	RHS
GCF_005869225.1	Dyadobacter bucti	FBF61_RS34920	Cytotoxic	RHS
GCF_005885635.1	Maribacter sp.	FEE95_RS00860	NUC	eCIS
GCF_005885635.1	Maribacter sp.	FEE95_RS20940	Peptidase_M91	RHS
GCF_005889645.1	Escherichia coli	FGG77_RS15085	HNHc (WHH)	T6SS
GCF_005890155.1	Acidipropionibacterium acidipropionici	FEZ30_RS14480	DNase_NucA_NucB	RHS
GCF_005938115.1	Hydrogenophaga intermedia	FGJ01_RS03575	EndoU	CDI
GCF_005938745.2	Rhodococcus sp.	FFI94_RS12730	Cytotoxic	T7SS
GCF_005938745.2	Rhodococcus sp.	FFI94_RS30075	Abhydrolase_8	T7SS
GCF_006151725.2	Chitinimonas sp.	FG002_RS18025	Tox-GHH	RHS
GCF_006151725.2	Chitinimonas sp.	FG002_RS18070	Tox-SHH	RHS
GCF_006151725.2	Chitinimonas sp.	FG002_RS18230	GIYc	RHS
GCF_006170445.1	Brevibacillus sp.	FGI41_RS00485	NUC	RHS
GCF_006170445.1	Brevibacillus sp.	FGI41_RS00810	GIYc	RHS
GCF_006170445.1	Brevibacillus sp.	FGI41_RS01685	LHH	Other
GCF_006170445.1	Brevibacillus sp.	FGI41_RS08810	COG5529	RHS
GCF_006170445.1	Brevibacillus sp.	FGI41_RS25255	Ntox8	RHS
GCF_006170445.1	Brevibacillus sp.	FGI41_RS25260	microbial_Rnases (Ribonuclease)	Other
GCF_006265175.1	Paenibacillus hemerocallicola	FE784_RS40610	VIP2	Mu_F
GCF_006352025.1	Hymenobacter sp.	FGZ14_RS09705	HNHc (WHH)	T6SS
GCF_006352025.1	Hymenobacter sp.	FGZ14_RS20820	Ntox44	RHS
GCF_006383525.1	Salmonella enterica	E9123_RS21405	AHH	T6SS
GCF_006383535.1	Salmonella enterica	E9124_RS22335	AHH	T6SS
GCF_006384155.1	Salmonella enterica	E9109_RS08795	AHH	T6SS
GCF_006385255.1	Flavobacterium microcysteis	FJA49_RS14755	Lyz-like	T6SS
GCF_006385255.1	Flavobacterium microcysteis	FJA49_RS14770	NLPC_P60	T6SS
GCF_006385685.1	Amaricoccus solimangrovi	FJM51_RS23820	AHH	T6SS
GCF_006386545.1	Pseudorivibacter rhizosphaerae	E8D38_RS25560	PoNe	T6SS
GCF_006494775.1	Nocardioides humi	FIV44_RS10160	CdiA-CT_Ec-like	Other
GCF_006496635.1	Azoarcus sp.	CJ010_RS10240	Peptidase_M11	eCIS
GCF_006496635.1	Azoarcus sp.	CJ010_RS24430	Cthe_2159	T6SS
GCF_006519715.1	Ideonella azotifigens	FKP22_RS03080	Ntox24	RHS
GCF_006519715.1	Ideonella azotifigens	FKP22_RS12960	OmpA_C-like	eCIS
GCF_006519715.1	Ideonella azotifigens	FKP22_RS12965	YkuD_like	eCIS
GCF_006519715.1	Ideonella azotifigens	FKP22_RS14305	M23_peptidase	T6SS
GCF_006519715.1	Ideonella azotifigens	FKP22_RS25045	Rib_hydrolase	T6SS
GCF_006519715.1	Ideonella azotifigens	FKP22_RS29390	SseC	RHS
GCF_006538345.1	Alteromonas sp.	EYS00_RS10235	PRK15244	RHS
GCF_006539585.1	Pseudonocardia saturnea	PSA01_RS21365	Abhydrolase_8	T7SS
GCF_006542275.1	Saccharibacillus brassicae	FFV09_RS12605	Ntox30	Other
GCF_006569205.1	Ureibacillus terrenus	FKZ59_RS13575	Tox-REase-9	RHS
GCF_006715385.1	Promicromonospora sp.	FBY29_RS14530	HNHc (WHH)	RHS
GCF_006715385.1	Promicromonospora sp.	FBY29_RS17040	EndoU	Other
GCF_006716305.1	Enteractinococcus coprophilus	FB556_RS03640	Tox-ART-HYD1	RHS
GCF_006716355.1	Stackebrandtia endophytica	FB566_RS04295	NUC	RHS
GCF_006716355.1	Stackebrandtia endophytica	FB566_RS10450	Abhydrolase_8	T7SS
GCF_006716355.1	Stackebrandtia endophytica	FB566_RS24650	Ntox27	RHS
GCF_006716765.1	Actinomadura hallensis	FHX41_RS04070	VIP2	T7SS
GCF_006874435.1	Microbispora sp.	FLW16_RS20320	Lyz-like	T7SS
GCF_006874435.1	Microbispora sp.	FLW16_RS42030	Ntox43	RHS
GCF_006874665.1	Limosilactobacillus reuteri	DPH67_RS03305	VIP2	Mu_F
GCF_006964055.1	Jinshanibacter zhutongyuii	ELQ32_RS07915	AHH	T6SS
GCF_007000635.1	Clostridioides difficile	D1N82_RS01360	Ntox50	Mu_F
GCF_007004725.1	Aliikangiella coralliicola	FLL46_RS09545	DUF2235	T6SS
GCF_007004725.1	Aliikangiella coralliicola	FLL46_RS10290	Ntox14	eCIS
GCF_007004725.1	Aliikangiella coralliicola	FLL46_RS10295	Ntox14	eCIS
GCF_007004725.1	Aliikangiella coralliicola	FLL46_RS11130	Peptidase_M91	RHS
GCF_007004725.1	Aliikangiella coralliicola	FLL46_RS13350	NUC	eCIS
GCF_007004725.1	Aliikangiella coralliicola	FLL46_RS15575	YwqJ-deaminase	RHS
GCF_007004725.1	Aliikangiella coralliicola	FLL46_RS20465	PKc_like	RHS
GCF_007050485.1	Staphylococcus pseudintermedius	DQ292_RS04170	CdiA-CT_Ecl_RNase-like	Other
GCF_007050485.1	Staphylococcus pseudintermedius	DQ292_RS09370	Ntox50	Mu_F
GCF_007050485.1	Staphylococcus pseudintermedius	DQ292_RS12480	Ntox50	Mu_F
GCF_007096355.1	Paracoccus sp.	FNJ84_RS10320	HNHc (WHH)	Bacteriocins
GCF_007097085.1	Criibacterium bergeronii	FL857_RS06010	Ntox50	Mu_F
GCF_007097085.1	Criibacterium bergeronii	FL857_RS10955	Sarcoglycan_1	Other
GCF_007097085.1	Criibacterium bergeronii	FL857_RS10970	Ntox44	Other
GCF_007097155.1	Glacieibacterium frigidum	FMM06_RS00740	NUC	T6SS
GCF_007097155.1	Glacieibacterium frigidum	FMM06_RS09160	HNHc (WHH)	T6SS
GCF_007109225.1	Flavobacterium sp.	FNW07_RS11700	CdiA_C_tRNase	RHS
GCF_007115055.1	Acinetobacter baumannii	FO580_RS08920	Tox-GHH	T6SS
GCF_007115105.1	Clostridium sp.	FAY33_RS08200	Lyz-like	Other
GCF_007197775.1	Thalassotalea sp.	FNC98_RS09580	Ntox50	RHS
GCF_007197875.1	Brevibacillus sp.	FOI68_RS18230	CdiA-CT_Yk_RNaseA-like	Other
GCF_007197995.1	Aliiglaciecola sp.	FM019_RS16900	NUC	eCIS
GCF_007293315.1	Bacillus sp.	FN960_RS03140	LHH	T7SS
GCF_007362475.1	Chryseobacterium sp.	FNJ88_RS03910	DUF2235	T6SS
GCF_007362475.1	Chryseobacterium sp.	FNJ88_RS07085	DUF2235	T6SS
GCF_007431345.1	Chitinimonas arctica	FNU76_RS02240	Tox-REase-7	RHS
GCF_007431345.1	Chitinimonas arctica	FNU76_RS12035	SseC	RHS
GCF_007431345.1	Chitinimonas arctica	FNU76_RS14765	Cthe_2159	T6SS
GCF_007431345.1	Chitinimonas arctica	FNU76_RS14785	Tox-GHH2	T6SS
GCF_007431345.1	Chitinimonas arctica	FNU76_RS17880	Tox-HNH-EHHH	RHS
GCF_007558725.1	Fluviicola chungangensis	FO442_RS10045	NUC	eCIS
GCF_007558725.1	Fluviicola chungangensis	FO442_RS10500	M34_peptidase	eCIS
GCF_007625025.1	Enterococcus faecium	FCN52_RS11510	Lyz-like	Mu_F
GCF_007667825.1	Bacillus sp.	FSX97_RS09325	EndoU	T7SS
GCF_007671675.1	Marinobacter maritimus	FFI90_RS12550	DUF2235	T6SS
GCF_007745175.1	Caulifigura coniformis	Pan44_RS22090	Peptidase_M78	eCIS
GCF_007745175.1	Caulifigura coniformis	Pan44_RS25970	Phospholip_A2_3	RHS
GCF_007747215.1	Urbifossiella limnaea	ETAA1_RS04245	Peptidase_M10_C	RHS
GCF_007748115.1	Bremerella volcania	Pan97_RS14050	Tox-GHH	Other
GCF_007750395.1	Polystyrenella longa	Pla110_RS08775	HNHc (WHH)	RHS
GCF_007750395.1	Polystyrenella longa	Pla110_RS20510	DUF2235	RHS
GCF_007750395.1	Polystyrenella longa	Pla110_RS20590	Tox-URI2	Other
GCF_007827345.1	Acetivibrio clariflavus	LX68_RS11715	EndoU	Other
GCF_007827345.1	Acetivibrio clariflavus	LX68_RS12030	EndoU	Other
GCF_007827345.1	Acetivibrio clariflavus	LX68_RS12040	Toxin-deaminase	Other
GCF_007827345.1	Acetivibrio clariflavus	LX68_RS14255	Tox-REase-5	RHS
GCF_007827345.1	Acetivibrio clariflavus	LX68_RS14485	PoNe	Other
GCF_007827345.1	Acetivibrio clariflavus	LX68_RS14510	PoNe	Other
GCF_007827345.1	Acetivibrio clariflavus	LX68_RS14520	Cytotoxic	Other
GCF_007827345.1	Acetivibrio clariflavus	LX68_RS14555	PoNe	Other
GCF_007827345.1	Acetivibrio clariflavus	LX68_RS14585	PoNe	Other
GCF_007827345.1	Acetivibrio clariflavus	LX68_RS16220	DUF4258	Other
GCF_007827345.1	Acetivibrio clariflavus	LX68_RS16255	SseC	RHS
GCF_007827345.1	Acetivibrio clariflavus	LX68_RS17815	HNHc (WHH)	Other
GCF_007827345.1	Acetivibrio clariflavus	LX68_RS21220	CDI_toxin_Bp_tRNase-like	Other
GCF_007827345.1	Acetivibrio clariflavus	LX68_RS21510	NUC	Other
GCF_007827465.1	Dokdonia sp.	OD90_RS12600	HNHc (WHH)	SP
GCF_007827555.1	Aeribacillus composti	FB379_RS09685	Tox-URI2	RHS
GCF_007827555.1	Aeribacillus composti	FB379_RS17115	EndoU	Other
GCF_007827555.1	Aeribacillus composti	FB379_RS18190	TNT	T7SS
GCF_007827555.1	Aeribacillus composti	FB379_RS18595	Ntox50	T7SS
GCF_007827955.1	Nitrospirillum amazonense	FBZ90_RS06735	VIP2	RHS
GCF_007827955.1	Nitrospirillum amazonense	FBZ90_RS19240	Peptidase_M10_C	CDI
GCF_007827955.1	Nitrospirillum amazonense	FBZ90_RS22085	Peptidase_M10_C	CDI
GCF_007829115.1	Herbaspirillum hiltneri	FHW60_RS21015	Tox-REase-7	CDI
GCF_007829565.1	Prauserella rugosa	JD82_RS13120	CdiA-CT_Ec_tRNase	T7SS
GCF_007829565.1	Prauserella rugosa	JD82_RS16500	Lyz-like	T7SS
GCF_007829925.1	Micromonospora palomenae	FHX75_RS00510	XOO_2897-deam	RHS
GCF_007829925.1	Micromonospora palomenae	FHX75_RS02500	AHH	RHS
GCF_007830125.1	Chitinophaga japonensis	LX66_RS04985	Pput2613-deam	T6SS
GCF_007830125.1	Chitinophaga japonensis	LX66_RS10010	Rib_hydrolase	T6SS
GCF_007830125.1	Chitinophaga japonensis	LX66_RS14645	Tox-MPTase3	RHS
GCF_007830125.1	Chitinophaga japonensis	LX66_RS17850	Gln_amidase	RHS
GCF_007830125.1	Chitinophaga japonensis	LX66_RS21345	Peptidase_M54	RHS
GCF_007830335.1	Paracoccus sulfuroxidans	IQ24_RS05175	HNHc (WHH)	T6SS
GCF_007830335.1	Paracoccus sulfuroxidans	IQ24_RS11190	Tox-REase-5	T6SS
GCF_007830335.1	Paracoccus sulfuroxidans	IQ24_RS18795	AHH	T6SS
GCF_007833215.1	Sphingomonas sp.	FPZ54_RS16030	DUF2778	RHS
GCF_007859715.1	Rubinisphaera italica	Pan54_RS02160	Pput2613-deam	Other
GCF_007859755.1	Blastopirellula retiformator	Enr8_RS19685	PKc_like	RHS
GCF_007859755.1	Blastopirellula retiformator	Enr8_RS23670	HNHc (WHH)	RHS
GCF_007860095.1	Novipirellula galeiformis	Pla52o_RS13690	Cthe_2159	T6SS
GCF_007923355.1	Phaeobacter marinintestinus	FOY56_RS21200	M35_like	eCIS
GCF_007923355.1	Phaeobacter marinintestinus	FOY56_RS21210	OmpA_C-like	eCIS
GCF_007923445.1	Puniceibacterium confluentis	FOY53_RS23175	Tox-GHH2	T6SS
GCF_007954405.1	Comamonas sp.	FOZ74_RS08765	Peptidase_C14	CDI
GCF_007970805.1	Flavisolibacter ginsenosidimutans	FSB75_RS13235	AHH	T6SS
GCF_007971025.1	Mucilaginibacter ginsenosidivorans	FRZ54_RS08030	Tox-HNH-HHH	RHS
GCF_007971025.1	Mucilaginibacter ginsenosidivorans	FRZ54_RS14380	ClyA-like	eCIS
GCF_007971385.1	Arachidicoccus ginsenosidivorans	FSB73_RS10140	Tox-REase-9	RHS
GCF_007990505.1	Pseudoleptotrichia goodfellowii	FVE72_RS01015	NLPC_P60	T6SS
GCF_007990505.1	Pseudoleptotrichia goodfellowii	FVE72_RS09045	EndoU	CDI
GCF_007990525.1	Leptotrichia hofstadii	FVE77_RS03685	NUC	T6SS
GCF_007990525.1	Leptotrichia hofstadii	FVE77_RS08760	Peptidase_M15	T6SS
GCF_007990545.2	Leptotrichia wadei	FVE73_RS03395	NLPC_P60	T6SS
GCF_007990635.1	Leptotrichia hongkongensis	FVE75_RS03360	Peptidase_M15	T6SS
GCF_007991115.1	Neoasaia chiangmaiensis	NCH01_RS10255	Abhydrolase	T6SS
GCF_007991115.1	Neoasaia chiangmaiensis	NCH01_RS13875	Abhydrolase	T6SS
GCF_007991435.1	Chryseobacterium lathyri	CLA01_RS01210	M34_peptidase	RHS
GCF_007991435.1	Chryseobacterium lathyri	CLA01_RS02820	Abhydrolase	T6SS
GCF_007991435.1	Chryseobacterium lathyri	CLA01_RS04975	SseC	T6SS
GCF_007991435.1	Chryseobacterium lathyri	CLA01_RS06585	Tox-REase-7	RHS
GCF_007991435.1	Chryseobacterium lathyri	CLA01_RS08405	Ntox8	RHS
GCF_007991615.1	Novosphingobium sediminis	NSE01_RS02820	Ntox14	eCIS
GCF_007992495.1	Reyranella soli	RSO01_RS20930	Ntox24	T6SS
GCF_007992495.1	Reyranella soli	RSO01_RS43950	microbial_Rnases (Ribonuclease)	RHS
GCF_007992695.1	Chitinophaga terrae	CTE07_RS04730	CDI_toxin_Bp_tRNase-like	RHS
GCF_007992695.1	Chitinophaga terrae	CTE07_RS15605	COG3179	T6SS
GCF_007992695.1	Chitinophaga terrae	CTE07_RS19230	HNHc (WHH)	eCIS
GCF_007992695.1	Chitinophaga terrae	CTE07_RS27455	Ntox44	RHS
GCF_007992715.1	Chitinophaga cymbidii	CCY01nite_RS19150	Tox-REase-9	T6SS
GCF_007993045.1	Phaeodactylibacter luteus	FRY97_RS15885	Peptidase_M91	RHS
GCF_007993045.1	Phaeodactylibacter luteus	FRY97_RS21200	SseC	RHS
GCF_007994225.1	Stackebrandtia albiflava	LX16_RS13570	Abhydrolase_8	T7SS
GCF_007994225.1	Stackebrandtia albiflava	LX16_RS20265	Ntox44	T7SS
GCF_007994225.1	Stackebrandtia albiflava	LX16_RS21150	Abhydrolase_8	T7SS
GCF_007995245.1	Tateyamaria sp.	FD715_RS03295	AHH	RHS
GCF_007995245.1	Tateyamaria sp.	FD715_RS20355	NUC	eCIS
GCF_007997115.1	Polaribacter glomeratus	ESX12_RS15845	AHH	RHS
GCF_007997235.1	Subsaximicrobium wynnwilliamsii	ESY87_RS09270	LHH	RHS
GCF_008000935.1	Flavobacterium alkalisoli	FUA48_RS02420	DNase_NucA_NucB	RHS
GCF_008014675.1	Lewinella aurantiaca	FUA23_RS06715	DUF2778	RHS
GCF_008014675.1	Lewinella aurantiaca	FUA23_RS06725	Peptidase_M54	RHS
GCF_008014675.1	Lewinella aurantiaca	FUA23_RS11365	Peptidase_M91	RHS
GCF_008017805.1	Paenibacillus sp.	FU659_RS27500	Tox-PL-2	RHS
GCF_008033135.1	Chitinolyticbacter meiyuanensis	FLM21_RS00920	HNHc (WHH)	RHS
GCF_008033135.1	Chitinolyticbacter meiyuanensis	FLM21_RS15245	HNHc (WHH)	eCIS
GCF_008033135.1	Chitinolyticbacter meiyuanensis	FLM21_RS16065	AHH	T6SS
GCF_008039575.1	Quisquiliibacterium sp.	FHP08_RS12860	DUF2235	RHS
GCF_008064635.1	Parahaliea aestuarii	FVW59_RS19420	DUF4329 (Toxin-JAB2)	RHS
GCF_008120895.1	Cellvibrio japonicus	FY116_RS02380	COG5529	RHS
GCF_008120895.1	Cellvibrio japonicus	FY116_RS04050	Tox-URI2	RHS
GCF_008120895.1	Cellvibrio japonicus	FY116_RS12685	Peptidase_M14_like	RHS
GCF_008120895.1	Cellvibrio japonicus	FY116_RS15980	Tox-GHH	RHS
GCF_008120895.1	Cellvibrio japonicus	FY116_RS18575	HNHc (WHH)	eCIS
GCF_008124765.1	Paenibacillus methanolicus	BCM02_RS28645	DNase_NucA_NucB	SP
GCF_008124775.1	Maritimibacter alkaliphilus	BD830_RS03800	HNHc (WHH)	eCIS
GCF_008124885.1	Sphingobacterium composti	BC792_RS15945	Lyz-like	Mu_F
GCF_008195825.1	Pedobacter sp.	FYC62_RS17220	ParB_N_Srx (Toxin-ParB)	RHS
GCF_008274645.2	Cyclobacterium marinum	FY028_RS04345	ClyA-like	RHS
GCF_008274655.1	Lysobacter lacus	FW784_RS13820	DUF2778	RHS
GCF_008327825.1	Leptotrichia shahii	F1564_RS03435	NLPC_P60	T6SS
GCF_008364845.1	Actinotalea sp.	FZ988_RS18525	Rib_hydrolase	T7SS
GCF_008370685.1	Aquimarina sp.	F0000_RS02605	CdiA-CT_Yk_RNaseA-like	SP
GCF_008370685.1	Aquimarina sp.	F0000_RS07865	DUF3990	T6SS
GCF_008370685.1	Aquimarina sp.	F0000_RS10565	GIYc	T6SS
GCF_008370685.1	Aquimarina sp.	F0000_RS10575	GIYc	T6SS
GCF_008370685.1	Aquimarina sp.	F0000_RS21685	Abhydrolase	T6SS
GCF_008370685.1	Aquimarina sp.	F0000_RS22880	Peptidase_M54	T6SS
GCF_008370685.1	Aquimarina sp.	F0000_RS25935	DUF6402	T6SS
GCF_008370685.1	Aquimarina sp.	F0000_RS27000	Tae4	RHS
GCF_008370685.1	Aquimarina sp.	F0000_RS27975	DUF2778	RHS
GCF_008386695.1	Chitinophaga agrisoli	F0L74_RS08940	NUC	T6SS
GCF_008386695.1	Chitinophaga agrisoli	F0L74_RS09065	Tox-MPTase3	RHS
GCF_008386695.1	Chitinophaga agrisoli	F0L74_RS11015	Peptidase_M54	T9SS
GCF_008386695.1	Chitinophaga agrisoli	F0L74_RS11745	Toxin-deaminase	RHS
GCF_008386695.1	Chitinophaga agrisoli	F0L74_RS11755	Gln_amidase	RHS
GCF_008386695.1	Chitinophaga agrisoli	F0L74_RS22000	Peptidase_M11	eCIS
GCF_008423295.1	Akkermansia muciniphila	F1904_RS06270	Ntox16	RHS
GCF_008423295.1	Akkermansia muciniphila	F1904_RS07110	DUF2778	RHS
GCF_008423295.1	Akkermansia muciniphila	F1904_RS10590	DUF2778	RHS
GCF_008693925.1	Dermabacter vaginalis	FOB48_RS03020	Abhydrolase	T7SS
GCF_008704085.1	Klebsiella pneumoniae	F3Y36_RS05830	ClyA-like	Bacteriocins
GCF_008704085.1	Klebsiella pneumoniae	F3Y36_RS28060	Cytotoxic	Bacteriocins
GCF_008704445.1	Streptomyces prasinus	CP972_RS01110	Peptidase_M91	eCIS
GCF_008727555.1	Salmonella enterica	F4V18_RS08475	HNHc (WHH)	T6SS
GCF_008727555.1	Salmonella enterica	F4V18_RS17835	HNHc (WHH)	T6SS
GCF_008728855.1	Hypericibacter terrae	FRZ44_RS08600	HNHc (WHH)	RHS
GCF_008728965.1	Heminiphilus faecis	FW767_RS03010	Tox-MPTase3	RHS
GCF_008728965.1	Heminiphilus faecis	FW767_RS05305	Ntox23	RHS
GCF_008728965.1	Heminiphilus faecis	FW767_RS05315	Ntox23	RHS
GCF_008806325.1	Salibacter halophilus	F3059_RS00020	Abhydrolase_8	RHS
GCF_008806975.1	Cellvibrio sp.	D0C16_RS12495	Tox-GHH2	T6SS
GCF_008806975.1	Cellvibrio sp.	D0C16_RS17075	Sarcoglycan_1	T6SS
GCF_008807395.1	Pseudomonas sp.	FXF61_RS03705	Abhydrolase	CDI
GCF_008830375.1	Veillonella seminalis	F8R14_RS09400	Ntox50	Mu_F
GCF_008831385.1	Lapidilactobacillus dextrinicus	LH506_RS04150	DUF4258	Mu_F
GCF_008923185.1	Actinomadura rudentiformis	F8566_RS18300	Tox-ART-HYD1	RHS
GCF_008929045.1	Noviherbaspirillum aerium	FH061_RS12990	ParB_N_Srx (Toxin-ParB)	T6SS
GCF_008929045.1	Noviherbaspirillum aerium	FH061_RS16360	Muraidase	T6SS
GCF_008929045.1	Noviherbaspirillum aerium	FH061_RS18765	EndoU	RHS
GCF_008929045.1	Noviherbaspirillum aerium	FH061_RS18780	ParB_N_Srx (Toxin-ParB)	RHS
GCF_008929045.1	Noviherbaspirillum aerium	FH061_RS23290	COG5529	RHS
GCF_008929045.1	Noviherbaspirillum aerium	FH061_RS29250	CdiA-CT_Yk_RNaseA-like	T6SS
GCF_008974145.1	Microcystis aeruginosa	MiAbW_RS01175	HNHc (WHH)	Mu_F
GCF_008974265.1	Dictyobacter vulcani	KDW_RS20205	HNHc (WHH)	RHS
GCF_008974285.1	Thermogemmatispora aurantia	KTAU_RS12930	Het-C	eCIS
GCF_008974285.1	Thermogemmatispora aurantia	KTAU_RS13050	HNHc (WHH)	RHS
GCF_008974325.1	Patiriisocius marinus	GBH57_RS12460	AHH	T6SS
GCF_009014635.1	Patiriisocius marinistellae	GB234_RS08350	GIYc	T6SS
GCF_009014635.1	Patiriisocius marinistellae	GB234_RS09300	Peptidase_M54	T6SS
GCF_009184635.1	Rudanella paleaurantiibacter	F5984_RS13265	M34_peptidase	Mu_F
GCF_009184635.1	Rudanella paleaurantiibacter	F5984_RS18960	PoNe	SP
GCF_009192765.1	Agriterribacter humi	FRX45_RS19040	OmpA_C-like	eCIS
GCF_009208585.1	Fluviispira multicolorata	GCL57_RS07120	Tox-REase-7	RHS
GCF_009208585.1	Fluviispira multicolorata	GCL57_RS14565	Tox-REase-7	RHS
GCF_009208585.1	Fluviispira multicolorata	GCL57_RS14595	AHH	RHS
GCF_009362315.1	Georgenia subflava	GB881_RS04530	Colicin_M	eCIS
GCF_009362315.1	Georgenia subflava	GB881_RS09650	GIYc	eCIS
GCF_009363435.1	Labrenzia sp.	FIV00_RS10230	Peptidase_M91	T6SS
GCF_009363855.1	Microvirga thermotolerans	GDR74_RS08925	DUF2778	CDI
GCF_009363855.1	Microvirga thermotolerans	GDR74_RS08930	Cytotoxic	CDI
GCF_009394175.1	Escherichia coli	EIZ90_RS09165	Abhydrolase	T6SS
GCF_009394175.1	Escherichia coli	EIZ90_RS10310	HNHc (WHH)	T6SS
GCF_009394175.1	Escherichia coli	EIZ90_RS24470	Ntox34	RHS
GCF_009394175.1	Escherichia coli	EIZ90_RS24645	DUF4329 (Toxin-JAB2)	RHS
GCF_009429125.1	Luteimicrobium xylanilyticum	KDY119_RS02195	EndoU	Other
GCF_009429125.1	Luteimicrobium xylanilyticum	KDY119_RS09995	CdiA-CT_Yk_RNaseA-like	Other
GCF_009429125.1	Luteimicrobium xylanilyticum	KDY119_RS12150	COG5529	RHS
GCF_009469605.1	Zoogloea sp.	GH681_RS00995	Ntox4	eCIS
GCF_009469605.1	Zoogloea sp.	GH681_RS19975	GH-E	T6SS
GCF_009469695.1	Propionivibrio limicola	GH659_RS01515	M34_peptidase	Mu_F
GCF_009496535.1	Stenotrophomonas sp.	CQ393_RS02245	CdiA-CT_Yk_RNaseA-like	RHS
GCF_009498295.1	Oceanihabitans sp.	FEZ18_RS03360	LHH	T6SS
GCF_009602515.1	Ornithinicoccus hortensis	GFJ42_RS12670	PoNe	Other
GCF_009604385.1	Streptomyces sp.	SRB5_RS13825	HNHc (WHH)	eCIS
GCF_009604385.1	Streptomyces sp.	SRB5_RS29185	CdiA-CT_Ec-like	RHS
GCF_009647615.1	Laceyella tengchongensis	GIJ05_RS15370	HNHc (WHH)	SP
GCF_009649815.1	Nocardia sp.	GFY24_RS39110	Abhydrolase_8	T7SS
GCF_009649845.1	Polyangium spumosum	GF068_RS02105	Abhydrolase	T6SS
GCF_009649845.1	Polyangium spumosum	GF068_RS05380	Cthe_2159	T6SS
GCF_009649845.1	Polyangium spumosum	GF068_RS32740	Peptidase_S41_CPP	T6SS
GCF_009649845.1	Polyangium spumosum	GF068_RS36325	Rib_hydrolase	T6SS
GCF_009649845.1	Polyangium spumosum	GF068_RS42130	HNHc (WHH)	T6SS
GCF_009649845.1	Polyangium spumosum	GF068_RS42370	SseC	RHS
GCF_009650335.1	Clostridium butyricum	EBQ27_RS03295	M34_peptidase	Mu_F
GCF_009650335.1	Clostridium butyricum	EBQ27_RS10045	EndoU	Other
GCF_009650335.1	Clostridium butyricum	EBQ27_RS21610	AHH	Other
GCF_009650335.1	Clostridium butyricum	EBQ27_RS21615	HNHc (WHH)	Other
GCF_009650435.1	Foetidibacter luteolus	F0364_RS21290	Tox-REase-5	RHS
GCF_009650435.1	Foetidibacter luteolus	F0364_RS28620	Peptidase_M11	eCIS
GCF_009650435.1	Foetidibacter luteolus	F0364_RS28860	DNase_NucA_NucB	RHS
GCF_009664835.1	Saccharopolyspora coralli	GIY23_RS14930	DNase_NucA_NucB	T7SS
GCF_009664835.1	Saccharopolyspora coralli	GIY23_RS15895	Ntox24	T7SS
GCF_009664835.1	Saccharopolyspora coralli	GIY23_RS18975	TNT	T7SS
GCF_009664835.1	Saccharopolyspora coralli	GIY23_RS21740	Lyz-like	T7SS
GCF_009674675.1	Kangiella sp.	GJS41_RS01740	Ntox15	RHS
GCF_009676865.1	Vibrio sp.	GGC04_RS00610	NUC	CDI
GCF_009690825.1	Bacillus paralicheniformis	GKS31_RS10595	TNT	T7SS
GCF_009690825.1	Bacillus paralicheniformis	GKS31_RS20085	Ntox47	T7SS
GCF_009690865.1	Bacillus paralicheniformis	GKS29_RS10595	TNT	T7SS
GCF_009690865.1	Bacillus paralicheniformis	GKS29_RS20085	Ntox47	T7SS
GCF_009690925.1	Bacillus paralicheniformis	GKS28_RS10595	TNT	T7SS
GCF_009690925.1	Bacillus paralicheniformis	GKS28_RS20090	Ntox47	T7SS
GCF_009696045.1	Velocimicrobium porci	FYJ58_RS04440	YwqJ-deaminase	Other
GCF_009696045.1	Velocimicrobium porci	FYJ58_RS04450	Tox-SHH	Other
GCF_009696145.1	Pseudoramibacter porci	FYJ52_RS05755	Ntox50	Mu_F
GCF_009696175.1	Floccifex porci	FYJ50_RS00215	Glucosaminidase	Other
GCF_009696375.1	Clostridium porci	FYJ39_RS17165	Abhydrolase	Other
GCF_009696375.1	Clostridium porci	FYJ39_RS19595	CdiA-CT_Ec_Kp-like	Other
GCF_009696445.1	Porcincola intestinalis	FYJ35_RS01850	Gln_amidase	Mu_F
GCF_009707545.1	Nakamurella sp.	GIS00_RS01760	CdiA-CT_Yk_RNaseA-like	RHS
GCF_009707545.1	Nakamurella sp.	GIS00_RS15015	SseC	RHS
GCF_009708105.1	Escherichia coli	GLP06_RS22720	Tox-ART-HYD1	RHS
GCF_009708115.1	Escherichia coli	GLP05_RS11175	HNHc (WHH)	T6SS
GCF_009712085.1	Anabaena sp.	FJR38_RS12205	NUC	eCIS
GCF_009712085.1	Anabaena sp.	FJR38_RS13735	DUF4258	eCIS
GCF_009712085.1	Anabaena sp.	FJR38_RS27750	ClyA-like	eCIS
GCF_009720545.1	Gimesia maris	F1729_RS12450	AHH	Other
GCF_009720545.1	Gimesia maris	F1729_RS16625	PoNe	RHS
GCF_009720545.1	Gimesia maris	F1729_RS19410	HNHc (WHH)	Other
GCF_009720545.1	Gimesia maris	F1729_RS21650	Tox-REase-7	Other
GCF_009720865.1	Duganella ginsengisoli	GM668_RS09175	Ntox10	RHS
GCF_009720865.1	Duganella ginsengisoli	GM668_RS21240	DUF4329 (Toxin-JAB2)	RHS
GCF_009720865.1	Duganella ginsengisoli	GM668_RS27360	Peptidase_C14	CDI
GCF_009720865.1	Duganella ginsengisoli	GM668_RS30605	Ntox10	RHS
GCF_009725105.1	Paenibacillus campinasensis	GNP94_RS19425	Abhydrolase	T7SS
GCF_009725165.1	Paenibacillus woosongensis	GNP95_RS04120	CDI_toxin_Bp_tRNase-like	Other
GCF_009725165.1	Paenibacillus woosongensis	GNP95_RS04865	PoNe	Other
GCF_009725165.1	Paenibacillus woosongensis	GNP95_RS04940	CDI_toxin_Bp_tRNase-like	Other
GCF_009725165.1	Paenibacillus woosongensis	GNP95_RS15805	Abhydrolase	RHS
GCF_009725165.1	Paenibacillus woosongensis	GNP95_RS20835	Tox-GHH	Other
GCF_009733705.1	Oceanivirga salmonicida	GJV79_RS02475	NLPC_P60	T6SS
GCF_009733735.1	Sandarakinorhabdus oryzae	GJ693_RS13720	Ntox15	eCIS
GCF_009746125.1	Casimicrobium huifangae	FKL89_RS16300	Tox-GHH2	T6SS
GCF_009746715.1	Ketobacter sp.	FT643_RS07460	CdiA_C_tRNase	T6SS
GCF_009749175.1	Proteus mirabilis	D9T04_RS11925	AHH	T6SS
GCF_009749175.1	Proteus mirabilis	D9T04_RS14570	CDI_toxin_EC869_like	CDI
GCF_009755225.1	Hymenobacter sp.	GO988_RS23010	Fic	RHS
GCF_009755355.1	Deinococcus sp.	GO986_RS09535	COG3179	eCIS
GCF_009755815.1	Sphingomonas formosensis	GQY20_RS01995	HNHc (WHH)	RHS
GCF_009756665.1	Permianibacter aggregans	E2H98_RS18400	PRK15244	RHS
GCF_009758205.1	Chitinophaga sp.	GO493_RS00025	Peptidase_M91	RHS
GCF_009758205.1	Chitinophaga sp.	GO493_RS06845	Gln_amidase	RHS
GCF_009758205.1	Chitinophaga sp.	GO493_RS09025	Peptidase_M91	RHS
GCF_009758205.1	Chitinophaga sp.	GO493_RS13185	COG3179	T6SS
GCF_009758205.1	Chitinophaga sp.	GO493_RS14380	Peptidase_M54	RHS
GCF_009758205.1	Chitinophaga sp.	GO493_RS15010	PoNe	RHS
GCF_009758205.1	Chitinophaga sp.	GO493_RS28765	Peptidase_M91	RHS
GCF_009758205.1	Chitinophaga sp.	GO493_RS29825	Peptidase_M91	RHS
GCF_009758205.1	Chitinophaga sp.	GO493_RS30930	Ntox24	RHS
GCF_009763355.1	Massilia sp.	GPY61_RS02160	Tox-REase-5	T6SS
GCF_009763355.1	Massilia sp.	GPY61_RS06930	PoNe	T6SS
GCF_009763355.1	Massilia sp.	GPY61_RS20820	Tox-ART-HYD1	RHS
GCF_009763355.1	Massilia sp.	GPY61_RS21030	Rib_hydrolase	T6SS
GCF_009763355.1	Massilia sp.	GPY61_RS24735	Het-C	T6SS
GCF_009765695.1	Defluviitalea raffinosedens	GND95_RS08715	Ntox50	Mu_F
GCF_009765735.1	Xenophilus sp.	GSQ78_RS22295	M35_like	T6SS
GCF_009765785.1	Granulicella sp.	GSQ80_RS05860	SseC	eCIS
GCF_009765995.1	Methylocapsa sp.	GSQ90_RS16930	Peptidase_M54	CDI
GCF_009766095.1	Granulicella sp.	GSQ94_RS07145	Ntox24	RHS
GCF_009766095.1	Granulicella sp.	GSQ94_RS15770	CdiA-CT_Ecl_RNase-like	RHS
GCF_009766235.1	Rhodococcus sp.	D9O47_RS07245	Abhydrolase_8	T7SS
GCF_009766235.1	Rhodococcus sp.	D9O47_RS23405	VIP2	Mu_F
GCF_009792295.1	Myroides fluvii	FBR08_RS01450	Tox-MPTase2	RHS
GCF_009792295.1	Myroides fluvii	FBR08_RS01470	DUF4329 (Toxin-JAB2)	RHS
GCF_009792295.1	Myroides fluvii	FBR08_RS03230	NLPC_P60	T6SS
GCF_009792295.1	Myroides fluvii	FBR08_RS15800	Tox-MPTase2	RHS
GCF_009792295.1	Myroides fluvii	FBR08_RS15815	NTP-Ppase	RHS
GCF_009792895.1	Pigmentibacter ruber	GOY08_RS01680	DUF4258	RHS
GCF_009792895.1	Pigmentibacter ruber	GOY08_RS03315	AHH	RHS
GCF_009797935.1	Lunatibacter salilacus	FQ608_RS20535	HNHc (WHH)	eCIS
GCF_009827455.1	Pontixanthobacter aestiaquae	GRI35_RS13635	HNHc (WHH)	RHS
GCF_009828835.1	Erysipelothrix sp.	GVV10_RS04460	Ntox50	Mu_F
GCF_009832865.1	Colwellia sp.	GQS55_RS09045	HNHc (WHH)	RHS
GCF_009834475.1	Empedobacter brevis	AS589_RS03435	Peptidase_M54	RHS
GCF_009834475.1	Empedobacter brevis	AS589_RS09875	Tox-MPTase2	RHS
GCF_009834475.1	Empedobacter brevis	AS589_RS17355	Toxin-JAB1	RHS
GCF_009847015.1	Sunxiuqinia indica	GR929_RS20160	Peptidase_M54	eCIS
GCF_009858175.1	Pontibacillus sp.	GS400_RS06320	HNHc (WHH)	RHS
GCF_009862885.1	Streptomyces sp.	GTW54_RS08440	GH-E	T7SS
GCF_009862885.1	Streptomyces sp.	GTW54_RS20490	AHH	RHS
GCF_009865215.1	Streptomyces sp.	GT354_RS22740	NUC	RHS
GCF_009865215.1	Streptomyces sp.	GT354_RS30030	Abhydrolase	SP
GCF_009865215.1	Streptomyces sp.	GT354_RS31930	SCP1201-deam	RHS
GCF_009865215.1	Streptomyces sp.	GT354_RS42105	Cytotoxic	RHS
GCF_009865215.1	Streptomyces sp.	GT354_RS46825	YwqJ-deaminase	T7SS
GCF_009866825.1	Streptococcus sp.	BZG42_RS03085	HNHc (WHH)	Other
GCF_009902295.1	Klebsiella pneumoniae	EE074_RS28140	Cytotoxic	Bacteriocins
GCF_009903675.1	Glutamicibacter soli	GT020_RS16240	ClyA-like	RHS
GCF_009904855.1	Vibrio sp.	CAG62_RS01120	CNF1-like	T6SS
GCF_009904855.1	Vibrio sp.	CAG62_RS03200	AHH	T6SS
GCF_009905535.1	Caulobacter sp.	GVN21_RS16875	VIP2	Mu_F
GCF_009905605.1	Runella sp.	GVN20_RS09250	Cthe_2159	T6SS
GCF_009905605.1	Runella sp.	GVN20_RS09265	Gln_amidase	T6SS
GCF_009909185.1	Paenibacillus glycinis	GT019_RS00230	HNHc (WHH)	eCIS
GCF_009911595.1	Colidextribacter sp.	D1641_RS04215	M34_peptidase	Mu_F
GCF_009911645.1	Pseudoflavonifractor sp.	D1646_RS00820	Peptidase_C80	RHS
GCF_009914315.1	Granulicella sp.	FTO74_RS07260	Lyz-like	RHS
GCF_009914315.1	Granulicella sp.	FTO74_RS07290	Ntox44	RHS
GCF_009914315.1	Granulicella sp.	FTO74_RS12655	Toxin-deaminase	eCIS
GCF_009915155.1	Flavobacterium sp.	GV828_RS00540	Peptidase_M78	RHS
GCF_009915155.1	Flavobacterium sp.	GV828_RS00550	Tox-MPTase2	RHS
GCF_009936035.1	Neglecta sp.	D1156_RS11700	Peptidase_M54	Mu_F
GCF_009936045.1	Emergencia sp.	D1151_RS04745	VIP2	Mu_F
GCF_009939005.1	Sediminibacterium roseum	GWC95_RS00055	Peptidase_S74	CDI
GCF_009939225.1	Sediminibacterium soli	GWC94_RS03080	PoNe	T6SS
GCF_009939225.1	Sediminibacterium soli	GWC94_RS03925	Peptidase_S74	CDI
GCF_009996845.1	Caldibacillus pasinlerensis	GW534_RS13500	EndoU	Other
GCF_010020805.1	Idiomarina sp.	AKK86_RS02640	M34_peptidase	Mu_F
GCF_010020805.1	Idiomarina sp.	AKK86_RS12670	Peptidase_M54	RHS
GCF_010119975.1	Rhodocytophaga rosea	GXP67_RS29610	NUC	eCIS
GCF_010206345.1	Clostridium sp.	FMM67_RS00800	AHH	eCIS
GCF_010206345.1	Clostridium sp.	FMM67_RS00805	AHH	eCIS
GCF_010206345.1	Clostridium sp.	FMM67_RS01240	VIP2	Mu_F
GCF_010211755.1	Pseudoxanthomonas sangjuensis	CSC71_RS10875	M34_peptidase	eCIS
GCF_010211755.1	Pseudoxanthomonas sangjuensis	CSC71_RS10880	Peptidase_M91	eCIS
GCF_010211755.1	Pseudoxanthomonas sangjuensis	CSC71_RS10885	OmpA_C-like	eCIS
GCF_010384365.1	Streptomyces sp.	SSPS47_RS13815	DNase_NucA_NucB	RHS
GCF_010384365.1	Streptomyces sp.	SSPS47_RS26455	Cthe_2159	Other
GCF_010450915.1	Paenibacillus jilunlii	GT351_RS01915	Tox-ART-HYD1	RHS
GCF_010450915.1	Paenibacillus jilunlii	GT351_RS29140	Lyz-like	RHS
GCF_010500815.1	Jiella pacifica	GTK09_RS08950	Colicin_E5	T6SS
GCF_010500955.1	Bacteroides sp.	D0T85_RS08060	Ntox44	RHS
GCF_010500995.1	Bacteroides sp.	D0T60_RS08615	COG3179	T6SS
GCF_010501015.1	Bacteroides sp.	D0T50_RS10085	Peptidase_M78	RHS
GCF_010501015.1	Bacteroides sp.	D0T50_RS10100	Peptidase_M23	RHS
GCF_010501065.1	Dysgonomonas sp.	D0T53_RS03135	Tox-HNH-EHHH	RHS
GCF_010501065.1	Dysgonomonas sp.	D0T53_RS13325	TNT	RHS
GCF_010587025.1	Rodentibacter heylii	FEE42_RS00650	NLPC_P60	RHS
GCF_010587025.1	Rodentibacter heylii	FEE42_RS01365	Fic	CDI
GCF_010671565.1	Spongiivirga citrea	GWK10_RS06130	GIYc	RHS
GCF_010671565.1	Spongiivirga citrea	GWK10_RS14995	ClyA-like	T6SS
GCF_010671605.1	Leptobacterium flavescens	GWK08_RS01320	PoNe	eCIS
GCF_010686685.1	Pontibacter burrus	GXP69_RS06895	COG5529	RHS
GCF_010728725.1	Mycobacterium branderi	G6N47_RS03855	Abhydrolase_8	T7SS
GCF_010730955.1	Mycolicibacterium aubagnense	G6N59_RS16995	Abhydrolase_8	T7SS
GCF_010730955.1	Mycolicibacterium aubagnense	G6N59_RS23820	Abhydrolase_8	T7SS
GCF_010820665.1	Paenibacillus sp.	GK047_RS01480	EndoU	RHS
GCF_010820665.1	Paenibacillus sp.	GK047_RS01495	CdiA-CT_Yk_RNaseA-like	RHS
GCF_010820665.1	Paenibacillus sp.	GK047_RS01505	Lyz-like	RHS
GCF_010820665.1	Paenibacillus sp.	GK047_RS20355	Tox-ART-HYD1	RHS
GCF_010820665.1	Paenibacillus sp.	GK047_RS28090	LHH	Other
GCF_010820665.1	Paenibacillus sp.	GK047_RS28105	NUC	Other
GCF_010883185.1	Campylobacter fetus	GCG14_RS02170	Sarcoglycan_1	CDI
GCF_010883215.1	Campylobacter fetus	GCG38_RS02845	Sarcoglycan_1	CDI
GCF_011039205.1	Dysgonomonas sp.	G7Y57_RS03870	Ntox23	RHS
GCF_011039205.1	Dysgonomonas sp.	G7Y57_RS14405	CdiA_C	Mu_F
GCF_011039205.1	Dysgonomonas sp.	G7Y57_RS17635	Peptidase_M54	T6SS
GCF_011044495.1	Roseimicrobium sp.	G5S37_RS12245	Peptidase_C80	RHS
GCF_011045015.1	Streptomyces scabichelini	G5C60_RS22890	SseC	T7SS
GCF_011045015.1	Streptomyces scabichelini	G5C60_RS39705	ClyA-like	eCIS
GCF_011064245.1	Sphingobacterium sp.	G6053_RS17290	HNHc (WHH)	T6SS
GCF_011064615.1	Aquisphaera sp.	G6O54_RS01025	Peptidase_M10	CDI
GCF_011064615.1	Aquisphaera sp.	G6O54_RS18410	Peptidase_M10	RHS
GCF_011065405.1	Succinivibrio dextrinosolvens	SDZ_RS07540	DUF6402	T6SS
GCF_011065405.1	Succinivibrio dextrinosolvens	SDZ_RS13015	DUF6402	T6SS
GCF_011089885.1	Thioalkalivibrio sp.	G8346_RS14685	Ntox10	RHS
GCF_011250635.1	Motilibacter deserti	G9H71_RS08425	Cthe_2159	Other
GCF_011290505.1	Paenalcaligenes suwonensis	GY634_RS01280	DUF2235	RHS
GCF_011290685.1	Cyclobacterium plantarum	G9Q97_RS11770	Peptidase_M54	eCIS
GCF_011290685.1	Cyclobacterium plantarum	G9Q97_RS11775	HNHc (WHH)	eCIS
GCF_011299335.1	Dysgonomonas sp.	G7051_RS00420	Toxin-JAB1	RHS
GCF_011299335.1	Dysgonomonas sp.	G7051_RS00485	DUF4329 (Toxin-JAB2)	RHS
GCF_011299335.1	Dysgonomonas sp.	G7051_RS00505	Toxin-JAB1	RHS
GCF_011299335.1	Dysgonomonas sp.	G7051_RS08615	EndoU	RHS
GCF_011317485.1	Oharaeibacter diazotrophicus	GRZ53_RS00055	Peptidase_C39_like	RHS
GCF_011317485.1	Oharaeibacter diazotrophicus	GRZ53_RS05040	Peptidase_M10_C	CDI
GCF_011326135.1	Microbulbifer sp.	GNX18_RS06965	Ntox47	RHS
GCF_011388195.1	Pusillimonas sp.	G9Q38_RS02800	DUF2235	RHS
GCF_011440395.1	Pseudomaricurvus alcaniphilus	G8764_RS12780	OmpA_C-like	SP
GCF_011440395.1	Pseudomaricurvus alcaniphilus	G8764_RS13595	Peptidase_M54	eCIS
GCF_011440395.1	Pseudomaricurvus alcaniphilus	G8764_RS16670	Tae4	RHS
GCF_011455495.1	Frederiksenia canicola	A4G17_RS04650	Fic	CDI
GCF_011492945.1	Rubrobacter sp.	GBA63_RS09500	Colicin_E5	RHS
GCF_011492965.1	Rubrobacter sp.	GBA65_RS07325	PoNe	Other
GCF_011602365.1	Aestuariicella hydrocarbonica	G8770_RS08700	Enterotoxin_a	RHS
GCF_011604685.1	Spirosoma aureum	G8759_RS10890	Cthe_2159	T6SS
GCF_011604975.1	Escherichia coli	HA394_RS09785	HNHc (WHH)	T6SS
GCF_011604975.1	Escherichia coli	HA394_RS23585	DUF4329 (Toxin-JAB2)	RHS
GCF_011604975.1	Escherichia coli	HA394_RS24795	DUF4329 (Toxin-JAB2)	RHS
[truncated: 2,775 more rows]
