# Supplementary material for: Global microbial community biodiversity increases with antimicrobial toxin abundance of rare taxa
Source: ISME J. 2025 Jan 24;19(1):wraf012. doi: 10.1093/ismejo/wraf012 (PMC11822679; doi:10.1093/ismejo/wraf012)
Supplement: Supplementary_Table_2_wraf012 [file supplementary_table_2_wraf012.xlsx]

## Sheet: Sheet1
Sample	EMPO_1	EMPO_2	Observed ASVs	ATG abundance (All)	ATG abundance (Abundant)	ATG abundance (Rare)	ATG-cells% (Abundant)	ATG-cells% (Rare)	Average ATGs (Abundant)	Average ATGs (Rare)	ASV% (Abundant )	ASV% (Rare)	Abundance% (Abundant)	Abundance% (Rare)	Shannon	Faith's PD	Genomes	ATG abundance (All) - 97%	ATG abundance (Abundant) - 97%	ATG abundance (Rare) - 97%
1521.AG1.s.8.1.sequences	Free-living	Non-saline	177	0.730208	0.858771	1.09459	21.2091	43.2432	4.04907	2.53125	14.1243	19.774	51.04	1.5	6.56299	20.8234	94	0.704809	0.842032	0.764904
1521.AG2.s.8.1.sequences	Free-living	Non-saline	110	0.647648	0.655845	1.1105	43.9986	38.1215	1.4906	2.91304	34.5455	13.6364	72.02	0.64	6.09069	14.6682	68	0.592155	0.587373	1.18101
1521.AG3.s.8.1.sequences	Free-living	Non-saline	101	0.678117	0.798026	0.891892	38.6523	45.946	2.06463	1.94118	30.6931	10.8911	75.96	0.4	5.73346	15.6485	61	0.900499	1.08029	0.733333
1521.C1.s.8.1.sequences	Free-living	Non-saline	73	0.71691	0.615378	0	36.006	0	1.7091	0	24.6575	16.4384	82.38	0.64	4.59019	12.5619	58	0.711022	0.615378	0.0331781
1521.C2.s.8.1.sequences	Free-living	Non-saline	134	0.662362	0.651872	1.24698	42.2403	60.0131	1.54325	2.07784	15.6716	32.0896	75.96	1.72	5.28247	19.0003	93	0.646861	0.651872	0.92921
1521.C3.s.8.1.sequences	Free-living	Non-saline	130	0.797468	0.848285	0.475904	45.4094	45.7831	1.86808	1.03947	24.6154	10.7692	65.56	0.64	6.25624	18.4558	102	0.749929	0.828	0.572072
1521.Chi.1.s.8.1.sequences	Free-living	Non-saline	191	0.916053	1.40983	0.330449	46.0225	28.7598	3.06335	1.149	11.5183	17.2775	47.22	1.6	6.65225	22.4411	114	0.71411	1.04271	0.309629
1521.Chi.2.s.8.1.sequences	Free-living	Non-saline	84	0.935775	1.01579	0.266667	48.3281	13.3333	2.10186	2	41.6667	11.9048	83.2	0.44	5.52203	13.2724	50	0.93582	1.0219	0.284024
1521.Chi.4.s.8.1.sequences	Free-living	Non-saline	250	0.493925	0.490119	0.981469	49.0119	35.9058	1	2.73345	3.2	26.4	41.82	2.94	6.11309	26.0951	131	0.333886	0.131124	0.818265
1521.Chi.W1.s.8.1.sequences	Free-living	Non-saline	499	0.742102	0.577021	0.674997	23.7447	32.6007	2.43011	2.07049	1.80361	38.0762	16.94	9.16	8.15099	52.4731	213	0.78123	0.577021	0.701505
1521.Chi.W2.s.8.1.sequences	Free-living	Non-saline	645	0.59247	0.456289	0.822088	26.2929	35.7441	1.73541	2.29993	2.0155	53.3333	24.16	16.2	8.32402	63.0266	265	0.581723	0.456289	0.866497
1521.Chi.W3.s.8.1.sequences	Free-living	Non-saline	268	0.455681	0.31697	0.563152	22.8985	31.204	1.38424	1.80474	7.46269	26.4925	35.12	3.42	7.21949	33.5354	142	0.431275	0.31697	0.767916
1521.Cle.1.s.8.1.sequences	Free-living	Non-saline	78	0.662875	0.64457	1.6	35.1376	40	1.83442	4	46.1538	6.41026	78.68	0.32	5.56788	12.9163	51	0.573282	0.554354	1.6
1521.Cle.3.s.8.1.sequences	Free-living	Non-saline	49	1.10887	1.14343	0.755365	80.6432	36.9099	1.41788	2.04651	42.8571	10.2041	88.74	0.32	4.22407	8.93384	31	0.408285	0.318133	0.771967
1521.Cle.4.s.8.1.sequences	Free-living	Non-saline	153	0.573637	0.600895	0.853659	27.8419	42.6829	2.15824	2	23.5294	23.5294	65.82	1.78	6.24131	19.641	97	0.520199	0.537343	0.870909
1521.Cle.W1.s.8.1.sequences	Free-living	Non-saline	1024	0.927238	1.06029	0.818111	59.8045	37.8165	1.77293	2.16337	1.26953	78.0273	22.16	29.32	8.60643	90.8484	318	0.801742	0.748179	0.886353
1521.Cle.W2.s.8.1.sequences	Free-living	Non-saline	919	0.918425	1.15422	0.788892	62.9794	40.055	1.83269	1.96952	1.30577	70.7291	19.78	26.48	8.68654	85.6577	263	0.799518	0.848116	0.814078
1521.Cle.W3.s.8.1.sequences	Free-living	Non-saline	903	1.22697	1.09395	0.889877	54.8544	44.3634	1.99428	2.00588	1.3289	72.3145	21.42	26.42	8.66972	84.0488	249	1.07018	0.846164	0.900125
1521.Det.1.s.8.1.sequences	Free-living	Non-saline	128	0.634522	0.475754	0.591078	34.5442	21.1896	1.37723	2.78947	21.0938	15.625	68.7	0.78	5.70966	16.9169	81	0.630231	0.521631	0.450425
1521.Det.2.s.8.1.sequences	Free-living	Non-saline	339	0.425925	0.416284	0.456808	41.6284	18.5855	1	2.45787	2.35988	49.8525	55.04	7.68	5.6946	36.5915	165	0.432267	0.416284	0.724386
1521.Det.4.s.8.1.sequences	Free-living	Non-saline	166	0.365314	0.256122	0.367299	25.6122	36.7299	1	1	8.43373	19.8795	59.66	1.68	5.31157	21.7973	96	0.220118	0.0932467	0.299544
1521.Det.W6.s.8.1.sequences	Free-living	Non-saline	110	0.632951	0.6125	0	28.3116	0	2.16342	0	36.3636	3.63636	67.42	0.14	6.34818	16.9372	61	0.649046	0.635835	0.0112835
1521.Det.W7.s.8.1.sequences	Free-living	Non-saline	132	0.95745	1.17529	0.634146	48.68	63.4146	2.41433	1	23.4848	8.33333	56.62	0.5	6.34606	20.936	56	0.799903	0.956463	0.803084
1521.F2.s.8.1.sequences	Free-living	Non-saline	62	0.950892	0.961226	0.36308	94.7024	19.0779	1.015	1.90315	8.06452	50	91.72	1.26	1.35529	10.7735	48	0.950042	0.961226	0.459703
1521.F3.s.8.1.sequences	Free-living	Non-saline	44	0.921583	0.937842	0.62069	90.9746	58.6207	1.03088	1.05882	31.8182	13.6364	89.2	0.28	2.67446	8.77057	29	0.919218	0.928047	0.598223
1521.Mayv.2.s.8.1.sequences	Free-living	Non-saline	213	0.466419	0.290345	3.78184	28.0868	20.119	1.03374	18.7973	10.3286	16.4319	43.76	1.62	6.88644	29.1677	124	0.465909	0.309402	2.62823
1521.Mayv.W2.s.8.1.sequences	Free-living	Non-saline	427	0.425267	0.399215	0.485675	20.6449	22.2987	1.93372	2.17804	3.27869	37.2365	24.58	8	7.87529	40.0987	202	0.413425	0.38894	0.450711
1521.Mayv.W5.s.8.1.sequences	Free-living	Non-saline	526	0.492429	0.478213	0.633363	20.4889	33.8507	2.33401	1.87105	2.85171	46.7681	26.34	11.14	8.02444	50.7107	229	0.48256	0.478213	0.517594
1521.MZ.101a.s.8.1.sequences	Free-living	Non-saline	221	0.158559	0.0357143	0.657218	3.57143	28.5329	1	2.30337	3.16742	54.7511	73	4.88	3.68831	27.8794	124	0.324144	0.290141	0.485334
1521.MZ.101b.s.8.1.sequences	Free-living	Non-saline	165	0.55037	0.397372	0.175439	34.6539	17.5439	1.14669	1	15.1515	9.69697	50.9	0.68	6.54277	21.1826	102	0.538905	0.397372	0.254025
1521.MZ.103a.s.8.1.sequences	Free-living	Non-saline	523	0.491034	0.565412	0.365218	50.9493	24.391	1.10976	1.49735	1.52964	63.0975	46.5	13.82	6.38689	50.8858	255	0.555457	0.612297	0.487053
1521.MZ.103b.s.8.1.sequences	Free-living	Non-saline	234	0.445755	0.43779	1.63198	43.779	55.2638	1	2.95307	8.11966	17.094	39.38	2.04	6.97069	28.7637	122	0.457064	0.459201	1.12698
1521.MZ.11b.s.8.1.sequences	Free-living	Non-saline	238	0.588098	0.541623	0.334584	46.1526	29.5484	1.17355	1.13232	9.2437	44.1176	50.04	4.4	6.53897	26.6133	145	0.617152	0.517879	0.459087
1521.MZ.15a.s.8.1.sequences	Free-living	Non-saline	646	0.435979	0.38003	0.887838	38.003	36.4728	1	2.43424	0.773994	86.8421	65.42	19.34	4.9773	61.3947	272	0.516992	0.511328	0.711213
1521.MZ.15b.s.8.1.sequences	Free-living	Non-saline	299	0.887233	0.953905	0.658367	95.3905	41.3706	1	1.59139	2.00669	69.2308	70.94	8.8	3.60859	32.8113	163	0.878673	0.953905	0.600356
1521.MZ.22a.blank.s.8.1.sequences	Free-living	Non-saline	653	0.634756	0.705481	0.463542	51.2087	31.3286	1.37766	1.47961	3.21593	76.7228	53.18	18.42	7.02934	64.7298	260	0.618099	0.705481	0.455188
1521.MZ.22b.blank.s.8.1.sequences	Free-living	Non-saline	158	0.573809	0.573889	0.94362	44.7337	63.8077	1.2829	1.47885	12.0253	13.2911	57.12	1.18	6.05013	18.8328	85	0.55348	0.573889	0.749561
1521.MZ.23a.blank.s.8.1.sequences	Free-living	Non-saline	180	0.57338	0.556129	0.293791	51.2713	19.4988	1.08468	1.50671	11.6667	17.7778	50.1	1.7	6.4668	22.5444	89	0.525151	0.550959	0.344993
1521.MZ.26a.s.8.1.sequences	Free-living	Non-saline	651	0.691159	0.721754	0.637882	68.386	35.1645	1.05541	1.814	2.45776	72.043	45.46	18.72	7.29094	64.0355	328	0.629688	0.62637	0.556262
1521.MZ.26b.s.8.1.sequences	Free-living	Non-saline	256	0.642662	0.632676	0.627038	31.9907	38.5702	1.97769	1.62571	5.85938	60.9375	68.86	6.98	5.44795	28.4369	130	0.634913	0.632676	0.635646
1521.MZ.31a.s.8.1.sequences	Free-living	Non-saline	449	0.589034	0.549436	0.450731	54.9436	26.2133	1	1.71947	2.89532	51.8931	39.06	10.6	7.17741	46.2029	241	0.562018	0.549436	0.414915
1521.MZ.31b.s.8.1.sequences	Free-living	Non-saline	117	0.807829	0.829127	0.216535	45.0775	21.6535	1.83934	1	29.9145	25.641	68.86	1.08	6.03336	18.3782	70	0.712687	0.704211	0.185759
1521.MZ.41a.s.8.1.sequences	Free-living	Non-saline	345	0.667669	0.782951	0.669491	62.9656	35.621	1.24346	1.87948	4.34783	32.1739	38.24	5.32	7.21415	40.3419	181	0.613241	0.718606	0.651692
1521.MZ.41b.s.8.1.sequences	Free-living	Non-saline	636	0.466279	0.376952	0.7429	26.784	34.541	1.40738	2.15078	2.04403	55.3459	21.94	15.48	8.18262	62.0917	200	0.485606	0.427638	0.648094
1521.MZ.47a.s.8.1.sequences	Free-living	Non-saline	368	0.90041	1.01146	0.506743	67.5075	34.2863	1.49829	1.47798	4.07609	52.7174	54.7	8.44	6.38673	44.3996	171	0.853337	0.984524	0.569292
1521.MZ.47b.s.8.1.sequences	Free-living	Non-saline	139	0.524142	0.529491	0.449567	41.0323	28.7145	1.29042	1.56565	21.5827	64.0288	90.54	3.22	5.30393	20.7573	92	0.506405	0.510269	0.489407
1521.MZ.50a.s.8.1.sequences	Free-living	Non-saline	356	0.556896	0.544956	0.648696	39.9677	25.1896	1.36349	2.57525	5.33708	38.764	44.14	6.44	7.11222	41.9534	170	0.528165	0.484014	0.748239
1521.MZ.50b.s.8.1.sequences	Free-living	Non-saline	333	0.451487	0.329689	0.454291	32.9689	33.5205	1	1.35526	3.6036	21.021	22.68	3.66	7.66593	35.5697	135	0.453356	0.322887	0.407039
1521.MZ.52a.s.8.1.sequences	Free-living	Non-saline	213	0.510796	0.226427	0.727536	17.0064	41.1594	1.33142	1.76761	10.7981	22.0657	51.9	2.52	6.42101	27.7049	126	0.465754	0.20681	0.764481
1521.MZ.52b.s.8.1.sequences	Free-living	Non-saline	214	0.714187	0.574387	0.405148	48.9396	30.7912	1.17367	1.31579	7.94393	11.6822	27.38	1.16	7.25801	24.9287	117	0.649736	0.535211	0.672768
1521.MZ.54a.s.8.1.sequences	Free-living	Non-saline	395	0.566566	0.452687	0.770556	38.5349	37.5048	1.17475	2.05455	4.05063	43.7975	41.86	7.66	7.20274	40.2373	204	0.559792	0.452687	0.623325
1521.MZ.59a.s.8.1.sequences	Free-living	Non-saline	443	0.575143	0.500704	0.771364	38.6204	37.9238	1.29648	2.03398	3.61174	35.6659	27.98	7.88	7.86947	46.3954	190	0.601145	0.500704	1.04902
1521.MZ.59b.s.8.1.sequences	Free-living	Non-saline	260	0.690341	0.667592	1.1393	53.584	42.0908	1.24588	2.70677	6.53846	25	47.64	3.38	6.71198	26.9792	132	0.666418	0.667592	0.988905
1521.MZ.62a.s.8.1.sequences	Free-living	Non-saline	614	0.662015	0.637708	0.594226	43.0684	30.6526	1.48069	1.93858	1.62866	55.2117	20.4	15.48	8.16048	59.7831	295	0.650392	0.637708	0.519995
1521.MZ.62b.s.8.1.sequences	Free-living	Non-saline	469	0.610409	0.704628	0.59751	42.0125	39.2671	1.67719	1.52166	3.83795	60.5544	51.24	12.82	6.9101	47.6472	212	0.592504	0.704628	0.53073
1521.MZ.67a.s.8.1.sequences	Free-living	Non-saline	462	0.490457	0.347162	0.487436	14.839	31.1442	2.33952	1.56509	3.24675	51.5152	31.14	9.92	7.52204	48.7622	213	0.468911	0.347162	0.552337
1521.MZ.67b.s.8.1.sequences	Free-living	Non-saline	154	0.6262	0.736215	0.663181	44.1322	43.4449	1.66821	1.52649	16.8831	25.3247	54.64	1.94	6.24574	20.2287	94	0.584436	0.69398	0.581308
1521.MZ.74a.s.8.1.sequences	Free-living	Non-saline	363	0.74796	0.934629	0.547618	32.7026	38.2586	2.85797	1.43136	4.6832	37.741	35.14	6.46	7.31595	37.2302	201	0.795941	0.934629	0.644755
1521.MZ.74b.s.8.1.sequences	Free-living	Non-saline	127	0.699407	0.688386	0	55.1035	0	1.24926	0	22.0472	8.66142	59.74	0.6	6.27987	18.0474	71	0.662323	0.648518	0.47205
1521.MZ.81a.s.8.1.sequences	Free-living	Non-saline	232	0.828004	1.17377	0.26694	52.7037	23.768	2.2271	1.12311	8.62069	20.2586	42.5	2.42	6.91712	27.8096	131	0.809959	1.2244	0.431635
1521.MZ.81b.s.8.1.sequences	Free-living	Non-saline	148	0.532595	0.604541	0.0128428	47.2152	1.28428	1.2804	1	15.5405	7.43243	51.64	0.54	6.38158	20.1112	89	0.53371	0.600648	0.0514077
1521.MZ.82a.s.8.1.sequences	Free-living	Non-saline	762	0.884579	1.0167	0.47246	27.7339	27.9917	3.6659	1.68786	1.9685	65.748	27.12	20.22	8.32588	70.9324	337	0.83157	1.0167	0.459664
1521.MZ.82b.s.8.1.sequences	Free-living	Non-saline	316	0.432173	0.2028	0.616236	20.28	32.4635	1	1.89825	4.74684	18.9873	26.5	3.14	7.60934	36.7638	129	0.414077	0.191547	0.761406
1521.MZ.88a.s.8.1.sequences	Free-living	Non-saline	289	0.544061	0.381044	0.457817	33.9152	19.8036	1.12352	2.31179	6.22837	24.9135	38.36	3.44	7.13949	30.3376	168	0.564229	0.381044	0.394426
1521.MZ.88b.s.8.1.sequences	Free-living	Non-saline	181	0.633784	0.657043	1.23437	43.1634	67.1875	1.52222	1.83721	13.8122	12.1547	54.44	1.22	6.55941	21.0298	109	0.618008	0.657043	0.465178
1521.MZ.90a.s.8.1.sequences	Free-living	Non-saline	283	0.589158	0.605976	0.299904	41.6435	22.862	1.45515	1.31181	6.36042	40.9894	45.64	5.54	6.7899	32.995	152	0.643855	0.605976	0.309035
1521.MZ.90b.s.8.1.sequences	Free-living	Non-saline	219	0.63108	0.583802	0.432612	39.0066	36.0046	1.49667	1.20155	7.30594	15.0685	36.22	1.84	6.90446	27.3447	122	0.64608	0.583802	0.665999
1521.MZ.93a.s.8.1.sequences	Free-living	Non-saline	633	0.493222	0	0.761438	0	40.9625	0	1.85887	1.10585	76.3033	52.66	18.02	6.34893	60.7755	289	0.493527	0	0.690525
1521.MZ.93b.s.8.1.sequences	Free-living	Non-saline	238	0.551467	0.544821	0.649158	44.9636	40.4106	1.21169	1.6064	10.9244	25.6303	51.54	2.96	6.79441	26.1634	133	0.559406	0.544821	0.74834
1521.SPL.Sp.25.s.8.1.sequences	Free-living	Non-saline	100	0.613647	0.594265	1.78261	37.7216	100	1.5754	1.78261	22	8	68.26	0.34	5.11032	17.1893	46	0.542792	0.520417	1.21277
1521.SPL.Sp.29.s.8.1.sequences	Free-living	Non-saline	97	1.83648	1.99213	1.07143	65.957	53.5714	3.02035	2	25.7732	8.24742	72.4	0.5	5.46699	13.3835	45	1.70285	1.87992	0.74652
1521.SPL.Sum.1.s.8.1.sequences	Free-living	Non-saline	51	1.36036	1.45152	2.15385	55.2481	38.4615	2.62728	5.6	43.1373	5.88235	88.58	0.2	4.58769	9.90922	41	1.29813	1.3822	2.15385
1521.SPL.Sum.5.s.8.1.sequences	Free-living	Non-saline	215	1.00157	1.13118	0.700337	38.3388	33.67	2.95049	2.08	9.76744	17.6744	44.38	1.88	6.80248	30.9314	114	0.952863	1.07051	1.0985
1521.SPL.Sum.9.s.8.1.sequences	Free-living	Non-saline	39	0.615969	0.64713	0.6	18.884	40	3.42687	1.5	41.0256	15.3846	92.48	0.18	3.96675	9.19495	33	0.593928	0.624661	0.333333
1521.SPL.Wint.9.s.8.1.sequences	Free-living	Non-saline	69	0.674456	0.745762	0.818182	41.792	45.4545	1.78446	1.8	34.7826	8.69565	82.24	0.36	5.06236	11.8495	47	0.619854	0.698358	0.476341
1039.L.Jacarepia.SB.1.6	Free-living	Non-saline	484	1.88421	1.35224	0.803627	67.6118	42.3656	2	1.89689	3.5124	72.314	56.88	11.44	6.32272	45.9197	69	1.38215	1.17161	1.0139
1622.DP.101.102A.1	Free-living	Non-saline	353	0.190406	0.05776	0.256992	5.776	15.3284	1	1.67657	5.38244	71.6714	66.52	7.72	5.74262	42.1952	46	0.221102	0.116399	0.507912
1622.DP.11.12A.1	Free-living	Non-saline	230	0.106149	0.0121412	0.252189	0.60706	16.8126	2	1.5	5.65217	73.4783	79.02	5.28	4.00892	31.1698	32	0.2575	0.163362	0.170934
1622.DP.11.12A.2	Free-living	Non-saline	721	0.555188	0.729136	0.597185	36.4568	42.575	2	1.40267	1.38696	65.6033	24.12	20.06	8.1838	77.6048	49	0.527188	0.761444	0.663133
1622.DP.11.12B	Free-living	Non-saline	1253	1.95136	3.85224	0.55807	77.0448	34.2671	5	1.62859	0.957702	82.2825	21.7	32.72	8.93339	127.581	70	1.16957	2.9443	1.0661
1622.DP.15.16A.1	Free-living	Non-saline	298	0.125919	0.04993	1.15638	1.44657	63.1242	3.45161	1.83191	5.7047	72.4832	71.66	6.5	5.50325	35.1635	43	0.101169	0.0383358	0.572135
1622.DP.2.3A.1	Free-living	Non-saline	303	0.351776	0.312228	0.27665	14.6308	15.6073	2.13405	1.77257	6.93069	70.297	71.36	7.24	5.76581	42.5822	44	0.299306	0.246523	0.436374
1622.DP.21.22A.1	Free-living	Non-saline	246	0.192858	0.0988176	0.254846	5.17485	16.8714	1.90957	1.51052	8.13008	74.3902	79.42	5.4	4.69228	32.5306	27	0.192045	0.103412	0.494551
1622.DP.41.42A.1	Free-living	Non-saline	255	0.492868	0.533847	0.808775	40.3832	57.0584	1.32195	1.41745	6.66667	67.0588	72.74	5.18	5.11538	33.3768	36	0.490316	0.457885	0.546192
1622.DP.5.6A.1	Free-living	Non-saline	325	1.70757	1.84977	0.782624	48.7406	48.5242	3.79514	1.61285	5.23077	72.3077	73.78	6.84	5.1786	37.2065	41	1.13899	1.19589	0.39421
1622.DP.5.6B	Free-living	Non-saline	1026	0.709388	0.694553	0.474822	42.3152	25.7307	1.64138	1.84535	1.55945	81.6764	31.02	29.1	8.31204	110.877	53	0.555696	0.533332	0.408183
1622.DP.51.52A.1	Free-living	Non-saline	230	0.498717	0.367291	0.747401	35.8978	40.8858	1.02316	1.82802	7.3913	70.4348	77.48	4.86	4.88264	27.6514	39	0.669938	0.587788	0.724776
1622.DP.70.71A.1	Free-living	Non-saline	285	0.598046	0.488734	0.512895	48.8734	34.3892	1	1.49145	6.66667	72.9825	77.68	6.12	5.31202	37.0635	43	0.554784	0.451456	0.768195
1622.DP.80.81A.1	Free-living	Non-saline	419	0.329554	0.222481	0.926114	13.238	48.1797	1.68063	1.92221	4.53461	73.747	58.58	9.82	6.21244	47.5457	45	0.316061	0.291786	0.777259
1622.DP.91.92A.1	Free-living	Non-saline	371	0.403471	0.265095	0.36625	13.8253	18.1495	1.91745	2.01797	7.00809	70.6199	71.24	8.08	6.06244	44.0907	46	0.399915	0.33019	0.510388
1622.PP.101.102A	Free-living	Non-saline	444	0.558418	0.492617	0.345652	21.0081	28.4772	2.34489	1.21378	4.72973	70.2703	55.74	9.88	6.62764	50.0567	54	0.452896	0.434866	0.561
1622.PP.101.102B	Free-living	Non-saline	483	0.436836	0.383798	0.641991	35.202	38.5999	1.09027	1.66319	3.10559	77.4327	59.82	11.54	6.05464	51.4544	56	0.602663	0.454203	0.867558
1622.PP.11.12B	Free-living	Non-saline	374	0.163911	0.0192201	0.538982	0.4805	28.3424	4	1.90168	5.08021	72.4599	68.94	9.28	5.59542	46.0472	45	0.425385	0.339993	0.66833
1622.PP.112.113A	Free-living	Non-saline	344	0.534633	0.518632	0.762832	22.4266	42.282	2.31258	1.80415	5.81395	74.1279	73.94	7.66	5.52222	48.1185	40	0.497534	0.492247	0.976646
1622.PP.112.113B	Free-living	Non-saline	250	0.586288	0.56726	0.726412	31.3394	44.3972	1.81005	1.63617	3.6	84.4	87.42	6	3.24686	37.0546	30	0.593714	0.566616	0.603204
1622.PP.15.16B	Free-living	Non-saline	348	0.250416	0.125	0.33682	6.25	20.7317	2	1.62466	5.17241	74.4253	69.52	8.34	5.60117	41.5622	44	0.394522	0.233906	0.600811
1622.PP.2.3B	Free-living	Non-saline	258	0.79573	0.896426	0.953837	55.1535	53.8884	1.62533	1.77002	6.20155	69.3798	73.64	5.88	5.13825	31.3617	54	0.761009	0.916132	0.818105
1622.PP.21.22B	Free-living	Non-saline	290	0.38268	0.162353	0.140737	5.54377	7.13133	2.92857	1.9735	6.2069	72.069	71.52	6.48	5.11875	37.5589	40	0.332434	0.162058	0.367582
1622.PP.31.32B	Free-living	Non-saline	222	0.0563474	0.0106244	0.541037	1.06244	12.0966	1	4.47264	5.40541	68.4685	73.52	4.92	4.58776	31.4071	25	0.0912216	0.0241601	0.208783
1622.PP.5.6B	Free-living	Non-saline	299	0.421514	0.433875	0.267551	16.8446	12.1439	2.57576	2.20317	6.68896	71.2375	70.5	7.06	5.7044	41.6005	36	0.503404	0.375496	0.437359
1622.PP.51.52B	Free-living	Non-saline	135	0.250246	0.106273	0.746862	5.31365	46.2343	2	1.61538	11.1111	54.8148	81.56	2.84	4.49769	21.1789	17	0.260393	0.135138	0.804222
1622.PP.61.62B	Free-living	Non-saline	195	0.0387606	0	1.29354	0	58.5467	0	2.20942	7.69231	55.3846	74.08	3.9	4.66047	24.3187	24	0.234051	0.0496968	0.921819
1622.PP.71.72B	Free-living	Non-saline	67	1.17611	1.19931	0.567718	39.9769	44.1558	3	1.28571	17.9104	53.7313	92.08	1.3	3.34252	13.2809	16	0.853042	0.874998	0.723844
1622.PP.81.82A	Free-living	Non-saline	1034	0.624094	0.667021	0.585519	42.766	47.1889	1.5597	1.2408	1.45068	79.7872	27.04	26.7	8.39776	113.633	58	0.518337	0.583913	0.506464
1622.PP.81.82B	Free-living	Non-saline	127	0.020102	0	1.11708	0	54.3299	0	2.0561	4.72441	66.9291	86.3	2.88	2.98786	18.0793	21	0.0320632	0.00844319	0.982851
1622.PP.91.92A	Free-living	Non-saline	274	0.695099	0.719241	0.339069	39.2475	22.937	1.83258	1.47826	6.20438	67.1533	72.98	6.64	5.27892	34.7693	40	0.648438	0.690283	0.41555
1622.PP.91.92B	Free-living	Non-saline	211	0.369901	0.274765	0.824855	13.8911	42.506	1.978	1.94056	8.53081	54.5024	69.8	4.36	5.35375	27.3231	29	0.34454	0.258	0.715247
1622.UPMain.1.2	Free-living	Non-saline	1195	1.97959	4.42592	0.711905	100	33.232	4.42592	2.14222	0.83682	83.5146	25.24	32.1	8.42529	111.924	66	0.983705	1.09252	0.765226
1622.UPMain.100.101B	Free-living	Non-saline	383	0.267567	0.224218	1.09266	21.9777	74.9476	1.02021	1.45789	5.48303	81.7232	78.16	8.8	5.57941	48.0313	35	0.303669	0.274021	0.696642
1622.UPMain.101.102B	Free-living	Non-saline	245	0.514463	0.523767	0.639898	46.3574	50.9982	1.12984	1.25475	6.53061	78.3673	78.06	5.86	4.72719	30.7529	29	0.429408	0.419306	0.605701
1622.UPMain.102.103B	Free-living	Non-saline	390	0.422715	0.402454	0.363226	21.7468	33.4217	1.85063	1.0868	5.38462	80	75.8	8.4	5.65773	50.8822	44	0.395111	0.367722	0.572441
1622.UPMain.103.104B	Free-living	Non-saline	506	0.253683	0.193415	0.144745	19.1482	8.91748	1.0101	1.62316	2.56917	79.249	64.26	12.5	5.52667	55.4362	48	0.350987	0.284131	0.483449
1622.UPMain.105.106B	Free-living	Non-saline	267	0.222781	0.177914	0.473633	17.7914	35.1259	1	1.34839	7.86517	80.5243	84.9	6.12	4.99253	34.9564	37	0.223132	0.173692	0.639203
1622.UPMain.106.107B	Free-living	Non-saline	162	0.719404	0.724693	0.312114	72.4693	22.2874	1	1.4004	9.87654	74.0741	89.8	4.04	4.19078	23.2323	34	0.730455	0.74342	0.563561
1622.UPMain.107.108B	Free-living	Non-saline	213	0.223811	0.151116	0.543783	7.55581	31.3492	2	1.7346	7.98122	80.2817	89.08	4.92	4.33493	30.8495	27	0.554232	0.524115	0.630965
1622.UPMain.108.109B	Free-living	Non-saline	312	0.785455	0.866138	0.306982	46.372	19.8075	1.86781	1.54983	5.44872	78.2051	75.68	7.6	5.33026	37.8264	37	0.594147	0.653259	0.340405
1622.UPMain.109.110B	Free-living	Non-saline	407	0.430952	0.368713	0.423005	34.589	31.9455	1.06598	1.32414	4.4226	80.8354	74.02	9.1	5.63351	52.5574	37	0.367774	0.318392	0.582783
1622.UPMain.120.121	Free-living	Non-saline	378	1.03353	1.1183	1.66423	48.1157	37.8235	2.32418	4.4	6.61376	69.8413	66.52	8.02	6.29163	48.0758	37	0.875101	0.905131	1.27277
1622.UPMain.121.122B	Free-living	Non-saline	360	0.624893	0.63456	0.0972083	55.4331	8.89619	1.14473	1.0927	5.55556	80.8333	76.02	8.4	5.34104	49.1005	32	0.589721	0.632819	0.435824
1622.UPMain.123.124B	Free-living	Non-saline	307	0.442147	0.441363	1.19008	22.4157	46.5685	1.96899	2.55556	6.51466	80.7818	82.46	7.44	5.15319	39.1786	30	0.422551	0.417873	1.05414
1622.UPMain.124.125B	Free-living	Non-saline	383	1.00285	0.998503	0.022673	97.3428	2.2673	1.02576	1	3.91645	79.3734	71.66	9.48	4.41291	50.6371	24	0.985237	0.984339	0.578194
1622.UPMain.125.126B	Free-living	Non-saline	425	0.263158	0.255081	0.790619	21.7795	50.3969	1.1712	1.56879	3.52941	80.4706	72.74	10.6	5.34819	58.3789	33	0.357805	0.320943	1.16001
1622.UPMain.126.127B	Free-living	Non-saline	418	0.471496	0.454886	0.401804	37.0894	32.4016	1.22646	1.24007	4.30622	78.7081	68.4	9.96	5.8737	55.7011	35	0.480446	0.458678	0.465345
1622.UPMain.127.128	Free-living	Non-saline	360	0.23331	0.0826001	1.00392	8.26001	80.0169	1	1.25464	4.16667	79.4444	73.16	8.5	4.85949	46.9065	28	0.366517	0.170348	1.19992
1622.UPMain.128.129B	Free-living	Non-saline	385	0.377098	0.358812	1.02452	30.9079	51.3237	1.16091	1.99619	5.45455	79.4805	73.4	9.06	5.73489	51.5206	32	0.46956	0.490326	0.883628
1622.UPMain.2.3	Free-living	Non-saline	1321	2.05951	4.60194	0.617576	100	24.1317	4.60194	2.55919	0.681302	84.4058	21.18	35.42	8.80776	122.357	81	1.03376	1.32255	0.695186
1622.UPMain.3.4	Free-living	Non-saline	1381	1.35151	2.50892	0.483342	51.5985	27.2386	4.86239	1.77448	0.57929	85.8074	20.1	38.2	8.88085	124.857	108	1.06581	1.06263	0.694616
1622.UPMain.38.39B	Free-living	Non-saline	323	1.51775	1.60034	2.7867	82.579	72.2136	1.93795	3.85897	6.19195	70.5882	72.76	7.12	5.23252	43.147	27	1.21378	1.22322	2.3441
1622.UPSub.0.1	Free-living	Non-saline	1360	1.98338	4.23459	1.28111	100	43.6975	4.23459	2.93176	0.661765	85.8088	21.36	37.78	8.93102	130.024	76	1.10251	2.02577	0.775734
1627.BGC	Free-living	Non-saline	434	1.1518	0.714574	0.50612	54.6676	45.3674	1.30713	1.1156	1.84332	65.4378	49.96	10.64	6.07602	54.5015	37	0.951293	0.788128	0.495324
1627.LC	Free-living	Non-saline	338	0.693392	0.73965	0.27668	73.4607	17.6199	1.00686	1.57027	5.6213	65.6805	63.32	7.38	6.07533	40.0142	65	0.665286	0.742647	0.366608
1627.RWC	Free-living	Non-saline	1224	0.34595	0.111388	0.968885	4.51151	39.6039	2.46897	2.44644	0.898693	82.1895	20.24	36.12	8.94436	116.33	135	0.49116	0.10474	0.888738
1627.SMXC	Free-living	Non-saline	960	0.610068	0.56369	0.958056	56.369	29.097	1	3.29263	1.45833	74.8958	23.78	25.64	8.52595	98.2387	88	1.12459	1.46733	0.934238
1883.2007.079.Crump.Artic.LTREB.main.lane1.NoIndex	Free-living	Non-saline	1289	1.54055	0.953058	0.305152	44.7368	22.0769	2.13037	1.38223	0.853375	82.3119	20.2	33.26	8.97068	115.886	118	1.05482	0.408126	0.740592
1883.2007.08.Crump.Artic.LTREB.main.lane1.NoIndex	Free-living	Non-saline	1082	1.20367	1.01574	0.504122	46.7508	31.9686	2.17267	1.57693	0.924214	81.6081	25.06	29.22	8.3509	107.568	114	0.858215	0.199072	0.740804
1883.2007.091.Crump.Artic.LTREB.main.lane1.NoIndex	Free-living	Non-saline	1133	0.815564	1.07645	1.62386	99.1331	50.2892	1.08586	3.22904	1.41218	83.4069	31.1	29.54	8.44931	103.351	81	0.641485	0.491888	1.3851
1883.2007.092.Crump.Artic.LTREB.main.lane1.NoIndex	Free-living	Non-saline	1162	0.695134	1.03288	1.07519	100	54.3312	1.03288	1.97896	1.0327	81.3253	20.52	29.22	8.78671	97.0556	90	0.770157	0.980372	1.00397
1883.2007.1.Crump.Artic.LTREB.main.lane2.NoIndex	Free-living	Non-saline	1148	0.61754	1.83109	0.503529	100	33.8252	1.83109	1.48862	1.0453	82.5784	28.7	29.66	8.37133	100.789	82	0.559389	0.399479	0.823407
1883.2007.101.Crump.Artic.LTREB.main.lane2.NoIndex	Free-living	Non-saline	1049	0.801007	1.03852	1.67178	99.3347	53.5548	1.04547	3.12162	1.71592	81.6969	33.82	27.26	8.34065	99.4205	61	0.571489	0.483495	1.22246
1883.2007.111.Crump.Artic.LTREB.main.lane2.NoIndex	Free-living	Non-saline	1246	0.842346	1.02244	0.743108	100	35.8414	1.02244	2.07333	0.963082	83.3066	22.7	32.84	8.73317	107.961	95	0.783866	0.991671	0.886805
1883.2007.112.Crump.Artic.LTREB.main.lane2.NoIndex	Free-living	Non-saline	1316	0.756896	1.89448	0.733817	100	37.1467	1.89448	1.97546	0.759878	82.8267	15.34	35.86	9.14429	116.888	86	0.726135	0.89752	0.990147
1883.2007.197.Crump.Artic.LTREB.main.lane2.NoIndex	Free-living	Non-saline	1026	0.496059	0	0.637128	0	42.435	0	1.50142	1.16959	77.8752	18.34	30.44	8.78632	93.7372	109	0.745925	0.48838	0.972937
1883.2007.198.Crump.Artic.LTREB.main.lane2.NoIndex	Free-living	Non-saline	1088	0.412905	0.0579299	0.636028	1.44825	41.5474	4	1.53085	1.5625	82.261	27.02	29.12	8.55679	112.911	79	0.351916	0.0458049	0.692215
1883.2007.213.Crump.Artic.LTREB.main.lane2.NoIndex	Free-living	Non-saline	1390	0.771242	1	0.911545	100	42.1114	1	2.1646	0.791367	84.3885	15.76	37.44	9.18132	120.275	116	0.81896	0.88056	1.23259
1883.2007.214.Crump.Artic.LTREB.main.lane2.NoIndex	Free-living	Non-saline	1336	0.574799	0.756189	0.777445	38.1095	35.569	1.98425	2.18574	0.598802	82.485	11.32	34.96	9.20506	120.917	105	0.777354	1.25334	0.914433
1883.2007.224.Crump.Artic.LTREB.main.lane2.NoIndex	Free-living	Non-saline	1478	1.75793	2.95384	0.795784	100	42.2007	2.95384	1.88571	0.473613	83.1529	10.04	38.64	9.45984	137.818	103	1.60215	2.39564	0.712627
1883.2007.225.Crump.Artic.LTREB.main.lane2.NoIndex	Free-living	Non-saline	1189	2.92587	4.93372	0.627021	61.6715	36.9437	8	1.69723	0.841043	78.6375	14.6	30.88	9.1136	114.072	110	2.33123	4.02623	0.753698
1883.2007.235.Crump.Artic.LTREB.main.lane2.NoIndex	Free-living	Non-saline	1450	0.836616	0.352406	1.17111	30.975	48.7681	1.13771	2.40138	0.413793	85.5862	17.42	39.04	8.93755	136.112	89	0.859265	0.352406	1.0762
1883.2007.236.Crump.Artic.LTREB.main.lane2.NoIndex	Free-living	Non-saline	1403	1.0932	1.05035	1.48425	100	54.02	1.05035	2.74759	0.712758	85.2459	18.6	37.54	9.11977	128.332	73	1.02407	0.732667	1.40919
1883.2007.243.Crump.Artic.LTREB.main.lane2.NoIndex	Free-living	Non-saline	1252	0.514811	0.341317	0.979183	17.0659	53.7258	2	1.82255	0.878594	84.984	26.14	32.78	8.62972	126.84	116	0.606932	0.409535	0.832098
1883.2007.244.Crump.Artic.LTREB.main.lane2.NoIndex	Free-living	Non-saline	1420	0.798348	1.08629	0.859345	100	37.8689	1.08629	2.26926	0.704225	86.6197	19.34	38.26	8.98827	132.702	98	0.670895	0.348237	0.977689
1883.2007.254.Crump.Artic.LTREB.main.lane2.NoIndex	Free-living	Non-saline	1237	0.653539	2.45614	0.639743	100	39.8338	2.45614	1.60603	0.485044	79.709	8.88	35.28	9.22162	108.272	67	0.788476	1.08055	0.816926
1883.2007.255.Crump.Artic.LTREB.main.lane2.NoIndex	Free-living	Non-saline	1319	0.740874	0.724285	0.831362	70.4868	35.2843	1.02755	2.35618	0.833965	84.4579	17.58	35.98	9.07123	119.692	97	0.88123	0.634724	1.20844
1883.2007.348.Crump.Artic.LTREB.main.lane2.NoIndex	Free-living	Non-saline	983	0.263732	0.158173	0.504608	3.467	27.8825	4.56223	1.80976	1.52594	79.9593	35.04	25.14	8.02634	100.414	99	0.28547	0.117832	0.731684
1883.2007.349.Crump.Artic.LTREB.main.lane2.NoIndex	Free-living	Non-saline	1080	0.650115	0.709797	1.06842	70.9797	42.2717	1	2.52751	1.2037	80.7407	25.88	28.26	8.46543	94.7656	73	0.497451	0.428159	0.852177
1883.2007.352.Crump.Artic.LTREB.main.lane2.NoIndex	Free-living	Non-saline	1208	1.11234	1.92387	0.847746	100	45.5819	1.92387	1.85983	1.24172	83.4437	25.34	31.38	8.70175	115.603	89	0.897689	0.526979	0.849582
1883.2007.353.Crump.Artic.LTREB.main.lane2.NoIndex	Free-living	Non-saline	1301	0.695783	0.172564	1.60803	10.0186	31.7174	1.72244	5.06985	0.999231	83.7817	24.48	36.08	8.88448	112.617	99	0.663949	0.393571	1.13678
1883.2007.356.Crump.Artic.LTREB.main.lane2.NoIndex	Free-living	Non-saline	1215	0.914987	1.46065	0.414223	100	27.1632	1.46065	1.52494	1.15226	82.1399	22.68	32.98	8.78141	107.675	83	0.88157	1.07348	0.657732
1883.2007.357.Crump.Artic.LTREB.main.lane2.NoIndex	Free-living	Non-saline	1313	0.961186	0.0284593	0.53785	2.84593	36.3547	1	1.47945	0.53313	84.1584	15.02	35.28	8.84621	109.816	113	0.857684	0.370629	0.830515
1883.2007.37.Crump.Artic.LTREB.main.lane2.NoIndex	Free-living	Non-saline	1253	0.814884	1.60876	0.440383	89.7016	21.4081	1.79345	2.05709	0.798085	82.6018	17.94	32.96	8.94164	126.18	63	0.843993	1.56474	0.858519
1883.2007.371.Crump.Artic.LTREB.main.lane2.NoIndex	Free-living	Non-saline	1250	0.834578	1.73172	0.56869	91.2091	23.4171	1.89863	2.42853	0.8	83.04	19.28	33.24	8.8589	122.191	65	0.87754	1.66386	0.865517
1883.2007.372.Crump.Artic.LTREB.main.lane2.NoIndex	Free-living	Non-saline	1218	0.843754	1.60339	0.771189	91.9955	33.2634	1.74291	2.31843	0.738916	81.8555	19.86	30.8	8.74071	123.932	64	0.842086	1.54367	0.764555
1883.2008.086.Crump.Artic.LTREB.main.lane2.NoIndex	Free-living	Non-saline	1065	0.435549	0.615264	0.600127	33.3559	37.5035	1.84454	1.60019	1.22066	80.939	26.58	27.92	8.39211	99.0146	117	0.462997	0.480613	0.800467
1883.2008.087.Crump.Artic.LTREB.main.lane2.NoIndex	Free-living	Non-saline	1204	0.486874	0.0091847	0.572177	0.91847	30.9703	1	1.8475	0.913621	81.3123	20	30.54	8.8245	110.622	115	0.510679	0.232817	0.993068
1883.2008.094.Crump.Artic.LTREB.main.lane2.NoIndex	Free-living	Non-saline	1183	0.643172	1.72944	0.889908	100	47.4178	1.72944	1.87674	0.591716	81.0651	12.3	30.98	8.90628	104.194	137	0.649032	0.208133	1.05484
1883.2008.095.Crump.Artic.LTREB.main.lane2.NoIndex	Free-living	Non-saline	1168	0.61343	1.93761	0.615941	100	34.9539	1.93761	1.76215	0.856164	79.7945	16.9	30.34	8.82765	101.174	112	0.645086	0.436269	0.966275
1883.2008.102.Crump.Artic.LTREB.main.lane2.NoIndex	Free-living	Non-saline	1316	0.919619	1	0.61257	100	43.3521	1	1.41301	0.379939	83.9666	13.52	35.6	8.85702	110.697	113	0.672322	0.170616	0.787626
1883.2008.103.Crump.Artic.LTREB.main.lane2.NoIndex	Free-living	Non-saline	1252	1.0256	1	1.85464	100	46.9633	1	3.94913	0.71885	84.0256	19.98	33.6	8.63198	106.279	106	0.747195	0.326587	1.34909
1883.2008.11.Crump.Artic.LTREB.main.lane2.NoIndex	Free-living	Non-saline	1058	1.02963	1.01984	1.31229	100	58.6325	1.01984	2.23817	1.41777	82.4197	30.8	28.14	8.41747	95.8392	67	0.850885	0.750643	1.07221
1883.2008.111.Crump.Artic.LTREB.main.lane2.NoIndex	Free-living	Non-saline	1304	0.708335	1.0473	1.18058	100	49.1629	1.0473	2.40136	0.996933	84.3558	23.5	35.52	8.93704	112.764	76	1.00738	1.39769	1.43164
1883.2008.116.Crump.Artic.LTREB.main.lane2.NoIndex	Free-living	Non-saline	1114	0.765649	1.05878	1.67949	100	49.025	1.05878	3.42579	1.25673	83.1239	29.6	29.82	8.29639	99.0376	76	0.651513	0.568766	1.34805
1883.2008.117.Crump.Artic.LTREB.main.lane2.NoIndex	Free-living	Non-saline	1140	0.696291	1	0.887072	100	31.8459	1	2.78552	1.31579	83.5965	30.12	29.68	8.44514	102.818	90	0.616146	0.504279	1.0977
1883.2008.122.Crump.Artic.LTREB.main.lane2.NoIndex	Free-living	Non-saline	1291	0.604804	0.66125	0.867466	61.7426	36.8302	1.07098	2.35531	0.774593	83.4237	21.24	33.84	8.80449	112.909	102	0.65858	0.573977	1.04322
1883.2008.123.Crump.Artic.LTREB.main.lane2.NoIndex	Free-living	Non-saline	1162	0.861424	1	0.466505	100	32.0537	1	1.45539	1.11876	83.2186	26.02	31.8	8.63649	107.213	71	0.773295	0.689769	0.698863
1883.2008.277.Crump.Artic.LTREB.main.lane2.NoIndex	Free-living	Non-saline	1180	1.30994	1.61542	0.610188	100	36.2881	1.61542	1.68151	0.677966	86.5254	36.36	30.06	7.73892	120.387	61	0.630433	0.398421	0.802654
1883.2008.294.Crump.Artic.LTREB.main.lane2.NoIndex	Free-living	Non-saline	1264	0.568655	0.563001	0.751876	45.9179	39.9467	1.2261	1.8822	0.870253	83.2278	20.98	33.48	8.75019	118.926	103	0.664144	0.640506	1.03552
1883.2008.295.Crump.Artic.LTREB.main.lane2.NoIndex	Free-living	Non-saline	972	0.602439	0.586022	0.820233	12.3455	31.8393	4.74685	2.57617	1.74897	78.0864	27.78	25.28	8.45694	98.3832	78	0.470796	0.376834	1.02615
1883.2008.302.Crump.Artic.LTREB.main.lane2.NoIndex	Free-living	Non-saline	1320	0.534606	0.210246	0.779161	6.73148	42.6654	3.12332	1.82621	0.833333	81.8182	16.98	34.48	9.17518	116.6	126	0.510653	0.346574	0.753679
1883.2008.329.Crump.Artic.LTREB.main.lane2.NoIndex	Free-living	Non-saline	1122	0.875546	1.01623	1.84198	99.5728	52.5052	1.02059	3.50819	1.3369	84.2246	34	30.3	8.2346	99.133	61	0.786247	0.782345	1.20123
1883.2008.33.Crump.Artic.LTREB.main.lane2.NoIndex	Free-living	Non-saline	1111	0.914512	1	0.840936	100	37.6311	1	2.23469	1.35014	82.8983	28.2	29.16	8.39051	101.063	86	0.647412	0.505288	1.19252
1883.2008.335.Crump.Artic.LTREB.main.lane2.NoIndex	Free-living	Non-saline	1243	0.82287	0.981019	1.5688	98.102	46.374	1	3.38293	0.884956	85.5994	23.04	33.56	8.56309	118.027	73	0.604806	0.352582	1.50769
1883.2008.336.Crump.Artic.LTREB.main.lane2.NoIndex	Free-living	Non-saline	1235	0.817879	1.03439	1.52596	99.3884	62.0136	1.04075	2.46068	1.29555	83.8866	27.9	32.84	8.70609	107.306	77	0.888523	0.591259	2.1059
1883.2008.342.Crump.Artic.LTREB.main.lane2.NoIndex	Free-living	Non-saline	1147	0.563159	1	0.677175	100	30.5741	1	2.21486	0.784656	80.9067	20.26	29.14	8.6486	96.5221	96	0.603924	0.681869	1.14628
1883.2008.424.Crump.Artic.LTREB.main.lane2.NoIndex	Free-living	Non-saline	1422	0.982826	0.930233	1.7484	46.5116	53.6724	2	3.25755	0.703235	83.5443	13.74	37.94	9.31962	125.974	125	1.02466	1.43864	1.3037
1883.2008.425.Crump.Artic.LTREB.main.lane2.NoIndex	Free-living	Non-saline	1513	0.573745	0.563609	0.667736	19.3787	28.9297	2.9084	2.30813	0.528751	85.0628	10.08	41.54	9.53149	139.281	134	0.893864	0.570784	0.8495
1883.2008.433.Crump.Artic.LTREB.main.lane2.NoIndex	Free-living	Non-saline	1345	0.937703	1	0.795673	100	33.1516	1	2.4001	0.520446	83.2714	9.88	36.54	9.2974	126.855	92	0.767917	0.628181	0.902375
1883.2008.434.Crump.Artic.LTREB.main.lane2.NoIndex	Free-living	Non-saline	1389	0.787566	0.802509	1.40769	80.2509	35.8188	1	3.93004	0.50396	81.2815	9.64	37.38	9.42463	129.677	115	0.815822	0.952919	1.0619
1883.2009.111.Crump.Artic.LTREB.main.lane3.NoIndex	Free-living	Non-saline	883	0.620091	0.236609	0.415549	7.10772	25.8983	3.3289	1.60454	1.69875	78.3692	29.94	22.34	8.15364	80.2127	59	0.53139	0.125187	1.3768
1883.2009.123.Crump.Artic.LTREB.main.lane3.NoIndex	Free-living	Non-saline	1108	0.949477	1.9348	0.55328	100	27.922	1.9348	1.98152	0.902527	81.9495	27.76	29.34	8.38684	95.2563	70	0.973859	1.10795	0.771412
1883.2009.143.Crump.Artic.LTREB.main.lane3.NoIndex	Free-living	Non-saline	1042	0.966744	1.02882	0.774444	100	28.1258	1.02882	2.7535	1.63148	80.9021	31.94	29.58	8.36164	90.2962	91	1.05848	1.00199	1.21388
1883.2009.151.Crump.Artic.LTREB.main.lane3.NoIndex	Free-living	Non-saline	926	0.473597	0.532691	0.728659	26.6345	37.4291	2	1.94677	1.72786	79.1577	28.5	23.8	8.19981	88.5196	102	0.617795	0.631542	0.792221
1883.2009.159.Crump.Artic.LTREB.main.lane3.NoIndex	Free-living	Non-saline	998	0.65906	0.306301	1.19041	8.7843	39.126	3.48691	3.04249	1.1022	79.6593	25.3	25.16	8.32962	90.2155	105	0.866169	0.930079	1.01367
1883.2009.262.Crump.Artic.LTREB.main.lane2.NoIndex	Free-living	Non-saline	982	0.865846	1.14946	1.38788	95.5158	37.6078	1.20343	3.6904	1.42566	83.7067	34.7	26.52	7.92597	78.0448	62	0.688903	0.430186	1.62361
1883.2009.263.Crump.Artic.LTREB.main.lane2.NoIndex	Free-living	Non-saline	1013	1.07371	1.09238	3.3397	100	57.8081	1.09238	5.77721	1.57947	81.8361	35.8	26.26	8.12105	86.9273	57	0.755594	0.641472	2.089
1883.2009.27.Crump.Artic.LTREB.main.lane2.NoIndex	Free-living	Non-saline	897	0.875194	0.871213	0.602844	87.1213	39.3227	1	1.53307	1.56076	83.612	41.16	23.72	7.61518	78.6497	96	0.564475	0.461234	0.932827
1883.2009.271.Crump.Artic.LTREB.main.lane2.NoIndex	Free-living	Non-saline	959	0.840625	1.09645	0.899529	100	36.6243	1.09645	2.4561	1.56413	84.1502	42.86	25.3	7.70926	85.1816	77	0.509362	0.325847	1.05819
1883.2009.276.Crump.Artic.LTREB.main.lane2.NoIndex	Free-living	Non-saline	1232	0.699897	1.07007	0.934718	100	44.5166	1.07007	2.0997	0.811688	83.3604	21.86	32.76	8.72069	97.6673	101	0.647004	0.688917	0.868103
1883.2009.305.Crump.Artic.LTREB.main.lane3.NoIndex	Free-living	Non-saline	1232	0.975997	0.73744	1.25579	69.2259	45.5194	1.06527	2.7588	1.13636	85.9578	30.62	33.46	8.42976	103.679	96	0.677487	0.419183	1.06068
1883.2009.306.Crump.Artic.LTREB.main.lane3.NoIndex	Free-living	Non-saline	1210	1.03515	0.561897	0.935121	52.0301	53.5519	1.07995	1.7462	0.909091	84.6281	28.86	33.08	8.50994	106.47	100	0.866473	0.588674	1.13747
1883.2009.313.Crump.Artic.LTREB.main.lane3.NoIndex	Free-living	Non-saline	1221	0.66381	1.17355	0.710788	100	38.4271	1.17355	1.8497	1.1466	84.8485	26.28	33.1	8.62875	114.924	99	0.606868	0.456086	0.887807
1883.2009.322.Crump.Artic.LTREB.main.lane3.NoIndex	Free-living	Non-saline	1287	0.743959	0.177096	0.871038	5.65938	44.6298	3.12925	1.95169	0.777001	84.46	21.18	35.28	8.77764	106.186	115	0.674962	0.368661	0.819964
1883.2010.1.Crump.Artic.LTREB.main.lane3.NoIndex	Free-living	Non-saline	824	0.636528	0.837384	0.8212	71.9329	37.5496	1.16412	2.18697	1.82039	78.8835	39.6	21.16	7.59026	80.2767	149	0.599258	0.778092	0.797851
1883.2010.292A.Crump.Artic.LTREB.main.lane3.NoIndex	Free-living	Non-saline	1177	0.971069	1.11196	1.92106	97.4554	45.7688	1.141	4.1973	1.35939	83.0076	25.84	31.04	8.63809	100.513	83	0.973348	0.627126	1.66128
1883.2010.292B.Crump.Artic.LTREB.main.lane3.NoIndex	Free-living	Non-saline	1087	0.945763	1.22257	1.60615	100	57.8901	1.22257	2.77447	1.37994	83.1647	31.68	28.46	8.35631	95.128	60	0.711381	0.547022	1.15018
1883.2010.299A.Crump.Artic.LTREB.main.lane3.NoIndex	Free-living	Non-saline	1140	0.80285	1.11624	1.53439	100	47.177	1.11624	3.25241	1.31579	85.7018	34.32	29.62	8.20116	97.7769	82	0.657351	0.482925	1.54179
1883.2010.299B.Crump.Artic.LTREB.main.lane3.NoIndex	Free-living	Non-saline	830	0.763607	0.774167	1.09255	68.5797	50.6715	1.12886	2.15614	1.92771	80.8434	41.3	21.74	7.67853	81.1773	61	0.556861	0.404024	1.54468
1883.2010.306A.Crump.Artic.LTREB.main.lane3.NoIndex	Free-living	Non-saline	1414	0.832316	1.10883	1.25927	100	53.0217	1.10883	2.37501	0.777935	85.4314	21	37.94	9.11819	117.759	100	0.835409	0.938918	1.03366
1883.2010.306B.Crump.Artic.LTREB.main.lane3.NoIndex	Free-living	Non-saline	1114	1.02801	2.68992	0.411074	91.9283	31.1526	2.9261	1.31955	1.43627	84.5601	34.58	28.38	8.12999	97.7177	72	1.00742	1.24255	0.733366
1883.2010.313A.Crump.Artic.LTREB.main.lane3.NoIndex	Free-living	Non-saline	993	0.728937	0.499917	0.864897	12.5852	38.1741	3.97225	2.26566	1.40987	80.5639	27.46	26.16	8.4018	109.91	88	0.593347	0.438912	0.786022
1883.2011.279.Crump.Artic.LTREB.main.lane4.NoIndex	Free-living	Non-saline	971	0.727845	0.752508	1.10878	75.2508	48.8026	1	2.27196	1.23584	78.6818	24.88	25.86	8.44471	92.7369	91	0.569211	0.420538	1.19966
1883.2011.28.Crump.Artic.LTREB.main.lane4.NoIndex	Free-living	Non-saline	984	0.629136	0.660236	0.846162	66.0236	46.6096	1	1.81543	1.21951	79.3699	27.88	25.74	8.25504	89.0414	93	0.524822	0.402245	0.835494
1883.2011.288.Crump.Artic.LTREB.main.lane4.NoIndex	Free-living	Non-saline	1094	0.773623	0.504024	0.710235	49.2268	35.1906	1.02388	2.01825	1.82815	82.7239	32.82	29.46	8.48742	101.253	88	0.592815	0.378095	0.971225
1883.2011.289.Crump.Artic.LTREB.main.lane4.NoIndex	Free-living	Non-saline	1055	0.78001	0.643454	0.445677	63.1133	26.2614	1.01952	1.69708	1.99052	83.128	35.3	28.42	8.27475	94.0813	89	0.629594	0.466666	0.995333
1883.2011.297.Crump.Artic.LTREB.main.lane4.NoIndex	Free-living	Non-saline	973	0.680847	1.46911	0.434115	100	26.3691	1.46911	1.64631	1.43885	79.1367	25.86	25.6	8.42349	95.085	101	0.572587	0.468609	0.56642
1883.2011.298.Crump.Artic.LTREB.main.lane4.NoIndex	Free-living	Non-saline	944	0.821578	1.27514	0.41058	100	24.3415	1.27514	1.68675	1.05932	75.9534	22.56	24.22	8.34541	87.9752	76	0.688529	0.574465	0.902564
722.TRRsed2.1.s.1.1.sequence	Free-living	Non-saline	596	0.535344	0.579913	0.174324	57.9913	11.3239	1	1.53944	2.51678	75.8389	50.92	16.32	6.84327	72.7881	43	0.594055	0.659226	0.278802
722.TRRsed2.2.s.2.1.sequence	Free-living	Non-saline	573	0.530434	0.526517	0.189098	52.6517	17.3743	1	1.08837	2.79232	73.6475	52.32	15.38	6.80488	68.9876	36	0.565647	0.592882	0.254035
722.TRRsed2.3.s.3.1.sequence	Free-living	Non-saline	551	0.535703	0.568867	0.165711	56.8867	12.8191	1	1.29268	2.90381	73.1397	53.94	14.36	6.70687	69.5524	35	0.592798	0.642451	0.146668
722.TRRsed2.4.s.4.1.sequence	Free-living	Non-saline	611	0.604599	0.60521	0.493241	60.521	19.9617	1	2.47094	2.45499	75.9411	52.66	15.78	6.81558	73.7275	38	0.610016	0.649529	0.576153
722.TRRsed2.5.s.6.1.sequence	Free-living	Non-saline	597	0.562258	0.631402	0.333169	63.1402	15.2944	1	2.17837	2.34506	74.8744	51.9	15.18	6.67429	74.8046	38	0.604795	0.676743	0.35874
722.TRRsed2.6.s.7.1.sequence	Free-living	Non-saline	592	0.595549	0.646869	0.403633	64.6869	16.8898	1	2.38981	2.19595	76.0135	51.16	15.56	6.68117	76.1485	41	0.619048	0.688712	0.441676
722.TRRsed2.7.s.8.1.sequence	Free-living	Non-saline	600	0.626568	0.68062	0.63636	68.062	43.301	1	1.46962	2.16667	75.8333	50.58	15.74	6.65139	72.897	33	0.623488	0.684509	0.406269
807.B.F.11.a	Free-living	Non-saline	981	0.547609	0.773373	0.833343	39.1846	24.6871	1.97367	3.37562	1.42712	84.1998	40.4	25.78	7.73494	95.4433	81	0.710628	0.814678	0.687835
807.B.F.11.b	Free-living	Non-saline	1221	0.663037	0.195884	1.04693	6.43973	27.0356	3.0418	3.87244	1.1466	85.4218	27.72	33.46	8.66208	117.742	104	0.840119	1.02985	0.807791
807.B.S.11.a	Free-living	Non-saline	1007	0.572701	0.0205125	0.392094	2.05125	24.5201	1	1.59907	1.58888	81.5293	29.26	26.5	8.32128	97.015	93	0.758919	0.909638	0.503627
807.B.S.11.b	Free-living	Non-saline	890	0.535721	0.697284	0.891799	29.8205	46.3573	2.33827	1.92375	2.35955	83.1461	46.56	23.34	7.57693	88.1129	88	0.47684	0.433358	0.842479
807.B.S.12.a	Free-living	Non-saline	1359	0.737508	2.05211	0.443049	100	31.8107	2.05211	1.39277	0.883002	85.7248	18.7	36.7	8.99887	126.061	130	0.769373	1.25937	0.594905
807.B.S.12.b	Free-living	Non-saline	1081	0.51304	0.0132065	0.556287	1.32065	31.919	1	1.74281	1.2951	85.2914	37.02	28.18	7.96386	103.957	79	0.449362	0.330354	0.718768
807.BG.F.11.a	Free-living	Non-saline	1096	0.674133	0.676918	0.874295	48.1683	23.7735	1.40532	3.6776	1.64234	82.2993	30.72	28.14	8.48357	113.801	87	0.843049	1.19129	0.69331
807.BG.F.11.b	Free-living	Non-saline	1221	0.670223	0.675543	0.454309	46.5538	26.994	1.4511	1.683	0.900901	83.5381	23.62	31.72	8.54106	110.144	90	1.0166	1.52083	0.669342
807.BG.S.11.b	Free-living	Non-saline	1104	0.656519	1.32583	0.725612	100	31.6254	1.32583	2.2944	1.17754	82.6087	25.12	29.7	8.52328	106.109	97	0.741216	1.26313	0.61798
807.BG.S.12.a	Free-living	Non-saline	1217	0.721414	1.08274	0.953017	100	26.4523	1.08274	3.60277	0.903862	84.2235	22.78	32.32	8.68836	121.598	93	0.930613	1.51849	0.858508
807.BG.S.12.b	Free-living	Non-saline	1205	0.63335	0.530516	0.856753	27.1903	32.8574	1.95113	2.60749	0.995851	84.1494	26.98	31.12	8.52147	114.053	103	0.879692	1.20815	0.776516
807.C.F.10.a	Free-living	Non-saline	1100	0.7395	1.12669	1.00035	71.5292	47.3336	1.57515	2.1134	1.45455	83	25.52	28.8	8.48738	105.733	91	0.90938	1.45738	1.05218
807.C.F.11.a	Free-living	Non-saline	1020	0.894601	0.879991	1.30056	62.8492	44.408	1.40016	2.92866	1.37255	82.7451	35.52	26.86	7.89998	108.418	76	1.37733	1.65708	0.898087
807.C.F.11.b	Free-living	Non-saline	1090	0.692002	0.901087	0.513932	61.5574	33.3882	1.46382	1.53926	1.19266	83.0275	29.52	30.3	8.17644	111.539	73	1.28472	1.63332	0.974326
807.C.S.11.a	Free-living	Non-saline	1110	0.826523	1.6942	0.286848	98.3897	17.8592	1.72193	1.60616	1.26126	82.2523	22.2	29.24	8.68227	109.29	79	0.829151	1.33349	0.658672
807.C.S.11.b	Free-living	Non-saline	1155	0.604758	0.939979	0.447537	65.0037	21.7725	1.44604	2.05552	1.38528	81.7316	21.84	29.88	8.64674	109.453	88	0.68953	0.898372	1.10813
807.C.S.12.a	Free-living	Non-saline	1061	0.525502	0.433522	0.706955	40.3131	29.1373	1.07539	2.42629	1.22526	80.6786	30.78	28.78	8.28027	102.341	105	1.1546	1.61677	0.809917
807.C.S.12.b	Free-living	Non-saline	896	0.870974	1.9705	0.726292	97.9746	42.3694	2.01124	1.71419	1.5625	80.8036	34.06	22.96	7.7852	92.3276	72	1.17854	1.76485	0.715052
807.E.F.10.a	Free-living	Non-saline	1348	0.706094	1.05666	1.47449	100	41.0786	1.05666	3.58942	0.816024	84.8665	17.16	35.9	9.06463	130.677	95	0.946161	1.59807	1.56722
807.E.F.10.b	Free-living	Non-saline	1271	0.926285	1.23869	0.78548	81.4634	21.7699	1.52054	3.6081	1.10149	83.7923	22.54	33.58	8.88034	120.925	92	0.936	1.31923	1.07184
807.E.F.11.a	Free-living	Non-saline	1309	0.890174	0.863053	0.776829	81.4761	30.1713	1.05927	2.57473	0.763942	83.6516	19.08	33.54	8.88899	125.548	81	1.19435	1.77674	0.684839
807.E.F.11.b	Free-living	Non-saline	1215	0.818009	1.40636	1.52648	90.66	40.011	1.55124	3.81514	0.90535	83.2922	20.1	32.32	8.7988	114.245	90	0.997541	1.37164	1.41278
807.E.S.11.a	Free-living	Non-saline	1246	0.676608	1.17387	0.818494	75.6586	33.3719	1.55153	2.45264	0.802568	81.9422	16.8	32.6	8.85829	115.583	125	0.675911	1.13642	1.00306
807.E.S.11.b	Free-living	Non-saline	1279	0.78085	1.58514	1.10263	100	45.4944	1.58514	2.42366	0.625489	83.2682	13.58	33.58	9.09082	121.463	101	0.7301	1.30952	1.11887
807.E.S.12.a	Free-living	Non-saline	961	0.499053	0.401823	0.88964	19.5744	41.7484	2.05281	2.13096	1.56087	81.2695	33.84	24.88	8.15185	94.0898	99	0.735536	0.628066	1.03446
807.E.S.12.b	Free-living	Non-saline	1242	0.639735	0.34142	1.39061	31.8609	38.5688	1.0716	3.60554	1.12721	83.6554	20.24	32.26	8.8202	120.269	89	0.753999	0.843111	0.944054
807.S.F.10.a	Free-living	Non-saline	1131	0.663525	0.588867	1.49772	56.1864	31.7016	1.04806	4.72443	1.06101	82.847	23.34	29.92	8.56578	113.498	86	0.847907	1.25148	1.36423
807.S.F.10.b	Free-living	Non-saline	1313	0.809083	0.678152	0.212119	66.1607	7.06	1.02501	3.00452	0.761615	83.5491	15.78	34.7	9.00491	130.054	87	0.80716	1.12018	0.796629
807.S.F.11.a	Free-living	Non-saline	1249	0.724198	1.03521	1.17211	98.145	38.2028	1.05478	3.06812	0.800641	83.3467	21.84	32.5	8.77177	122.412	78	1.13852	1.77173	0.78988
807.S.F.11.b	Free-living	Non-saline	1184	0.81816	1.01702	1.57245	97.6208	27.164	1.04181	5.78871	0.844595	83.1926	23.52	30.8	8.56558	114.211	82	1.13915	1.73233	0.988801
807.S.S.11.a	Free-living	Non-saline	1356	0.796495	1.02732	1.18506	99.1616	31.366	1.03601	3.77816	0.663717	84.587	13.86	37.02	9.13723	130.886	100	0.795521	0.815149	1.04686
807.S.S.11.b	Free-living	Non-saline	1500	0.77167	2.02565	0.647666	86.4153	33.4334	2.34409	1.93718	0.333333	84.8	8.7	41.4	9.45268	142.297	101	0.743186	0.402992	0.751412
807.S.S.12.a	Free-living	Non-saline	1325	0.632741	1.41136	0.715483	73.4989	34.5468	1.92025	2.07105	0.679245	83.5472	16.7	35.7	9.02646	120.332	104	0.872101	1.95777	0.908367
807.S.S.12.b	Free-living	Non-saline	1406	1.03085	2.86595	0.904085	98.0257	22.2034	2.92367	4.07184	0.56899	84.7795	13.9	38.2	9.15803	126.414	104	1.10262	2.28605	0.889544
807.W.F.10.a	Free-living	Non-saline	1120	0.724911	0.584298	0.514805	55.8458	24.3186	1.04627	2.11691	0.714286	81.3393	16.74	28.2	8.56354	109.999	82	0.963979	1.39226	0.872315
807.W.F.10.b	Free-living	Non-saline	1139	0.696655	0.857382	0.709762	55.4418	25.5418	1.54645	2.77883	0.965759	83.2309	21.5	29.74	8.64097	114.561	87	0.913211	1.45676	0.579852
807.W.F.11.a	Free-living	Non-saline	1122	0.637841	0.106088	1.45961	3.20147	41.6224	3.31372	3.50678	1.15865	83.5116	25.8	29.64	8.38102	116.763	78	0.967588	1.27854	1.05525
807.W.F.11.b	Free-living	Non-saline	1091	0.653243	3.18974	0.24821	65.2747	17.9415	4.88665	1.38344	0.91659	83.0431	22.6	29.1	8.55978	116.083	80	0.964573	1.31446	0.69336
807.W.S.11.b	Free-living	Non-saline	1182	0.64607	0.0933187	1.15699	2.7055	44.7914	3.44922	2.58307	1.01523	83.3333	19.86	30.94	8.74017	117.047	83	0.83532	1.20682	1.12834
807.W.S.12.b	Free-living	Non-saline	1141	0.437063	0.315312	0.574896	29.9723	25.9571	1.05201	2.21479	0.964067	80.3681	20.12	30.22	8.70574	108.105	104	0.866134	1.26903	0.881474
1001.SKB1	Free-living	Non-saline	964	1.21518	0.757637	1.05191	75.7637	41.626	1	2.52706	1.14108	74.2739	17.24	27.3	8.74357	67.6379	312	1.09265	0.658126	1.0073
1001.SKB2	Free-living	Non-saline	1025	1.22312	0.994576	0.905262	99.4576	34.9453	1	2.59051	0.682927	74.9268	12.48	29.26	8.92729	76.6828	302	1.22238	1.03024	0.946248
1001.SKB3	Free-living	Non-saline	1012	1.15006	0.785488	1.17592	62.1731	37.8289	1.26339	3.10851	0.988142	75.5929	18.66	27.96	8.73899	77.6252	286	1.10955	0.698122	1.07183
1001.SKB4	Free-living	Non-saline	862	1.49773	1.64973	1.16131	70.9173	41.5913	2.32628	2.79219	1.50812	74.942	27.5	25.42	8.16828	65.7337	294	1.37144	1.62205	0.983423
1001.SKB6	Free-living	Non-saline	823	1.47032	1.45776	0.936845	81.677	38.9542	1.78479	2.40499	1.70109	72.5395	25.2	24.58	8.3681	61.4169	280	1.34861	1.44406	0.80988
1001.SKD2	Free-living	Non-saline	821	1.29188	2.23933	1.04214	93.2039	46.4038	2.40261	2.24581	1.33983	70.1583	18.78	22.56	8.48938	60.7983	260	1.28162	2.20648	0.992248
1001.SKD3	Free-living	Non-saline	945	1.11895	0.627731	1.39581	62.0872	48.242	1.01105	2.89335	1.26984	73.1217	17.08	26.14	8.74418	70.3373	276	1.16711	0.622658	1.42919
1001.SKD6	Free-living	Non-saline	1074	1.13501	1.13463	1.00261	99.131	35.7731	1.14457	2.80268	1.02421	77.0019	17.44	29.72	8.8449	81.9248	300	1.12266	1.09946	1.02313
1001.SKM3	Free-living	Non-saline	1032	1.33912	0.755957	0.805243	71.5658	34.7214	1.05631	2.31916	0.775194	75.4845	15.12	29.24	8.86959	78.7131	294	1.21983	0.750107	0.875783
1001.SKM5	Free-living	Non-saline	834	1.42249	2.56569	1.09663	77.3418	34.9725	3.31734	3.13568	1.55875	71.5827	22.52	22.72	8.46088	64.2956	254	1.28671	2.03833	0.992688
1030.TVF.2004.Loc1.D0.Rep4	Free-living	Non-saline	576	0.307837	0	0.821637	0	40.4242	0	2.03254	2.95139	69.9653	45.22	13.86	7.14684	50.4292	80	0.525428	0.0379553	0.784943
1030.TVF.2004.Loc3.D0.Rep1	Free-living	Non-saline	805	0.591892	0.074495	1.00507	2.15872	48.4137	3.45089	2.07599	1.86335	77.0186	34.7	21.68	7.8833	78.4263	122	0.54079	0.123069	1.07947
1030.TVF.2004.Loc3.D0.Rep3	Free-living	Non-saline	629	0.496626	0	1.02003	0	36.5799	0	2.78849	2.38474	72.496	38.38	15.04	7.44542	66.3658	61	0.696911	0.43309	0.670049
1030.TVF.2004.Loc5.D0.Rep2	Free-living	Non-saline	782	0.902484	1.10104	1.18004	34.439	54.6522	3.19708	2.15918	2.30179	76.2148	37.58	21.28	7.85634	81.7309	106	0.856106	0.989993	1.06479
1030.TVF.2004.Loc5.D0.Rep3	Free-living	Non-saline	855	0.199117	0.00367811	0.695658	0.36781	37.9922	1	1.83105	1.52047	75.6725	30.3	21.94	8.13905	84.5091	94	0.546118	0.173391	0.88718
1030.TVF.2004.Loc5.D10.Rep3	Free-living	Non-saline	554	0.363857	0.00275672	0.839727	0.27567	38.3434	1	2.19001	3.06859	72.0217	49.74	13.74	6.92445	63.0697	39	0.794979	0.669059	2.25384
1030.TVF.2004.Loc5.D10.Rep5	Free-living	Non-saline	479	0.813621	0.959459	0.475034	37.6126	22.1807	2.5509	2.14166	3.75783	70.3549	56.44	11.82	6.56394	56.8337	56	1.10573	1.11383	0.896989
1030.TVF.2010.Loc2.D0.Rep3	Free-living	Non-saline	443	0.245285	0.0756364	0.43311	7.56364	29.3458	1	1.47589	3.83747	67.0429	51.76	10.14	6.44589	44.9789	44	0.599254	0.601228	0.775491
1030.TVF.2010.Loc3.D0.Rep3	Free-living	Non-saline	417	1.28129	1.32537	0.498566	53.4543	34.1122	2.47945	1.46155	5.9952	67.1463	59.96	9.46	6.68547	34.1148	116	1.26745	1.3276	0.72163
1030.TVF.2010.Loc4.D0.Rep3	Free-living	Non-saline	444	1.15733	1.24159	2.10795	40.8157	58.1693	3.04195	3.62382	6.30631	63.7387	52.62	9.98	7.16494	42.7354	143	1.07833	1.17553	1.54223
1030.TVF.2010.Loc4.D0.Rep4	Free-living	Non-saline	646	0.785435	0.293803	1.2644	14.7907	43.7419	1.9864	2.8906	3.09598	67.4923	37.58	15	7.76865	61.4318	132	0.802247	0.493532	0.909368
1030.TVF.2010.Loc5.D0.Rep3	Free-living	Non-saline	600	0.973248	0.955875	1.03455	27.9942	55.7758	3.41455	1.85483	3.16667	65.1667	33.82	13.5	7.68152	54.4661	142	0.998685	1.07547	0.840035
1030.TVF.Control.Loc1.D10.Rep1	Free-living	Non-saline	287	0.0652561	0	0.599674	0	31.2137	0	1.92119	4.52962	70.0348	71.1	6.66	4.51358	30.0714	47	1.30528	1.56518	0.792661
1030.TVF.Control.Loc2.D0.Rep4	Free-living	Non-saline	483	0.175162	0	0.47769	0	35.8871	0	1.33109	3.93375	69.3582	52.66	11.1	6.64798	45.1557	54	0.590457	0.497547	0.538613
1030.TVF.Control.Loc2.D10.Rep2	Free-living	Non-saline	367	0.136321	0	0.405743	0	33.7427	0	1.20246	4.90463	69.2098	62.42	8.46	5.87359	37.1753	47	0.746607	0.52992	0.752547
1030.TVF.Control.Loc2.D10.Rep3	Free-living	Non-saline	425	0.223549	0	0.415015	0	26.7222	0	1.55308	3.52941	68	56.28	9.32	5.99388	39.5209	52	0.927878	0.891987	0.922685
1030.TVF.Control.Loc3.D0.Rep4	Free-living	Non-saline	487	0.435886	0	1.1997	0	52.2872	0	2.29444	2.6694	65.2977	48.2	10.76	6.61397	41.0603	78	0.569443	0.354546	0.969465
1030.TVF.Control.Loc4.D0.Rep1	Free-living	Non-saline	744	0.75058	0.779626	1.16792	29.7297	53.8871	2.62238	2.16735	1.88172	75.2688	37.68	18.18	7.36351	59.7325	112	0.921454	1.03457	1.3061
1030.TVF.Control.Loc4.D10.Rep3	Free-living	Non-saline	567	0.127501	0	0.861872	0	32.7532	0	2.63142	3.35097	74.4268	53.08	14.38	6.69962	57.0501	51	0.909314	0.79971	0.861329
1030.TVF.Control.Loc5.D0.Rep1	Free-living	Non-saline	423	0.296435	0.102249	2.23509	10.2249	63.8652	1	3.4997	4.72813	64.3026	57.6	9.3	6.33709	39.9256	64	0.641027	0.546489	1.46301
1030.TVF.Control.Loc5.D10.Rep2	Free-living	Non-saline	353	0.113049	0.0331754	0.41937	3.31754	24.8672	1	1.68644	5.66572	68.5552	64.4	7.74	5.95805	37.9918	33	1.21698	1.5394	0.817216
1031.CHDF1	Free-living	Non-saline	780	0.562305	0.327115	1.14695	12.7523	40.7576	2.56514	2.81408	2.17949	75.3846	34.36	19.72	7.881	62.8244	58	0.582937	0.200288	0.7775
1031.CHDF2	Free-living	Non-saline	714	0.43499	0.149941	1.57938	6.05034	53.2534	2.47823	2.96579	2.52101	73.8095	37.1	17.66	7.84257	57.9121	67	0.795151	0.233372	1.0446
1031.CHDF3	Free-living	Non-saline	579	0.431221	2.37012	1.10616	72.8708	48.3419	3.2525	2.2882	3.62694	69.4301	42.84	13.34	7.3853	52.1253	45	0.893122	0.97387	0.746618
1031.CHRA2	Free-living	Non-saline	683	0.541181	0.408247	2.04699	16.4709	61.1831	2.4786	3.34568	1.90337	69.8389	29.26	17.4	7.8713	58.6413	54	0.735758	0.629797	1.04595
1031.CHRA3	Free-living	Non-saline	696	0.38477	0.401683	1.39735	24.3368	43.7185	1.65051	3.19625	3.01724	72.1264	36.16	17.14	7.88538	58.11	58	0.84632	0.686329	0.91854
1031.HJDF.1	Free-living	Non-saline	735	0.314421	0.154513	0.953973	3.75929	54.7332	4.11015	1.74295	2.17687	77.0068	43.6	17.88	7.24954	64.1306	76	0.69874	0.783383	1.0589
1031.HJDF2	Free-living	Non-saline	835	0.560632	0.965652	1.4387	28.8942	50.8319	3.34203	2.83031	2.51497	77.6048	37.68	20.46	7.92052	67.4662	90	0.771191	1.33249	1.26083
1031.HJDF3	Free-living	Non-saline	769	1.11913	0.200717	0.88631	15.4816	45.0174	1.29649	1.96882	2.60078	75.6827	36.68	18.6	7.89738	67.3291	73	1.02802	0.598767	1.25001
1031.HJRA.1	Free-living	Non-saline	892	0.639513	0.0954628	0.797577	2.4335	42.8231	3.92285	1.86249	2.13004	78.5874	35.32	22.08	7.98933	68.6539	110	0.832587	0.327529	1.07101
1031.HJRA2	Free-living	Non-saline	878	0.704874	0.108689	0.584462	3.33923	40.0689	3.2549	1.45864	2.16401	77.5626	34.1	21.94	8.08668	68.3263	84	0.778589	0.294123	0.72595
1031.HJRA3	Free-living	Non-saline	866	0.941299	0.0506387	0.669322	1.53522	40.3386	3.29846	1.65926	2.07852	77.1363	32.5	22.06	8.13736	71.0036	96	0.975394	0.21122	0.772607
1033.Antarctic.soil.10A.2.1	Free-living	Non-saline	557	0.360232	0.104565	0.610873	9.59496	34.0998	1.0898	1.79143	3.7702	69.4794	42.8	13.2	7.30748	59.6329	95	0.444293	0.112942	1.03529
1033.Antarctic.soil.3B.7.2	Free-living	Non-saline	239	0.43433	0.40217	0.972288	29.6641	38.3015	1.35575	2.53851	6.69456	58.5774	70.08	4.96	5.22354	29.8326	54	0.60034	0.671582	0.660391
1033.Antarctic.soil.4C.6.4	Free-living	Non-saline	210	0.458803	0.530673	0.355889	43.3376	26.8623	1.22451	1.32486	7.61905	60	74.2	4.76	5.07411	27.4297	76	0.323509	0.276573	0.521393
1033.Antarctic.soil.5C.1.7	Free-living	Non-saline	338	0.610187	0.734789	0.499218	59.771	37.5886	1.22934	1.32811	6.21302	68.9349	66.26	8.24	5.81483	35.551	85	0.457673	0.485406	0.540373
1034.CHA10	Free-living	Non-saline	768	0.619761	0.603207	0.767132	32.8175	30.5607	1.83807	2.51019	2.08333	70.4427	28.74	17.38	8.10687	74.9704	105	0.556005	0.422621	0.865362
1034.CHA11	Free-living	Non-saline	1028	0.267659	0.127246	0.559238	2.54491	43.6176	5	1.28214	1.16732	80.2529	29.48	26.82	8.20363	94.2786	93	0.410325	0.170424	1.01394
1034.CHB2	Free-living	Non-saline	792	0.315972	0	0.322268	0	27.3753	0	1.17722	2.14646	76.5152	38.3	21.28	7.86702	82.784	83	0.503577	0.158945	0.849833
1034.CHB7	Free-living	Non-saline	510	0.356871	0.34534	0.649466	6.90681	34.9406	5	1.85877	3.52941	77.451	60.3	13.16	6.38678	57.8362	69	0.222707	0.152148	0.928794
1034.CHC3	Free-living	Non-saline	753	0.351902	0	0.622876	0	47.4859	0	1.31171	2.39044	73.174	32.3	19.24	7.95742	60.1716	83	0.517098	0.0357789	1.24709
1034.CHD10	Free-living	Non-saline	1004	0.376694	0.00659637	1.22148	0.65964	52.7116	1	2.31729	1.19522	77.2908	25	25.6	8.47017	85.1126	112	0.527713	0.0667628	1.25429
1034.CHD11	Free-living	Non-saline	302	0.128719	0.07241	0.837018	1.4482	47.3126	5	1.76912	7.94702	61.2583	66.5	6.42	6.12355	41.3443	45	0.286635	0.204716	0.815816
1034.CHD9	Free-living	Non-saline	980	0.404673	0.435816	0.747392	28.89	37.0543	1.50854	2.01702	1.63265	77.8571	27.28	25.38	8.4984	83.6511	124	0.537653	0.356858	0.930698
1034.CHF10	Free-living	Non-saline	1272	0.457968	0	1.39775	0	47.1363	0	2.96533	0.628931	81.0535	11.88	36.46	9.244	103.856	117	0.879933	0.0399021	1.37369
1034.CHF11	Free-living	Non-saline	262	0.236818	0.108332	1.05763	2.16664	27.3836	5	3.86228	6.87023	32.8244	47.92	3.86	6.62276	35.4036	54	0.192227	0.0464753	0.579606
1034.CHF2	Free-living	Non-saline	339	0.46613	0.557377	0.434907	11.1475	36.0607	5	1.20604	6.19469	64.0118	62.64	7.68	6.1957	42.5811	42	0.22923	0.1626	0.741219
1034.CHF5	Free-living	Non-saline	860	0.573917	0.660481	0.861412	15.0749	39.3858	4.38132	2.18711	1.39535	76.7442	29.54	22.2	8.06656	82.754	73	0.758723	0.855188	1.3425
1034.CHF6	Free-living	Non-saline	976	0.514622	0.503322	1.49317	24.7494	55.1918	2.03367	2.70541	1.43443	78.3811	27.28	25.44	8.32871	87.646	106	0.628278	0.610885	1.35889
1034.CHF7	Free-living	Non-saline	1085	0.496492	0.447059	0.962752	28.0392	48.3137	1.59441	1.99271	0.829493	79.2627	19.22	27.92	8.63844	90.8149	112	0.668637	0.461992	1.23632
1034.CHG3	Free-living	Non-saline	429	0.120014	0.0782918	0.561508	7.82918	40.2479	1	1.39513	3.9627	68.5315	55.66	9.96	6.30137	54.8758	40	0.0911691	0.0420276	0.634569
1034.CHI2	Free-living	Non-saline	820	0.262158	0	0.537495	0	34.0802	0	1.57715	1.21951	78.4146	33.88	21.18	7.52044	74.4001	73	0.40502	0.10973	0.829831
1034.CHI4	Free-living	Non-saline	895	0.335795	0.0161225	0.736807	0.40306	42.6487	4	1.72762	1.00559	78.1006	25.2	23.14	8.0266	76.8653	84	0.447368	0.0695209	0.784266
1034.ZKA2	Free-living	Non-saline	1062	0.47204	0.0313316	1.10636	0.78329	43.9173	4	2.51919	0.94162	79.9435	20.34	27.22	8.45819	89.8903	81	0.55581	0.116731	1.11161
1034.ZKA4	Free-living	Non-saline	1022	0.370907	0.0215866	0.722141	0.53967	42.2233	4	1.71029	1.27202	79.9413	23.42	26.12	8.44812	95.3707	84	0.476652	0.0313249	0.836049
1034.ZKB1	Free-living	Non-saline	1072	0.423624	0.36646	0.674653	18.323	26.5849	2	2.53773	0.932836	78.6381	18.34	27.54	8.66285	89.9861	91	0.542401	0.357868	1.17261
1034.ZKD2	Free-living	Non-saline	164	0.68163	0.916713	0.111111	78.9644	11.1111	1.16092	1	7.92683	23.7805	52.8	1.88	5.71479	27.0313	31	0.493869	0.509572	0.182931
1034.ZKH4	Free-living	Non-saline	146	0.311297	0.344246	0.656075	29.4703	21.8692	1.16811	3	18.4932	13.6986	56.04	0.78	6.18165	22.6738	75	0.383082	0.389981	0.637187
1035.UQ040	Free-living	Non-saline	608	0.554862	0	1.80987	0	47.8456	0	3.78273	3.28947	67.1053	39.98	15.26	7.57872	56.9779	78	0.515649	0.11874	1.05983
1035.UQ089	Free-living	Non-saline	319	0.524157	0.897799	0.689205	50.4717	50.4629	1.77882	1.36577	6.26959	63.0094	64.98	7.2	6.11967	32.8989	31	0.506755	0.390471	0.807989
1035.UQ11012	Free-living	Non-saline	228	0.453784	0.312139	0.421274	31.2139	21.0637	1	2	8.77193	31.1404	58.72	3.12	6.3115	22.8837	39	0.469087	0.216866	0.525968
1035.UQ223	Free-living	Non-saline	223	0.402791	0.396376	1.02128	19.8188	43.0851	2	2.37037	9.41704	31.3901	58.1	3.22	6.32867	28.3038	47	0.332633	0.326881	0.765533
1035.UQ361	Free-living	Non-saline	463	0.722089	0.988752	0.557286	96.4851	36.9446	1.02477	1.50844	4.10367	65.6587	48.52	10.78	6.86244	59.1854	63	0.950168	1.69196	0.464445
1035.UQ382	Free-living	Non-saline	648	0.47325	0.307378	1.04098	28.617	50.4513	1.07411	2.06333	3.7037	69.9074	41.98	15.9	7.76404	67.2275	78	0.584624	0.25515	1.10718
1035.UQ510	Free-living	Non-saline	137	0.0439866	0	0.28169	0	14.0845	0	2	13.8686	44.5255	75.84	2.54	5.24026	19.2603	24	0.26756	0.246628	0.347446
1035.UQ888	Free-living	Non-saline	174	0.0804352	0	0.692877	0	51.7711	0	1.33835	12.069	55.1724	76.08	3.32	5.3411	19.4501	22	0.194561	0.163965	0.574865
1035.UQ892	Free-living	Non-saline	589	0.507249	0.278309	0.872071	17.2491	36.1114	1.61347	2.41494	3.56537	69.2699	43.52	14.32	7.36515	56.2323	88	0.521501	0.333783	1.02254
1036.A.Ac.2.1.s.4.1.sequences	Free-living	Non-saline	718	0.664347	0.822073	0.734184	16.7931	35.1536	4.89529	2.0885	1.53203	72.1448	29.08	17.12	7.76854	66.2066	66	0.549139	0.87267	0.7105
1036.A.Ac.2.2.s.4.1.sequences.r	Free-living	Non-saline	725	0.501439	0.474905	0.686788	15.9442	35.5921	2.97856	1.92961	2.48276	74.3448	36.08	18.06	7.72645	70.1354	70	0.483986	0.418904	0.664557
1036.A.C.2.1.s.4.1.sequences	Free-living	Non-saline	743	0.671768	0.894607	0.699839	18.2294	33.3893	4.9075	2.096	2.01884	74.2934	38.64	18.82	7.63363	72.9478	66	0.59327	0.7159	0.91561
1036.A.C.2.1.s.4.1.sequences.r	Free-living	Non-saline	731	0.567365	0.515839	0.329235	10.5984	28.2538	4.86716	1.16528	2.18878	73.8714	37.56	18.34	7.6697	67.4472	68	0.535539	0.487317	0.65861
1036.A.N.7.1.s.4.1.sequences	Free-living	Non-saline	797	0.626316	0.911167	0.781129	32.7694	31.6284	2.78054	2.46971	2.00753	75.2823	34.38	20.22	7.96245	78.2343	65	0.517073	0.87905	0.802932
1036.A.V.2.2.s.4.1.sequences	Free-living	Non-saline	757	0.733815	0.863177	0.560109	17.5491	35.248	4.91864	1.58905	2.11361	76.0898	38.96	18.78	7.6695	71.8785	71	0.554813	0.684873	0.59599
1036.B.Ac.14.1.s.4.1.sequences	Free-living	Non-saline	483	0.864928	0.715568	0.725048	18.1787	59.0268	3.93631	1.22834	4.96894	71.6356	55.22	11.5	6.75129	54.4443	30	0.700867	0.78412	0.473158
1036.B.C.21.1.s.4.1.sequences	Free-living	Non-saline	480	1.68782	1.75845	0.305947	80.2507	18.3519	2.1912	1.66712	2.5	73.125	56.64	11.86	5.92485	56.9151	34	1.52499	1.73077	0.349224
1036.P.Ac.14.1.s.4.1.sequences	Free-living	Non-saline	475	0.323286	0.328697	0.731421	21.4255	41.2863	1.53414	1.77158	4.63158	69.0526	54.82	11.02	6.74083	58.3206	49	0.319991	0.21543	0.853032
1036.P.Ac.2.1.s.4.1.sequences	Free-living	Non-saline	503	0.78054	0.93932	1.11107	65.5162	67.2006	1.43372	1.65336	4.17495	68.1909	46.92	12.06	7.16381	61.5331	44	0.517887	0.444931	1.00147
1036.P.Ac.7.2.s.4.1.sequences	Free-living	Non-saline	461	1.00375	1.37712	0.283465	31.285	25.9842	4.40186	1.09091	4.33839	70.282	56.42	11.18	6.64459	53.976	40	0.605332	0.514856	0.527739
1036.P.C.14.1.s.4.1.sequences	Free-living	Non-saline	541	0.522782	0.545481	0.998546	22.9294	44.6138	2.37896	2.2382	4.25139	72.6433	52.16	13.12	6.98131	62.4403	52	0.457045	0.366172	1.00692
1036.P.C.14.2.s.4.1.sequences	Free-living	Non-saline	470	0.389043	0.401989	0.636171	18.4531	43.9119	2.17844	1.44874	5.10638	70.2128	57.66	11.06	6.69933	52.2727	41	0.42017	0.288526	0.902674
1036.P.C.2.1.s.4.1.sequences	Free-living	Non-saline	527	0.953787	1.30231	0.630825	85.3322	52.8021	1.52616	1.1947	3.60531	68.5009	44.66	12.5	7.18177	60.2251	49	0.52662	0.415207	1.12879
1036.P.C.21.2.s.4.1.sequences	Free-living	Non-saline	402	0.131891	0.108527	0.776699	10.8527	47.0588	1	1.65049	3.48259	71.8905	62.12	10	5.29458	53.0188	35	0.239179	0.100687	0.695924
1036.P.C.7.2.s.4.1.sequences	Free-living	Non-saline	512	0.620849	0.612941	0.702368	40.8713	54.1791	1.49969	1.29638	4.29688	67.3828	51.52	11.4	7.07427	62.664	46	0.408449	0.327231	1.22013
1036.P.N.14.2.s.4.1.sequences	Free-living	Non-saline	463	0.846513	0.814873	0.347523	71.4608	29.5269	1.14031	1.17697	4.9676	67.1706	53.12	10.9	6.93289	56.3376	43	0.527358	0.391852	0.767572
1036.P.N.2.1.s.4.1.sequences	Free-living	Non-saline	504	0.816002	0.8808	1.02261	69.7414	59.7233	1.26295	1.71225	3.96825	67.8571	46.6	11.9	7.20397	57.7034	41	0.538405	0.439583	0.856194
1036.P.N.7.2.s.4.1.sequences	Free-living	Non-saline	479	1.00362	1.30443	0.469939	81.6482	35.1309	1.59763	1.33768	4.17537	69.3111	50.76	10.92	6.90358	56.9208	45	0.557672	0.600877	0.879025
1037.IDF1.OM2C0.MIN	Free-living	Non-saline	825	0.837832	0.955101	0.842457	62.3963	50.1443	1.5307	1.68006	2.30303	78.4242	38.86	20.3	7.90069	69.6783	109	0.882268	0.840918	0.900786
1037.IDF1.OM2C0.ORG	Free-living	Non-saline	997	0.53695	0.0118256	0.783764	0.29564	44.3229	4	1.76831	0.802407	76.9308	18.26	25.02	8.40369	73.3891	193	0.608045	0.0678328	1.15102
1037.IDF1.REF.ORG	Free-living	Non-saline	680	0.358753	0	1.21735	0	55.6992	0	2.18558	1.47059	74.2647	37.5	16.86	7.26076	48.2168	113	0.704775	0.86885	1.10627
1037.IDF2.OM2C0.MIN	Free-living	Non-saline	856	0.553332	0.394314	1.13853	39.4314	38.4112	1	2.96405	1.51869	79.2056	31.6	20.92	7.77398	75.312	99	0.773367	0.645513	1.17301
1037.IDF2.OM2C0.ORG	Free-living	Non-saline	953	0.708997	0.328064	1.2277	12.6376	48.7484	2.59593	2.51844	1.57398	76.915	23.26	24.38	8.38655	65.8585	192	0.72763	0.31208	1.24014
1037.IDF2.REF.MIN	Free-living	Non-saline	805	0.551618	0.426865	1.37574	42.6865	46.5059	1	2.95821	2.23602	77.764	38.44	19.68	7.75114	64.7522	116	0.643713	0.452285	1.148
1037.IDF2.REF.ORG	Free-living	Non-saline	849	0.62704	0.357634	1.29777	6.06325	50.4028	5.89839	2.57479	1.649	74.7939	26.58	20.88	8.23244	64.9628	169	0.732168	0.385232	1.18102
1037.IDF3.OM2C0.MIN	Free-living	Non-saline	888	0.60754	0.551482	1.34918	33.553	53.3786	1.64361	2.52756	2.02703	79.3919	33.72	23.66	8.03058	79.7308	110	0.79831	0.525011	1.2703
1037.IDF3.OM2C0.ORG	Free-living	Non-saline	814	0.683718	0.408954	1.04657	7.02664	42.9953	5.82004	2.43415	1.4742	76.2899	31.56	20.68	7.89026	57.6394	182	0.685	0.406241	1.00259
1037.IDF3.REF.MIN	Free-living	Non-saline	822	0.298666	0.0266189	1.08591	0.44365	36.7956	6	2.95119	2.31144	79.0754	40.32	19.98	7.76797	73.6091	101	0.627597	0.578505	0.893585
1037.IDF3.REF.ORG	Free-living	Non-saline	844	0.581757	0.434927	1.56184	17.401	59.3704	2.49944	2.63068	1.65877	73.9336	26.82	21.72	8.1238	58.8994	150	0.664041	0.66808	1.21867
1037.SBS1.OM2C0.MIN	Free-living	Non-saline	631	0.287558	0.149097	0.781431	14.9097	40.3649	1	1.93592	3.48653	74.4849	46.48	14.92	7.20838	57.0953	72	0.689863	0.562398	0.946826
1037.SBS1.OM2C0.ORG	Free-living	Non-saline	667	0.556087	0.550645	0.677216	22.6519	40.4102	2.43089	1.67585	1.94903	70.1649	38.08	16.32	7.43241	54.7711	97	0.855915	0.995013	1.06068
1037.SBS1.REF.MIN	Free-living	Non-saline	619	0.217162	0.0923133	0.71893	6.79556	44.5446	1.35844	1.61396	3.71567	71.8901	47.34	14.58	7.22747	54.263	65	0.672819	0.403285	0.820386
1037.SBS1.REF.ORG	Free-living	Non-saline	726	0.78823	0.849127	1.37556	39.5977	48.2107	2.14439	2.85323	1.79063	74.3802	36.04	17.48	7.56591	58.6072	112	1.11114	1.50791	1.11126
1037.SBS2.OM2C0.MIN	Free-living	Non-saline	712	0.245037	0.0365196	0.587611	3.65196	30.6418	1	1.91768	2.10674	77.2472	46.48	17.02	7.19911	66.3475	79	0.746598	0.585866	0.748001
1037.SBS2.REF.ORG	Free-living	Non-saline	554	0.414049	0.176991	1.05065	17.6991	61.8877	1	1.69767	2.34657	72.3827	46.18	14.36	6.63162	52.8152	62	0.766915	1.1143	0.797001
1037.SBS3.OM2C0.MIN	Free-living	Non-saline	792	0.533899	0.0987141	1.40651	1.64523	44.9562	6	3.12863	2.39899	80.5556	45.36	19.48	7.56386	69.3722	90	0.860424	0.720972	1.16773
1037.SBS3.OM2C0.ORG	Free-living	Non-saline	924	0.635463	0.366133	0.550854	20.595	35.538	1.77778	1.55004	1.40693	75.1082	25.06	23.38	8.39678	67.3894	151	0.702477	0.556783	0.906258
1037.SBS3.REF.MIN	Free-living	Non-saline	1144	0.708128	0.126568	1.16681	2.10947	44.2223	6	2.63851	1.04895	83.2168	24.44	30.58	8.59274	98.8372	115	0.95525	0.32728	0.904391
1037.SBS3.REF.ORG	Free-living	Non-saline	1001	0.56837	0.305882	1.0652	15.2941	50.0943	2	2.12639	1.1988	76.8232	24.8	24.46	8.41953	77.0213	155	0.794473	0.819528	1.0035
1038.CH1	Free-living	Non-saline	645	0.508542	0.468062	1.26405	24.3357	55.8067	1.92336	2.26506	2.94574	75.1938	43.46	16.02	7.29043	54.1481	49	1.04177	0.607005	1.35165
1038.CH2	Free-living	Non-saline	613	0.461776	0.241107	1.37651	10.3791	54.2977	2.323	2.53512	3.26264	72.9201	44.78	14.34	7.27835	55.0925	51	1.08423	0.610424	1.14899
1038.CH3	Free-living	Non-saline	581	0.364682	0.165012	1.19091	6.88121	37.5579	2.39801	3.17087	3.27022	70.2238	47.04	13.04	7.18273	54.3162	49	0.930611	0.464835	1.07966
1038.DC1	Free-living	Non-saline	804	0.240764	0.0426609	0.974989	1.06652	49.7291	4	1.9606	1.74129	75.4975	34.14	19.62	7.81767	70.9077	92	0.595999	0.727492	0.927957
1038.DC2	Free-living	Non-saline	860	0.448537	0	0.831136	0	38.8865	0	2.13734	2.2093	78.8372	38.7	21.88	7.81008	75.3548	82	0.715985	0.595442	0.927602
1038.DC3	Free-living	Non-saline	757	0.513884	0.0185384	0.645798	0.46346	30.08	4	2.14693	2.24571	76.354	39.04	18.12	7.52427	62.6517	79	0.731273	0.481287	1.21023
1038.DIRT08	Free-living	Non-saline	756	0.450426	0.0481777	1.15803	0.80296	62.3439	6	1.85749	2.38095	77.5132	42.5	19	7.43113	60.4074	85	0.718337	0.818471	0.953912
1038.DIRT12	Free-living	Non-saline	809	0.673951	0.721545	0.955658	33.9894	52.5545	2.12285	1.81841	2.22497	74.6601	37.02	19.6	7.8358	65.6342	89	0.850431	0.795959	1.04304
1038.DIRT14	Free-living	Non-saline	812	0.368445	0.145309	0.928085	3.13913	51.9325	4.62897	1.7871	2.0936	80.5419	44.58	20.48	7.39795	69.6813	84	0.976137	0.735732	0.887243
1038.HR2	Free-living	Non-saline	998	1.00429	0.593752	0.833415	52.4149	39.7399	1.13279	2.09718	1.50301	78.7575	24.5	25.82	8.50733	77.3013	173	1.03775	0.534777	0.959889
1038.HR3	Free-living	Non-saline	1042	1.00049	1.31673	0.89572	33.623	42.5193	3.91617	2.10662	1.43954	76.1996	21.22	25.9	8.63683	67.9895	187	0.995435	1.03124	1.00164
1038.MF1	Free-living	Non-saline	867	0.585012	0.284519	0.897487	6.73719	44.466	4.22311	2.01837	1.61476	77.97	32.44	21.94	7.89117	66.4818	107	0.699864	0.626742	1.09033
1038.MF2.1	Free-living	Non-saline	875	0.338531	0.047831	1.08027	0.79718	50.0393	6	2.15885	1.6	79.6571	36.06	22.08	7.88688	72.2792	123	0.52862	0.208807	0.998127
1038.MF2.2	Free-living	Non-saline	843	0.4871	0.0967674	1.1854	1.94967	49.4574	4.96326	2.39681	1.66074	79.2408	40.42	21.84	7.45569	61.3259	102	0.815084	0.50695	1.30077
1038.MR1	Free-living	Non-saline	968	0.853162	0.0691079	0.830777	2.99672	43.6487	2.30612	1.90333	1.54959	77.5826	29.22	23.1	8.32347	79.5962	125	0.917091	0.511249	1.09607
1038.MR2	Free-living	Non-saline	963	0.539103	0.0426541	1.27037	1.74264	55.5191	2.44767	2.28816	1.66147	79.1277	29.14	23.04	8.16966	82.1296	128	0.81097	0.354719	1.34965
1038.MR3	Free-living	Non-saline	970	0.652582	0.0105467	1.08267	1.05467	34.313	1	3.15528	1.34021	78.9691	29.26	23.82	8.24169	78.3313	133	0.88383	0.441067	1.42135
1038.SP1	Free-living	Non-saline	1011	0.566865	0.216286	1.43888	21.6286	47.4926	1	3.02969	1.48368	81.2067	24.8	26.76	8.4689	92.0364	122	0.702238	0.446769	1.52311
1038.SP2	Free-living	Non-saline	845	0.611249	0.00434968	0.837162	0.43497	34.7983	1	2.40576	2.48521	76.568	34.7	20.14	8.11334	83.7531	110	0.674685	0.266404	0.712276
1043.Hopland.14C.BC.TP1.02	Free-living	Non-saline	886	0.817518	0.804419	1.14378	80.4419	47.5333	1	2.40628	1.12867	79.1196	35.72	22.2	7.58102	79.2305	137	0.81704	0.773794	1.09989
1043.Hopland.14C.Control.TP1.02	Free-living	Non-saline	896	0.780896	0.758746	0.916486	75.8746	39.6874	1	2.30926	1.11607	82.0312	37.14	22.98	7.3811	74.4168	127	0.768033	0.780735	0.956424
1043.Hopland.14C.Control.TP1.03	Free-living	Non-saline	849	0.760384	0.678383	1.0142	67.8383	41.3695	1	2.45157	1.06007	81.2721	37.52	21.62	7.26271	67.3716	145	0.785869	0.691447	1.00912
1043.Hopland.14C.Control.TP1.04	Free-living	Non-saline	947	0.734441	0.719551	1.13847	71.9551	47.4901	1	2.39728	1.16156	80.9926	34.04	23.98	7.66764	80.1597	129	0.807533	0.74374	1.1512
1043.Hopland.14C.Wood.TP1.01	Free-living	Non-saline	872	1.04477	0.872296	1.34187	74.6918	39.8272	1.16786	3.36922	1.6055	77.4083	33.22	21.08	7.77407	70.8016	161	1.04305	0.885595	1.15944
1043.Hopland.14C.Wood.TP1.04	Free-living	Non-saline	797	1.00113	0.750706	1.05159	75.0706	49.8101	1	2.1112	1.12923	78.67	32.72	19.56	7.55808	72.3537	132	0.99465	0.752858	1.08068
1043.Hopland.20C.BC.TP1.01	Free-living	Non-saline	841	0.852788	0.805785	0.922143	80.5785	44.0763	1	2.09215	1.18906	79.786	38.24	21.18	7.23178	79.5906	115	0.84918	0.819629	1.1869
1043.Hopland.20C.BC.TP1.02	Free-living	Non-saline	826	0.828978	0.810073	1.62766	81.0073	51.959	1	3.13259	1.45278	81.3559	39.36	21.56	7.23002	74.523	114	0.86185	0.821556	1.69128
1043.Hopland.20C.BC.TP1.03	Free-living	Non-saline	870	0.842053	0.814033	0.609495	81.4033	40.088	1	1.52039	1.26437	81.7241	40.58	22.2	7.11542	73.3062	120	0.885004	0.840469	0.914596
1043.Hopland.20C.Control.TP1.02	Free-living	Non-saline	865	0.838646	0.851532	1.26079	83.2496	44.0166	1.02287	2.86435	1.15607	82.5434	40.92	22.52	7.33257	73.9651	108	0.837853	0.868013	1.29474
1043.Hopland.20C.Wood.TP1.02	Free-living	Non-saline	822	1.14509	1.06664	2.11105	86.3204	49.3	1.23567	4.28206	1.45985	77.8589	36.9	20.66	7.28648	69.4902	156	1.14737	1.0644	1.75145
1043.Hopland.20C.Wood.TP1.03	Free-living	Non-saline	901	0.962187	0.821229	0.812501	82.1229	35.586	1	2.2832	0.99889	78.5794	31.7	21.62	7.69767	74.2756	148	0.968751	0.828355	1.02733
1043.Hopland.20C.Wood.TP1.04	Free-living	Non-saline	886	1.18985	0.885814	0.849437	88.2184	43.692	1.00411	1.94415	0.902935	78.3296	27.76	21.64	7.59648	73.3875	165	1.20819	0.895233	1.17774
1043.Start.Hopland.20C.T0.04	Free-living	Non-saline	792	1.08194	1.06349	0.70714	82.5531	44.5756	1.28825	1.58638	1.26263	79.798	41.2	20.24	7.10011	66.5965	125	1.04555	1.06651	0.756777
1043.Tabonuco.20C.BC.TP1.01	Free-living	Non-saline	487	2.72935	4.49703	0.929123	32.4741	57.776	13.8481	1.60815	3.6961	71.2526	54.82	11.92	6.53137	49.5723	60	1.56265	2.15405	0.878198
1043.Tabonuco.20C.Control.TP1.04	Free-living	Non-saline	393	2.43471	0.0342597	0.974261	3.42597	48.0987	1	2.02555	3.56234	72.0102	62.4	9.32	5.65899	39.7218	54	1.31774	0.915682	0.914206
1043.Tabonuco.20C.Wood.TP1.03	Free-living	Non-saline	468	2.25821	1.29136	1.61143	64.5681	64.8447	2	2.48506	3.4188	69.0171	52.7	10.42	6.48846	49.6053	69	1.54488	1.15389	1.35248
1043.Tabonuco.26C.BC.TP1.01	Free-living	Non-saline	529	2.11938	0.102033	1.43781	3.59118	62.1873	2.84122	2.31207	3.02457	69.7543	47.52	12.34	6.99006	52.5696	75	1.3699	0.644055	1.21606
1043.Tabonuco.26C.BC.TP1.04	Free-living	Non-saline	518	2.47319	0	1.32225	0	63.1048	0	2.09533	3.4749	70.4633	50.68	12.16	6.63004	46.2415	70	1.47522	0.698606	1.24792
1043.Tabonuco.26C.Control.TP1.01	Free-living	Non-saline	384	2.05221	0.0210453	1.11152	2.10453	52.4215	1	2.12036	3.90625	69.5312	62.52	8.74	5.78975	42.9669	55	1.17808	0.918264	1.13171
1043.Tabonuco.26C.Control.TP1.02	Free-living	Non-saline	460	2.82179	0.0645161	1.05777	3.22581	50.2778	2	2.10385	3.69565	71.5217	54.94	11.54	6.37809	47.1336	56	1.44564	0.794557	1.11922
1043.Tabonuco.26C.Start.T0.04	Free-living	Non-saline	482	7.38027	12.7015	1.54181	91.5339	55.1048	13.8762	2.79796	4.35685	72.4066	55.08	12.02	6.68963	53.2687	53	3.95218	6.04636	1.0159
1043.Tabonuco.26C.Wood.TP1.03	Free-living	Non-saline	471	2.35533	1.27828	1.30767	63.9142	63.9331	2	2.04537	3.82166	69.6391	54.58	10.5	6.53523	43.7781	62	1.52659	1.12813	0.892585
1043.Tabonuco.26C.Wood.TP1.04	Free-living	Non-saline	418	2.42847	1.27037	1.64168	63.1392	66.4637	2.01201	2.47005	4.30622	68.1818	56.46	10.14	6.40626	42.0275	63	1.65603	1.1462	1.28458
1289.KH1	Free-living	Non-saline	963	0.792466	0.424665	1.55839	32.5501	67.2379	1.30465	2.31773	1.76532	81.3084	35.38	24.18	8.09294	84.5188	141	1.12324	0.734233	1.88668
1289.KH15	Free-living	Non-saline	977	0.925265	0.507525	1.57868	39.8109	62.1552	1.27484	2.5399	1.63767	79.5292	26.92	24.42	8.35489	82.3903	169	1.27735	0.621706	1.50705
1289.KH17	Free-living	Non-saline	1015	1.09617	0.381283	1.79367	35.7074	66.6633	1.0678	2.69064	1.47783	79.3103	24.14	26.26	8.55823	82.4823	194	1.34004	0.64265	1.88798
1289.KH2	Free-living	Non-saline	1014	1.12723	0.617207	1.5602	39.7718	65.0072	1.55187	2.40004	1.47929	82.1499	31.22	26.4	8.15148	83.4207	189	1.28296	0.571288	1.71056
1289.KH21	Free-living	Non-saline	953	1.21203	0.696412	1.69616	60.2268	68.8252	1.15631	2.46445	1.25918	78.0693	26.68	24.32	8.24886	73.7866	177	1.45719	1.20191	1.76167
1289.KH24	Free-living	Non-saline	951	0.960538	0.493465	1.15962	45.8178	60.303	1.07701	1.92298	1.57729	79.7056	27.78	24.92	8.23452	82.1285	166	1.22711	0.784648	1.47988
1289.KH25	Free-living	Non-saline	984	1.3644	0.429792	1.78678	36.1604	68.0431	1.18857	2.62596	1.82927	80.4878	26.98	26.64	8.37564	77.7998	181	1.45656	0.615345	1.83677
1289.KH3	Free-living	Non-saline	962	0.799956	0.459685	1.49804	39.0683	67.5505	1.17662	2.21765	1.8711	80.3534	34.44	24.22	8.19951	86.4475	158	1.09542	0.730645	1.76019
1289.KH31	Free-living	Non-saline	944	0.70998	0.305305	1.76762	29.0018	65.9145	1.05271	2.68169	2.01271	80.4025	31.4	23.58	8.23196	78.5029	148	0.953944	0.439856	1.58997
1289.KH36	Free-living	Non-saline	967	1.0497	0.742523	1.68583	69.854	72.6598	1.06296	2.32017	1.6546	78.2834	26.76	23.86	8.39682	82.137	171	1.25218	1.08958	1.49849
1289.KH4	Free-living	Non-saline	921	1.0906	0.571681	1.51661	40.9751	63.9267	1.39519	2.37242	1.62866	76.7644	25.58	22.64	8.3831	73.1764	186	1.30093	0.788278	1.59097
1289.KH41	Free-living	Non-saline	948	0.831436	0.356035	1.47505	33.8835	66.8075	1.05076	2.20791	1.68776	79.5359	28.88	24	8.15232	79.9626	146	1.1052	0.454412	1.3356
1289.KH43	Free-living	Non-saline	875	0.753176	0.228771	1.53176	21.0424	69.121	1.08719	2.21606	2.05714	78.1714	31.94	22.1	8.02911	72.4281	152	0.896405	0.227696	1.48608
1289.KH45	Free-living	Non-saline	905	0.946678	0.407491	1.38125	39.139	63.8227	1.04114	2.1642	2.09945	78.1215	31.76	21.92	8.23227	78.5053	150	1.11845	0.564629	1.44081
1289.KH46	Free-living	Non-saline	874	0.823127	0.388042	1.54153	28.7754	54.8555	1.34852	2.81016	2.0595	77.2311	33.88	22.24	8.15508	75.366	157	1.0553	0.452411	1.56533
1289.KH48	Free-living	Non-saline	863	0.804097	0.477707	1.83803	42.3478	65.2519	1.12806	2.81682	1.62225	78.3314	31	21.94	8.02833	74.5727	132	1.04699	0.671538	1.75241
1289.KH50	Free-living	Non-saline	959	0.989244	0.626231	1.60974	36.1558	64.0532	1.73203	2.51312	1.56413	78.5193	25.92	24.3	8.34325	77.2074	177	1.11626	0.596347	1.5683
1289.KH51	Free-living	Non-saline	977	0.911021	0.258997	1.91237	25.4475	77.0763	1.01777	2.48114	2.14944	80.2456	32.46	25.54	8.40194	85.2768	154	1.08965	0.366973	1.90845
1289.KH52	Free-living	Non-saline	892	1.04811	0.356684	1.56761	34.8279	69.2771	1.02413	2.26281	1.90583	76.9058	31.1	21.76	8.15939	74.5162	169	1.23189	0.492815	1.46111
1289.KH53	Free-living	Non-saline	1038	0.972603	0.42652	1.55181	42.0397	67.9373	1.01457	2.28418	1.25241	75.9152	17.36	24.82	8.69528	80.5961	190	1.24899	0.87162	1.61041
1289.KH54	Free-living	Non-saline	1047	0.819816	0.467404	1.61333	43.0721	67.6735	1.08517	2.38399	1.33715	80.3247	25.5	27.42	8.45124	91.732	144	1.20083	0.440577	1.6615
1289.KH57	Free-living	Non-saline	835	0.827745	0.487381	1.35991	42.5504	63.4258	1.14542	2.14409	2.27545	76.1677	32.58	20.04	8.12511	69.9228	136	1.12583	0.747288	1.31986
1289.KH58	Free-living	Non-saline	980	1.01319	0.410303	1.88075	39.365	64.1272	1.04231	2.93285	1.42857	78.6735	25.06	26.78	8.41554	77.8114	160	1.13262	0.414737	1.7716
1289.KH59	Free-living	Non-saline	884	0.779534	0.399718	1.31547	37.1964	61.2388	1.07461	2.1481	1.92308	77.8281	28.82	22.46	8.17689	75.3445	134	0.945358	0.603203	1.22741
1289.KH6	Free-living	Non-saline	1034	0.99938	0.668054	1.6739	43.3205	65.0523	1.54212	2.57316	1.35397	79.8839	24.76	26.62	8.4118	78.4268	188	1.3149	0.755574	1.65372
1289.KH60	Free-living	Non-saline	1052	1.13446	0.358171	1.33431	32.5578	65.0763	1.10011	2.05037	1.52091	80.6084	25.68	27.08	8.51819	85.0825	172	1.23769	0.356438	1.41182
1289.KH61	Free-living	Non-saline	900	0.951211	0.365564	1.76376	34.1087	69.0996	1.07176	2.55249	1.88889	77.4444	28.92	22.18	8.30828	80.0466	170	1.085	0.485171	1.56881
1289.KH8	Free-living	Non-saline	1015	0.787011	0.558172	1.33121	44.1238	65.1548	1.26502	2.04315	1.67488	81.9704	32.84	25.82	8.23345	89.8353	144	1.12066	1.14361	1.35506
1521.Abi.I.s.6.1.sequences	Free-living	Non-saline	522	0.871547	0.978706	1.11808	51.6367	47.1682	1.89537	2.3704	2.68199	48.8506	31.52	11.9	7.68578	48.71	146	0.914007	0.978706	1.00563
1521.AR1.s.6.1.sequences	Free-living	Non-saline	590	1.17281	0.537479	1.3488	28.9233	62.1838	1.85829	2.16906	2.37288	82.7119	65.52	15.78	5.76372	53.2961	83	1.09196	0.685381	1.2032
1521.CO3.s.6.1.sequences	Free-living	Non-saline	957	0.907333	0.638311	1.24643	62.5332	49.6894	1.02076	2.50844	1.5674	82.8631	35.48	25.28	7.97617	76.6383	126	0.89871	0.61935	1.29274
1521.DF1.M.s.6.1.sequences	Free-living	Non-saline	994	0.696603	0.128353	0.955973	2.65509	47.8998	4.83421	1.99578	0.905433	85.6137	43.86	24.94	7.14931	81.0374	136	0.733405	0.199274	1.09439
1521.EB024.s.6.1.sequences	Free-living	Non-saline	481	0.342039	0	1.07155	0	33.5287	0	3.19591	4.158	70.894	57.9	11.6	6.72555	50.1706	52	0.545084	0.152054	1.2582
1521.EB048.s.6.1.sequences	Free-living	Non-saline	905	2.0697	3.50014	1.12568	97.2882	46.7238	3.5977	2.40921	2.09945	76.4641	27.76	22.2	8.39075	75.7364	109	1.90436	2.69447	1.25597
1521.EB057.s.6.1.sequences	Free-living	Non-saline	1134	1.22021	0.655804	1.50317	65.5804	56.8722	1	2.64307	1.41093	82.3633	24.86	30.34	8.62418	90.004	161	1.3073	0.915158	1.46086
1521.EB059.s.6.1.sequences	Free-living	Non-saline	1171	1.2741	0.493766	1.10281	48.227	55.6382	1.02384	1.9821	0.768574	79.8463	14.78	32.84	9.04877	86.9455	199	1.30842	0.505032	1.20365
1521.EB077.s.6.1.sequences	Free-living	Non-saline	1196	1.20126	1.27763	1.45935	57.418	58.4699	2.22514	2.4959	0.668896	79.1806	13.68	36.58	9.20667	90.4084	184	1.35339	1.27763	1.35127
1521.EB101.s.6.1.sequences	Free-living	Non-saline	1031	1.79234	0.690151	1.31365	51.9976	54.9289	1.32727	2.39154	1.3579	78.8555	25.84	25.84	8.47858	79.4143	174	2.19697	1.93097	1.18135
1521.EB119.s.6.1.sequences	Free-living	Non-saline	917	0.988803	0.319346	1.37587	31.9347	49.1157	1	2.80127	1.63577	78.8441	33.56	23.92	8.01542	74.5971	113	1.0031	0.332277	1.66198
1521.EB120.s.6.1.sequences	Free-living	Non-saline	515	1.32199	0.66921	1.43408	66.921	66.8364	1	2.14566	2.52427	47.1845	27.76	11.12	7.81226	47.6652	65	1.87618	0.619649	1.14143
1521.EB126.s.6.1.sequences	Free-living	Non-saline	890	1.09584	0.533182	1.66651	52.4314	57.964	1.01691	2.87508	1.01124	78.6517	30.22	28.96	8.0682	69.2508	133	1.13232	0.535818	1.63683
1521.EB128.s.6.1.sequences	Free-living	Non-saline	885	0.943169	0.261204	1.61615	19.4129	57.949	1.34552	2.78892	1.24294	79.774	38.62	24.56	7.43686	67.765	147	1.09866	0.261204	1.43168
1521.EB132.s.6.1.sequences	Free-living	Non-saline	1074	2.08818	2.86051	1.13186	65.5659	47.3346	4.36281	2.39118	0.931099	78.9572	22.32	27.66	8.36317	87.3788	152	1.91889	2.87028	1.5317
1521.GB5.s.6.1.sequences	Free-living	Non-saline	990	0.763182	0.715704	1.45	71.5704	49.591	1	2.92392	1.11111	81.1111	30.2	24.82	8.12908	83.3695	168	0.845229	0.715704	1.39378
1521.HI2.s.6.1.sequences	Free-living	Non-saline	1138	0.856378	0.768496	1.14156	50.0838	47.7746	1.53442	2.38947	1.40598	84.7979	34.76	29.74	8.21904	99.1435	174	1.07742	0.947136	1.14133
1521.HI4.s.6.1.sequences	Free-living	Non-saline	661	3.60963	4.73456	1.04537	78.7196	47.1826	6.01446	2.21559	3.32829	72.3147	41.54	16.64	7.57719	67.0495	64	2.06615	2.64122	0.837485
1521.IT1.s.6.1.sequences	Free-living	Non-saline	915	0.700007	0.0288711	0.753996	0.99665	47.7448	2.89681	1.57922	1.42077	77.1585	25.36	23.12	8.18952	81.4455	133	1.06208	1.42786	1.01747
1521.NTP26.s.6.1.sequences	Free-living	Non-saline	899	0.697911	0.613932	1.14154	45.363	45.1402	1.35338	2.52888	1.44605	82.6474	44.4	21.78	7.12243	67.9484	155	0.887644	0.77396	1.18515
1521.NTP38.s.6.1.sequences	Free-living	Non-saline	854	0.893723	0.675007	0.826182	49.4268	44.7947	1.36567	1.84437	1.63934	75.1756	32.48	21.26	7.96475	74.2358	126	1.29555	1.0897	1.05647
1521.NTP4.s.6.1.sequences	Free-living	Non-saline	845	0.91611	0.0693376	1.05862	2.62342	48.4954	2.64303	2.18293	1.18343	81.3018	45.22	21.08	6.78143	69.326	115	0.843209	0.120117	0.889226
1521.SP1.s.6.1.sequences	Free-living	Non-saline	1207	0.888752	0.0632585	1.04014	3.07867	46.1441	2.05473	2.25412	0.91135	81.8558	19.54	31.34	8.81937	93.1131	162	1.0214	0.112408	1.20497
1521.SR1.s.6.1.sequences	Free-living	Non-saline	1149	0.609161	0.170757	1.08118	4.93509	42.7722	3.46006	2.52775	1.39252	83.9861	30.82	31.16	8.45727	82.2614	146	0.815847	0.415739	1.32738
1521.Too.3.s.6.1.sequences	Free-living	Non-saline	262	0.888281	1.04219	0.266316	61.293	22.8271	1.70034	1.16667	7.63359	31.6794	53.02	4.22	6.49429	32.114	116	0.833591	1.01371	0.30755
1521.Wetland.soil.s.8.1.sequences	Free-living	Non-saline	1619	0.737902	0.454691	1.25174	17.7457	52.7512	2.56225	2.3729	0.247066	84.3113	7.66	43.2	9.60702	132.612	131	0.831598	0.454691	1.2475
1526.Halls2R1	Free-living	Non-saline	514	0.418966	0.394797	1.1482	10.2493	39.7112	3.85194	2.89138	2.33463	71.0117	51.18	12.26	6.2135	48.0053	125	0.44627	0.413235	0.952591
1526.Halls4R2	Free-living	Non-saline	467	0.353876	0.13382	0.784706	13.382	42.0373	1	1.86669	4.49679	56.9593	40.38	11.22	7.36941	40.5727	102	0.34178	0.0890788	0.571599
1526.Halls6R1	Free-living	Non-saline	837	0.968228	0.463011	1.67719	15.4337	48.4832	3	3.45932	1.79211	72.6404	24.28	23.68	8.48403	64.2051	117	0.863217	0.352239	1.56724
1526.Halls8R2	Free-living	Non-saline	982	1.04138	0.263952	1.02161	6.59881	54.1138	4	1.88788	0.916497	76.5784	16.74	27.76	8.63707	68.7726	116	0.848375	0.386608	1.00297
1526.Halls9R2	Free-living	Non-saline	1028	1.1484	0.0648677	1.04913	1.62169	57.5166	4	1.82406	1.45914	79.3774	26.38	27.3	8.53235	80.3471	109	0.915555	0.357972	1.20866
1526.HCanyon0R2	Free-living	Non-saline	1115	0.419325	0	0.611352	0	25.0435	0	2.44116	1.70404	80.7175	30.2	28.86	8.57476	123.033	125	0.469085	0.0288776	0.868721
1526.HCanyon12R1	Free-living	Non-saline	868	1.5642	2.53045	1.79049	43.6149	50.9598	5.8018	3.51354	1.4977	74.7696	18.9	22.02	8.43037	64.3114	137	1.3205	2.02316	1.57468
1526.HCanyon1R3	Free-living	Non-saline	1124	0.16811	0	0.917326	0	42.1679	0	2.17541	0.622776	85.3203	31.7	31.16	7.80648	111.164	169	0.257573	0	0.960993
1526.HCanyon4R2	Free-living	Non-saline	1182	1.73875	4.07715	0.906737	41.2463	48.2905	9.88489	1.87767	0.676819	77.9188	11.2	30.22	9.04027	93.7674	146	1.40794	3.9711	0.986399
1526.HCanyon5R2	Free-living	Non-saline	1128	1.57754	2.83065	1.11841	30.0403	47.8626	9.42282	2.33672	0.620567	78.8121	13.84	30.56	8.84593	87.62	141	1.28587	2.63115	1.17085
1526.HCanyon5R3	Free-living	Non-saline	1043	0.947436	0.565327	0.771368	21.9849	42.7519	2.57143	1.80429	0.862895	79.5781	20.96	26.8	8.45062	80.162	158	0.955854	0.588133	0.943233
1526.HCanyon6R3	Free-living	Non-saline	1157	0.816942	0	1.55695	0	39.6713	0	3.92463	0.518583	78.9974	11.32	30.9	8.941	83.7331	140	0.780673	0	1.03605
1526.HCanyon7R1	Free-living	Non-saline	1047	1.00017	0.611294	1.93563	61.1294	56.9335	1	3.39981	0.764088	77.8415	18.34	26.28	8.5543	80.6316	136	0.963851	0.675067	1.43587
1526.HCanyon7R2	Free-living	Non-saline	1172	1.10414	1.15339	0.69607	57.6697	43.9852	2	1.58251	0.767918	81.4846	19.12	30.96	8.80216	91.9445	233	1.03006	0.992736	0.949132
1526.HCanyon7R3	Free-living	Non-saline	1018	1.16214	0.966021	1.27805	58.4106	58.9727	1.65385	2.16719	1.27701	78.7819	24.1	27.36	8.55169	76.5351	139	1.00654	0.889013	1.09501
1526.Stillton0R3	Free-living	Non-saline	1129	0.748424	1.06888	0.772869	90.4988	34.9793	1.1811	2.2095	0.974314	79.9823	15.96	30.84	8.93816	128.011	105	1.1384	1.22297	0.594057
1526.Stillton10R1	Free-living	Non-saline	543	0.3955	0	1.53319	0	38.3278	0	4.0002	4.78821	70.1657	47.16	13.8	7.30249	46.7428	63	0.467791	0.0780898	1.28455
1526.Stillton10R2	Free-living	Non-saline	726	0.361181	0	1.21141	0	43.2661	0	2.7999	2.06612	71.7631	30.84	19.18	7.9604	59.2499	68	0.563621	0.347718	1.49893
1526.Stillton11R3	Free-living	Non-saline	764	0.55242	0	0.904355	0	43.8193	0	2.06383	2.09424	73.4293	27.7	18.98	8.06155	64.9293	80	0.573794	0.206466	0.937991
1526.Stillton2R2	Free-living	Non-saline	535	0.842567	0.348045	0.740731	18.8525	45.1495	1.84615	1.64062	5.42056	68.5981	49.26	12.88	7.38392	45.8519	131	0.697831	0.295849	0.963253
1526.Stillton3R1	Free-living	Non-saline	505	0.791199	0.609621	0.573734	24.5178	37.2902	2.48644	1.53857	3.9604	70.8911	49.36	12.12	6.89718	44.9795	90	0.654415	0.341166	0.828966
1526.Stillton3R2	Free-living	Non-saline	497	0.50962	0.182045	0.732963	6.06816	39.1919	3	1.87019	4.82897	70.6237	56.48	11.54	6.94556	41.1639	110	0.499856	0.1757	1.20297
1526.Stillton4R1	Free-living	Non-saline	518	0.830511	0	1.63688	0	35.9639	0	4.55145	4.05405	65.251	41.3	12.5	7.45383	42.8198	91	0.800032	0.489113	1.34913
1526.Stillton4R3	Free-living	Non-saline	515	0.570574	0.268293	0.638886	9.47249	35.0133	2.83234	1.8247	4.27184	61.7476	40.4	11.8	7.49764	41.6874	85	0.597929	0.364514	0.89416
1526.Stillton5R2	Free-living	Non-saline	767	0.779924	0.661768	1.05262	21.2681	50.2397	3.11155	2.0952	1.69492	72.4902	30.32	19.22	7.97409	74.2049	105	0.634126	0.348441	1.16109
1526.Stillton7R3	Free-living	Non-saline	731	0.681794	0.586662	0.986234	32.632	41.297	1.79781	2.38815	2.32558	71.409	29.22	17.48	8.00176	59.2832	103	0.731014	0.585543	0.922204
1578.A1.high.06to0.1	Free-living	Non-saline	508	0.132369	0.0746969	0.385971	2.07274	30.244	3.60377	1.27619	4.52756	73.8189	57.34	12.68	6.70847	63.0122	64	0.237339	0.164711	0.346605
1578.A1.low.06to0.1	Free-living	Non-saline	691	0.622391	0.583673	0.374121	58.3674	28.1206	1	1.33042	2.02605	73.5166	36.76	17.62	7.4857	75.9731	50	0.342128	0.244641	0.750739
1578.A2.high.0to0.6	Free-living	Non-saline	987	0.551634	0.497427	0.402397	9.94854	23.8489	5	1.68728	1.51976	79.5339	26.7	24.76	8.42126	91.1774	72	0.483109	0.337376	0.649463
1578.A2.low.06to0.1	Free-living	Non-saline	631	0.502139	0.393597	0.508327	39.3597	32.0297	1	1.58705	2.06022	72.4247	44.18	14.44	7.01286	70.4675	52	0.313273	0.201916	0.641059
1578.A2.low0.36to0.40	Free-living	Non-saline	386	0.14868	0	1.00284	0	52.3565	0	1.91541	6.21762	55.4404	56.16	9.12	6.81681	48.1975	37	0.163514	0.00682701	0.742959
1578.As.high.0to0.6	Free-living	Non-saline	1020	0.615352	0.846715	0.638779	21.1679	38.6489	4	1.65277	0.980392	76.4706	17.64	25.54	8.67992	89.7981	98	0.645901	0.67789	1.033
1578.As.high.16to0.2	Free-living	Non-saline	895	0.759771	0.407321	0.492518	11.0981	31.1236	3.67018	1.58246	2.12291	78.1006	33.42	22.98	8.08958	85.0398	61	0.518072	0.1045	0.593033
1578.O1.high.16to0.2	Free-living	Non-saline	415	1.06207	1.0106	0.320723	38.9868	31.3648	2.59217	1.02256	5.54217	68.4337	60.06	8.96	6.49084	48.1005	35	0.564127	0.518856	0.305785
1578.O1.high0.26to0.30	Free-living	Non-saline	526	0.331125	0.238457	0.295526	5.84454	19.2489	4.08	1.53529	4.75285	70.5323	53.84	12.86	7.1068	63.7246	47	0.296187	0.138195	0.440346
1578.O1.high0.36to0.41	Free-living	Non-saline	443	0.332325	0.0901191	0.729041	1.80238	34.6492	5	2.10406	4.06321	47.8555	42.92	9.5	7.36655	54.2028	65	0.38621	0.0870791	0.766225
1578.O3.high0.36to0.40	Free-living	Non-saline	235	0.18183	0	0.594274	0	57.5703	0	1.03226	8.93617	28.5106	53.04	2.9	6.42672	35.7606	37	0.223708	0.00763278	0.54079
1578.Os.high.0to0.6	Free-living	Non-saline	835	0.428192	0.429466	0.862337	9.58378	51.6195	4.48117	1.67056	2.39521	80.479	43.56	21.86	7.70916	75.6604	70	0.351611	0.242447	0.912939
1578.Os.high.16to0.2	Free-living	Non-saline	473	0.442352	0.443286	0.432292	8.86571	35.2762	5	1.22545	3.38266	58.351	42.94	11.28	7.15823	55.8586	48	0.331966	0.2451	0.573588
1578.Os.low.06to0.1	Free-living	Non-saline	467	0.598754	0.373377	0.828317	7.46753	36.2018	5	2.28806	4.06852	69.8073	55.84	11.34	6.45965	48.7078	39	0.360737	0.173396	0.59054
1578.Os.low.16to0.2	Free-living	Non-saline	489	0.455652	0.172328	0.981639	4.3082	57.9369	4	1.69432	3.68098	61.1452	42.02	12.94	7.20172	60.9285	39	0.368234	0.120601	0.832109
1579.C.4.0	Free-living	Non-saline	940	0.903036	1.30784	1.64142	32.696	51.1501	4	3.20903	1.38298	78.617	26.44	24.72	8.28398	72.9742	115	1.08656	0.967844	1.30451
1579.D.1.0	Free-living	Non-saline	1063	0.987815	0.996857	1.03474	93.1946	48.9521	1.06965	2.11378	1.12888	78.6453	22.92	28.44	8.56779	79.9912	142	1.05427	0.936937	1.1545
1579.D.3.0	Free-living	Non-saline	892	0.801422	1.23944	1.18646	100	54.1765	1.23944	2.18998	1.23318	78.0269	33.3	23.24	7.78033	66.3578	106	0.98301	1.0555	1.21924
1579.E.2.0	Free-living	Non-saline	1024	0.949054	0.735876	1.36054	68.8206	53.8041	1.06927	2.52868	1.46484	79.1992	25.46	27.08	8.57912	72.9245	162	1.14642	1.22956	1.32817
1579.F.3.30	Free-living	Non-saline	865	0.963321	0.872698	1.00551	84.1139	42.6224	1.03752	2.35912	1.84971	77.6879	35.6	22.56	7.91789	63.8548	138	1.32939	1.34855	1.20915
1579.F.4.30	Free-living	Non-saline	735	0.656767	0.089577	1.33087	2.73576	60.5729	3.2743	2.19714	2.17687	72.517	34.54	18.34	7.78176	59.3063	95	1.29164	0.764044	1.09153
1579.G.3.15	Free-living	Non-saline	823	0.78717	0.411125	1.47256	35.2023	43.6063	1.16789	3.37694	2.18712	77.8858	36.18	21.32	7.92374	60.5877	134	0.835481	0.399912	1.3254
1579.H.1.0	Free-living	Non-saline	735	1.05342	0.571434	1.1663	49.7829	46.342	1.14785	2.51672	2.44898	73.7415	38.38	18.98	7.86632	60.5799	119	0.946417	0.444748	1.26824
1579.H.2.15	Free-living	Non-saline	278	1.58726	2.99647	2.51331	74.9117	69.9459	4	3.59322	2.15827	17.6259	15	2.24	7.40224	33.801	56	1.06565	0.702568	1.97435
1579.H.3.15	Free-living	Non-saline	650	0.549151	0.850339	1.16641	52.7551	61.939	1.61186	1.88315	0.923077	45.6923	8.08	13.62	8.67449	65.2029	80	0.684045	0.850339	1.17641
1579.H.3.30	Free-living	Non-saline	441	0.840717	0.599172	0.915267	56.9017	35.1119	1.05299	2.60672	1.36054	28.5714	12.38	5.88	8.12489	43.6809	79	0.956785	0.599172	1.01367
1579.H.4.0	Free-living	Non-saline	774	0.964617	0.682875	0.973833	61.6393	43.9325	1.10786	2.21666	2.32558	74.677	37.52	19.58	7.86847	66.1677	105	0.898772	0.494162	1.24972
1579.J.1.0	Free-living	Non-saline	915	1.30342	1.30867	1.74056	98.2358	58.8268	1.33217	2.95879	1.0929	74.5355	19.88	23.6	8.50419	80.5735	96	1.07209	1.28036	1.38999
1579.J.2.15	Free-living	Non-saline	867	0.826763	1.74387	0.691778	54.4077	48.3757	3.2052	1.43001	1.96078	76.5859	31.62	22	8.17512	78.6515	79	0.906517	1.53137	0.971481
1579.M.1.0	Free-living	Non-saline	894	0.771759	0.880688	0.845539	88.0688	34.1048	1	2.47923	1.90157	78.6353	29.4	23.04	8.13614	86.6887	85	0.918406	1.18887	0.962996
1579.M.3.0	Free-living	Non-saline	1093	0.860592	0.988142	1.14374	69.5711	46.3325	1.42033	2.46854	1.0064	78.6825	16.48	29.72	8.7614	98.1979	118	0.797	1.02196	0.916371
1579.MF.3.0	Free-living	Non-saline	745	0.916613	0.881864	1.06231	34.5934	33.4006	2.54923	3.18051	1.87919	75.7047	36.86	18.76	7.50408	60.404	61	0.691041	0.989996	0.753728
1579.MW.2.0	Free-living	Non-saline	1087	1.08265	0.8086	0.703307	77.1132	49.4997	1.04859	1.42083	0.919963	78.2889	21.72	28.78	8.6996	88.8974	111	1.09077	0.800428	0.825156
1579.MW.3.15	Free-living	Non-saline	629	1.2451	1.29806	2.07827	100	53.1278	1.29806	3.91182	2.38474	73.7679	41.46	15.28	7.07889	59.3678	55	1.1462	1.86484	1.422
1579.WF.2.15	Free-living	Non-saline	318	0.684388	0.604419	0.891603	19.6077	40.6549	3.08255	2.1931	7.54717	63.8365	65.58	7.1	6.12775	38.0257	28	0.737091	0.713406	0.502771
1579.WF.4.15	Free-living	Non-saline	262	1.70267	1.86866	1.68439	45.1315	82.3054	4.14049	2.04651	7.63359	64.5038	73.74	5.86	5.49443	31.8932	26	1.76044	2.03306	1.05387
1579.WF.5.30	Free-living	Non-saline	257	1.07488	0.870864	1.08381	25.4237	60.1745	3.4254	1.8011	6.61479	66.1479	72.52	6.08	5.40055	31.5337	34	1.21355	1.13394	0.849094
1674.McG.F110714Ch3H5	Free-living	Non-saline	1309	0.721704	0.00487805	1.13896	0.4878	48.9416	1	2.32718	0.534759	80.6723	9.08	38.4	9.35661	98.4615	210	0.850488	0.0464814	1.07802
1674.McG.F110714Ch3R3	Free-living	Non-saline	1101	0.664678	0.115419	0.8638	2.88548	46.352	4	1.86357	0.544959	79.9273	18.7	31.8	8.61535	89.4879	167	0.754069	0.134057	1.25349
1674.McG.F110714Jr1H3	Free-living	Non-saline	1189	1.56331	1.92393	0.991132	100	42.3697	1.92393	2.33925	0.504626	80.9924	18.54	33.58	8.66181	96.345	188	1.47214	1.92429	1.09821
1674.McG.F110714Jr1R1	Free-living	Non-saline	1297	0.648248	0.0442478	0.992402	4.42478	46.1557	1	2.15012	0.539707	80.0308	11.2	38.68	9.35856	104.221	212	0.839995	0.525926	0.872307
1674.McG.F110714Jr1R3	Free-living	Non-saline	1308	0.624369	0.166457	0.870749	6.28633	42.6228	2.64793	2.04292	0.458716	80.3517	7.96	39.34	9.40237	100.776	214	0.872444	0.277638	1.2348
1674.McG.F110714Jr3R3	Free-living	Non-saline	1305	0.552867	0.680927	0.628455	63.7484	31.3266	1.06815	2.00614	0.613027	81.9923	12.16	38.82	9.29788	102.525	212	0.775464	0.707289	0.798536
1674.McG.F110714Jr5H3	Free-living	Non-saline	1208	0.581719	0.0169915	1.11951	0.42479	51.0593	4	2.19258	0.413907	79.7185	8.58	35.56	9.14794	95.7274	207	0.9975	0.0150416	0.935476
1674.McG.F110714Jr5H5	Free-living	Non-saline	1343	0.511108	0.256162	0.743877	24.6681	42.4709	1.03843	1.7515	0.595681	83.172	13.7	40.2	9.33942	108.462	192	1.02206	0.23159	0.911006
1674.McG.F110715Ly2H1	Free-living	Non-saline	1227	0.694844	0.421888	1.18314	39.7832	49.065	1.06047	2.41137	0.814996	81.0106	14.16	36.86	9.19088	92.8044	192	0.802121	0.333103	1.11585
1674.McG.F110715Ly2R2	Free-living	Non-saline	1293	0.700378	0.498236	0.940575	45.1503	45.1779	1.1035	2.08194	0.464037	80.1237	8.28	36.94	9.32187	100.845	194	0.822898	0.498236	0.962286
1674.McG.F110715Ly5H5	Free-living	Non-saline	1149	0.656139	0.0341502	0.846777	1.10436	37.2727	3.09231	2.27184	0.870322	81.6362	18.82	33.96	8.83009	86.136	185	0.754056	0.0394321	1.20349
1674.McG.F110715Ly5R5	Free-living	Non-saline	1243	0.754118	0.451521	1.14746	40.7593	44.8291	1.10777	2.55963	0.804505	81.3355	14.8	35.88	9.15143	97.9309	187	0.82095	0.611921	1.1362
1674.McG.F110715Ly6R2	Free-living	Non-saline	1421	0.711978	0.454815	1.28359	43.0193	47.4879	1.05724	2.70298	0.281492	81.3512	5.8	41.76	9.62171	108.53	211	1.07017	0.454815	1.36593
1674.McG.F110715Ly6R5	Free-living	Non-saline	1361	0.889273	0.127661	0.772899	3.19152	42.8782	4	1.80255	0.440852	81.1168	7.74	41.3	9.48965	99.0034	195	0.88999	0.481555	0.893712
1674.McG.G110713Lb4	Free-living	Non-saline	1304	0.72209	0.0153916	0.866778	1.53916	40.0106	1	2.16637	0.383436	78.681	6.16	39.54	9.50533	104.212	196	0.752994	0.0804708	0.884621
1674.McG.G110714Ch2	Free-living	Non-saline	1339	0.789311	0.59198	0.560454	59.198	27.7523	1	2.01949	0.373413	80.2091	8.74	40.08	9.50976	108.978	227	0.94813	0.59198	0.943295
1674.McG.P110714Hi2	Free-living	Non-saline	1107	1.22792	1.15884	1.32673	74.7652	43.043	1.54997	3.08234	0.813008	78.2294	16.24	33.4	8.92436	93.0748	184	1.22909	1.15837	1.16353
1674.McG.P110715Ly3	Free-living	Non-saline	1409	0.993155	0.763008	0.994684	24.9524	51.0839	3.05785	1.94716	0.354862	83.8893	7.84	45.26	9.5551	95.0598	200	1.29216	0.561396	1.38009
1674.McG.P110718Cps2	Free-living	Non-saline	1526	1.03419	0.711392	1.2373	44.7636	53.3373	1.58922	2.31976	0.393185	84.9279	13.78	43.98	9.47555	112.854	197	1.24501	0.555146	1.29273
1674.McG.P110718Gl1	Free-living	Non-saline	1399	0.963563	0.331185	1.37902	14.4446	54.7411	2.29279	2.51917	0.500357	82.4875	9.62	39.84	9.4848	114.38	170	0.995897	0.397296	1.26765
1692.Biofilm.A.E1.1.W.2012	Free-living	Non-saline	522	0.504802	0.505725	0.69812	50.5725	34.6246	1	2.01626	4.40613	68.9655	52.16	12.38	7.1594	57.5425	69	0.470407	0.476661	0.752552
1692.Biofilm.B.DC.1.C.2012	Free-living	Non-saline	358	0.380457	0.390382	0.519048	39.0382	30.946	1	1.67727	5.86592	69.2737	63.14	8.34	6.11513	43.4247	49	0.352434	0.301674	0.873585
1692.Biofilm.B.DC.2.C.2012	Free-living	Non-saline	497	0.41529	0.336	0.819416	33.6	49.4389	1	1.65743	3.82294	68.8129	50.82	11.24	6.76588	56.2868	63	0.356767	0.171307	0.761432
1692.Biofilm.B.E1.1.C.2012	Free-living	Non-saline	437	0.254324	0.126263	0.586478	12.6263	36.2974	1	1.61576	4.11899	66.3616	51.16	10.14	6.62676	51.0396	59	0.364192	0.177665	0.635708
1692.Biofilm.B.E2.2.C.2012	Free-living	Non-saline	383	0.337328	0.36163	0.553622	36.163	34.1875	1	1.61937	5.74413	67.624	62.68	8.84	6.39106	45.685	58	0.312957	0.237364	0.690121
1692.Biofilm.B.E2.2.W.2012	Free-living	Non-saline	448	0.452808	0.394558	0.714458	39.4558	38.8103	1	1.8409	4.91071	65.8482	52.94	9.84	6.89387	52.9651	64	0.404258	0.206572	0.627446
1692.Biofilm.C.E1.1.W.2012	Free-living	Non-saline	369	0.501906	0.489043	0.420285	26.7767	24.871	1.82638	1.68986	6.23306	67.7507	65.36	8.84	6.30806	42.4775	75	0.608753	0.668808	0.383996
1692.Soil.BE.PolygonA.Medium.Center.7.15.2012	Free-living	Non-saline	470	1.25082	1.24602	0.203535	77.6892	13.0991	1.60385	1.55381	4.68085	70	54.66	11.76	6.76066	54.5419	34	0.518762	0.468091	0.371768
1692.Soil.BE.PolygonA.Medium.Center.7.28.2012	Free-living	Non-saline	497	0.90324	0.973939	0.117984	62.3232	10.7492	1.56272	1.09761	4.42656	69.8189	52.04	11.6	6.90733	55.4849	32	0.423818	0.427508	0.340959
1692.Soil.BE.PolygonA.Medium.Rim.08.11.2012	Free-living	Non-saline	959	0.724891	0.935428	0.657715	19.6074	41.6773	4.77079	1.57811	1.45985	78.9364	29.98	25.52	8.19522	97.744	61	0.720084	0.490594	1.20552
1692.Soil.BE.PolygonA.Shallow.Center.7.8.2012	Free-living	Non-saline	510	0.50169	0.472973	0.43662	47.2973	28.6371	1	1.52467	3.72549	66.2745	46.1	11.9	7.27082	54.6236	49	0.477146	0.433869	0.672135
1692.Soil.BE.PolygonA.Shallow.Rim.7.28.2012	Free-living	Non-saline	531	0.512763	0.479655	0.728221	47.9655	35.1307	1	2.07289	4.51977	66.4783	41.98	13.4	7.51633	47.1241	45	0.657886	0.690459	0.77052
1692.Soil.BE.PolygonB.Medium.Center.7.28.2012	Free-living	Non-saline	423	0.76513	0.850965	0.77806	65.704	34.5087	1.29515	2.25467	4.96454	66.1939	54.58	10.12	6.63333	50.5357	35	0.454444	0.518644	0.7
1692.Soil.BE.PolygonB.Medium.Rim.7.15.2012	Free-living	Non-saline	566	0.234933	0.00787232	0.273116	0.78723	15.7814	1	1.73062	4.0636	67.4912	42.54	13.3	7.42808	54.9877	43	0.481184	0.23951	0.846608
1692.Soil.BE.PolygonB.Shallow.Center.7.28.2012	Free-living	Non-saline	450	0.715472	0.807698	0.449792	59.9221	28.7493	1.34791	1.56453	4.44444	65.7778	52	9.56	6.79493	57.1962	38	0.440028	0.517937	0.638826
1692.Soil.BE.PolygonB.Shallow.Rim.08.11.2012	Free-living	Non-saline	207	0.630999	0.826508	0.9	36.1876	30	2.28395	3	13.0435	31.8841	60.46	3.12	6.34886	23.463	28	0.729974	0.865215	0.670655
1692.Soil.BE.PolygonB.Shallow.Rim.7.15.2012	Free-living	Non-saline	749	0.293768	0.293194	0.774253	29.3194	44.527	1	1.73884	2.67023	73.0307	27.94	18.42	8.09728	73.1504	64	0.424499	0.210414	0.966813
1692.Soil.BE.PolygonC.Medium.Center.7.15.2012	Free-living	Non-saline	438	0.812965	0.956565	0.722077	61.8741	33.6883	1.54599	2.14341	5.47945	70.5479	56.94	10.54	6.64188	51.83	35	0.396117	0.474159	0.436328
1692.Soil.BE.PolygonC.Medium.Center.7.28.2012	Free-living	Non-saline	518	0.933742	0.965108	0.292173	72.9586	26.046	1.32282	1.12176	3.66795	71.2355	45.7	12.4	7.10682	62.1772	39	0.514554	0.538404	0.32727
1692.Soil.BE.PolygonC.Shallow.Center.7.8.2012	Free-living	Non-saline	431	0.45225	0.55102	0.48612	43.2653	31.2902	1.27358	1.55358	4.64037	67.5174	57.42	9.92	6.52094	50.8178	45	0.342352	0.474187	0.398653
1692.Soil.BE.PolygonC.Shallow.Rim.08.11.2012	Free-living	Non-saline	742	0.49473	0.324675	0.684667	32.4675	40.4258	1	1.69364	2.15633	71.9677	29.4	19.06	8.0371	64.8235	63	0.74787	0.838274	0.899418
1702.AT1	Free-living	Non-saline	1055	0.672516	0.493168	0.54785	24.243	30.3611	2.03427	1.80445	1.13744	80.2844	20.68	27.14	8.6113	85.9313	101	0.63865	0.55183	0.73397
1702.AT2	Free-living	Non-saline	1086	0.551426	0.0874094	0.541046	1.9841	30.3169	4.4055	1.78463	1.10497	80.0184	20.42	28.04	8.67846	89.6224	98	0.637156	0.165155	0.807904
1702.AT3	Free-living	Non-saline	1106	0.722924	0.155403	0.823169	3.36896	42.4789	4.61278	1.93783	0.813743	80.0181	18.02	28.38	8.70929	92.9355	96	0.68934	0.351521	0.811654
1702.AT4	Free-living	Non-saline	1107	0.842246	0.0365351	0.426259	0.91338	30.9656	4	1.37656	0.993677	80.3071	17.88	28.24	8.71562	88.43	106	0.779398	0.088038	0.911407
1702.BL1	Free-living	Non-saline	1122	0.554286	0.188444	1.11598	4.15156	55.9097	4.53912	1.99604	1.24777	85.0267	40.32	28.86	7.73419	83.4513	149	0.872065	0.484733	1.42602
1702.BL2	Free-living	Non-saline	981	0.406717	0.142403	0.933273	3.43721	43.7533	4.14298	2.13303	1.22324	84.5056	41.36	25.92	7.50577	75.5859	152	0.612258	0.262102	1.16097
1702.BL3	Free-living	Non-saline	954	0.46644	0.136095	1.07101	3.15987	36.8958	4.30698	2.9028	1.15304	82.2851	38.18	24.58	7.56245	74.26	128	0.662715	0.277024	1.33532
1702.BL4	Free-living	Non-saline	1024	0.479251	0.08925	0.941147	2.24977	44.8558	3.96708	2.09816	0.976562	84.4727	35.76	26.38	7.55718	76.8972	145	0.652624	0.182963	1.35548
1702.DCF1	Free-living	Non-saline	930	0.455627	0.112579	1.18205	6.08514	51.6074	1.85006	2.29046	1.6129	78.3871	27.74	23.8	8.2333	73.0814	91	0.690318	0.283574	1.50581
1702.DCF2	Free-living	Non-saline	917	0.321634	0.0502876	1.07501	1.25719	41.0194	4	2.62073	1.19956	79.1712	29.6	23.4	8.04055	70.765	94	0.686545	0.245177	1.5344
1702.DCF3	Free-living	Non-saline	1038	0.389983	0.0400455	1.41523	1.2251	49.4581	3.26875	2.86147	1.25241	81.4066	27.74	27.16	8.42063	82.9607	109	0.564331	0.106866	1.20582
1702.DCF4	Free-living	Non-saline	895	0.450159	0.0838877	1.06331	4.36797	49.3914	1.92052	2.15283	1.45251	78.2123	28.26	23.32	8.07843	69.9426	100	0.797369	0.84271	1.1551
1702.DCS1	Free-living	Non-saline	1065	0.525971	0.211118	0.759944	5.34424	34.6304	3.95037	2.19444	1.22066	81.2207	24.52	27.94	8.53786	84.7537	118	0.618341	0.370341	0.802993
1702.DCS2	Free-living	Non-saline	834	0.360321	0.118795	0.763226	2.97352	35.0265	3.99509	2.179	1.79856	76.8585	30.96	21.88	7.96352	63.4445	74	0.658079	0.299101	1.03327
1702.DCS3	Free-living	Non-saline	991	0.419555	0.231056	0.667097	4.89566	31.38	4.7196	2.12586	1.31181	76.892	25.58	24.76	8.37506	75.5488	90	0.632187	0.268415	0.98413
1702.DCS4	Free-living	Non-saline	853	0.446402	0.105671	0.702674	3.02613	36.9916	3.49195	1.89955	1.7585	76.2016	28.58	21.98	8.14739	68.6196	72	0.686042	0.206347	0.99342
1702.EB2	Free-living	Non-saline	827	0.537609	0.37711	0.537745	31.7763	32.4814	1.18677	1.65555	1.81378	75.5744	26.78	20.22	8.09305	68.3652	76	0.71381	0.376348	0.699929
1702.EB3	Free-living	Non-saline	592	0.297728	0.253647	0.601477	22.8579	33.5048	1.10967	1.79519	2.87162	70.2703	38.4	15.28	7.42487	50.5296	54	0.521488	0.291648	0.819086
1702.MCB1	Free-living	Non-saline	1034	0.660962	0.261545	1.25988	7.36043	49.1762	3.5534	2.56197	1.35397	81.528	30.84	27.28	8.2569	76.1976	131	0.645555	0.236126	1.19711
1702.MCB2	Free-living	Non-saline	956	0.585065	0.208901	0.962892	5.89294	46.2193	3.54493	2.08331	1.56904	82.0084	36.04	25.76	7.94968	72.9376	145	0.615183	0.255236	1.23099
1702.MCB3	Free-living	Non-saline	1110	0.58264	0.0805116	0.976581	2.43509	42.181	3.3063	2.31521	0.45045	78.4685	15.56	27.98	8.68427	81.5617	166	0.631048	0.0667153	1.19774
1702.MCB4	Free-living	Non-saline	978	0.685649	0.213722	1.15619	6.18697	34.387	3.45439	3.36228	1.12474	83.1288	32.46	25.88	7.83181	74.5605	122	0.661764	0.285661	1.34138
1711.KAJ1.1	Free-living	Non-saline	1588	0.947109	1.19823	1.50722	100	56.1735	1.19823	2.68316	0.314861	85.5164	5.7	47.68	9.7857	121.552	210	1.05258	1.19465	1.51877
1711.KAJ3.1	Free-living	Non-saline	1220	0.845384	1.05744	1.30018	98.335	41.0528	1.07534	3.16709	0.57377	80.3279	11.8	38.16	9.19389	88.2125	171	0.798859	0.875323	1.1952
1711.KAJ3.2	Free-living	Non-saline	1256	0.960937	0.84427	1.69898	81.0778	58.2998	1.04131	2.91421	0.716561	81.9268	15.66	39.64	9.14003	91.2274	163	0.869335	0.784894	1.28776
1711.KAJ5.1	Free-living	Non-saline	673	1.42	0.962115	0.954258	64.4503	39.1285	1.4928	2.43878	0.89153	46.0624	10.04	14.62	8.71074	57.3387	95	1.57513	0.959248	1.26733
1711.KAJ7.2	Free-living	Non-saline	1246	1.17861	0.749534	1.05866	61.0173	43.4876	1.2284	2.4344	0.802568	83.6276	20.82	37.24	8.88466	90.9455	156	1.13756	0.744644	1.14096
1711.KAJ8.2	Free-living	Non-saline	846	1.00416	0.524686	1.74777	49.4626	47.5328	1.06077	3.67696	0.70922	60.8747	7.44	22.84	8.93326	70.6817	124	1.0915	0.520702	1.45913
1711.KAJ8.3	Free-living	Non-saline	1102	1.43267	0.523823	1.43338	45.7167	61.1947	1.1458	2.34233	0.635209	71.9601	11.06	33	9.2012	83.4484	140	1.25611	0.668158	1.23626
1711.KAJ9.1	Free-living	Non-saline	1400	1.29903	1.86345	1.22635	46.5864	54.2586	4	2.26019	0.285714	83.7857	8.36	43.28	9.46925	103.256	190	1.37008	1.49303	1.33509
1711.KAJ9.3	Free-living	Non-saline	1383	1.31895	0.336323	1.30201	8.40807	56.1688	4	2.31803	0.433839	82.2126	9.54	39.1	9.35024	102.527	182	1.36246	0.546177	1.18982
1711.KAM2.1	Free-living	Non-saline	1377	1.23037	0.734883	1.01659	41.8714	46.2677	1.7551	2.19718	0.580973	84.1685	14.46	43.8	9.39204	97.7907	197	1.41217	0.735588	1.27279
1711.KAM4.2	Free-living	Non-saline	1354	1.4422	4.03645	0.853467	100	40.2617	4.03645	2.1198	0.369276	82.127	7.66	38.72	9.30757	100.814	153	1.70934	2.75768	1.07624
1711.KAM5.1	Free-living	Non-saline	1282	1.02859	0.573285	1.15853	43.9575	56.2171	1.30418	2.06081	0.702028	81.5913	15.36	37.06	9.14553	94.3196	152	1.24941	0.611137	1.32928
1711.KAM5.2	Free-living	Non-saline	1400	1.08023	1.31497	1.06817	100	53.5459	1.31497	1.99486	0.5	84.4286	12.98	40.26	9.24028	104.716	160	1.22441	1.30767	1.25522
1711.KAM6.1	Free-living	Non-saline	1563	1.55333	0.94686	1.36025	69.2523	57.4196	1.36726	2.36896	0.447857	86.6923	14.2	43.58	9.28523	118.796	170	1.6857	0.946935	1.55135
1711.KAM6.3	Free-living	Non-saline	1669	1.57532	0.630418	1.19859	60.6239	57.8891	1.03988	2.07049	0.419413	87.9569	11.74	48.1	9.67634	127.207	198	1.71789	0.632148	1.26756
1711.KAM7.3	Free-living	Non-saline	1154	1.22568	1.0139	1.33107	98.9774	45.9056	1.02438	2.89958	0.519931	78.2496	17	33.96	8.90702	95.1602	154	1.62326	1.74135	1.59696
1711.KAM8.3	Free-living	Non-saline	1277	1.27821	1.92218	0.798914	57.662	37.8408	3.33353	2.11125	0.54816	80.6578	10.44	36.92	9.31889	99.8365	173	1.50818	2.39446	1.12938
1711.KFM1.3	Free-living	Non-saline	1489	1.53804	3.40813	2.03486	88.476	61.1945	3.85204	3.32524	0.335796	83.6803	11.42	42.76	9.47104	112.441	183	1.54002	3.40813	1.94962
1711.KFM2.3	Free-living	Non-saline	1401	0.954271	0.486752	1.05144	45.4136	44.3379	1.07182	2.37143	0.428266	83.2976	10	40.84	9.38293	103.243	209	1.12671	0.484882	1.43075
1711.KFM3.2	Free-living	Non-saline	1520	1.71606	1.80193	1.02174	49.7408	45.3401	3.62263	2.25349	0.394737	85.1974	11.02	44.84	9.42709	117.068	159	1.80052	1.58643	1.56514
1711.KFM3.3	Free-living	Non-saline	1440	1.15011	0.773534	1.20742	72.3411	41.0067	1.06929	2.94444	0.555556	84.6528	13.16	41.42	9.32998	109.841	175	1.36865	0.770424	1.65772
1711.KFM4.3	Free-living	Non-saline	1256	1.27108	0.192885	1.09022	5.39499	47.5497	3.57526	2.2928	0.398089	81.449	13.38	35.34	9.00967	93.2018	155	1.40172	0.189042	1.45058
1711.KFM6.1	Free-living	Non-saline	1442	1.49677	1.28911	1.26268	42.7273	44.5623	3.01706	2.83352	0.485437	85.4369	17.12	42.24	9.17275	106.672	161	1.52694	1.25485	1.60585
1711.KFM7.1	Free-living	Non-saline	1392	1.14494	0.661546	1.42513	17.0185	63.2643	3.88723	2.25266	0.574713	82.3994	13.94	37.64	9.24797	100.347	165	1.27711	0.661546	1.55889
1711.KFM7.3	Free-living	Non-saline	1457	1.64714	1.46505	1.04534	40.1863	50.6382	3.64564	2.06432	0.343171	83.3905	10.24	39.36	9.3993	112.936	180	1.72838	1.46505	1.42713
1713.McG.L1B210	Free-living	Non-saline	572	1.37402	1.17076	3.02491	50.621	66.349	2.31279	4.55909	3.67133	67.8322	38.74	15.72	7.59342	45.3774	59	1.06103	0.870425	1.65481
1713.McG.L1K02	Free-living	Non-saline	619	1.47969	1.42652	1.1231	73.5285	45.9548	1.94009	2.44393	2.74637	66.7205	35.44	16.5	7.69013	43.54	75	1.23847	1.34275	0.952768
1713.McG.L1K1020	Free-living	Non-saline	440	1.48618	1.51531	1.08447	59.2471	47.8213	2.55761	2.26775	3.86364	65.4545	49.72	11.6	6.75546	35.7992	44	1.15163	1.19266	0.9351
1713.McG.L1K210	Free-living	Non-saline	538	1.12418	1.18299	2.52357	51.7642	72.5838	2.28534	3.47677	3.71747	65.7993	41.48	13.7	7.42608	39.6863	58	0.93903	1.18627	1.50575
1713.McG.L1M02	Free-living	Non-saline	620	1.90254	1.87224	2.13848	79.9138	71.6821	2.34282	2.98328	2.90323	69.1935	37.1	16.46	7.58146	50.1931	84	1.63724	1.78909	1.52392
1713.McG.L1M1020	Free-living	Non-saline	407	2.5364	2.52333	1.23284	90.1009	46.3756	2.80056	2.65837	5.40541	62.6536	51.38	10.34	6.84065	36.2127	53	2.0774	2.21734	1.41579
1713.McG.L1M210	Free-living	Non-saline	459	2.05139	2.09929	1.43847	89.0657	64.4903	2.35701	2.23051	4.57516	64.488	50.32	10.92	6.92544	36.901	58	1.74602	1.88865	1.86043
1713.McG.L1N02	Free-living	Non-saline	554	2.53724	2.76672	2.25662	84.3582	65.9231	3.27973	3.4231	2.88809	73.4657	53.4	14.84	6.65376	43.66	90	2.17952	2.70429	1.2952
1713.McG.L1N1020	Free-living	Non-saline	503	2.39525	1.69074	1.30058	67.9385	58.2256	2.48863	2.23369	3.97614	68.5885	48.42	13.46	7.09678	40.6087	52	2.13967	2.17214	0.957855
1713.McG.L1N210	Free-living	Non-saline	504	2.49788	2.41178	1.32228	81.598	50.7212	2.95568	2.60696	4.7619	67.0635	47.96	13.8	7.24055	39.3021	71	2.27221	2.51403	1.33583
1713.McG.L2B1020	Free-living	Non-saline	423	1.73673	1.67115	1.60969	63.2826	65.9784	2.64078	2.43972	4.01891	62.4113	47.7	10.32	6.73166	36.1088	42	1.46191	1.41477	2.00049
1713.McG.L2K02	Free-living	Non-saline	727	2.75109	2.91727	1.18066	91.4666	39.1184	3.18944	3.01818	1.65062	78.1293	44.92	20.3	6.95299	54.4348	100	2.42329	2.87352	1.3371
1713.McG.L2K1020	Free-living	Non-saline	593	2.0172	1.8497	0.911056	81.82	44.6668	2.26069	2.03967	3.54132	71.5008	45.12	15.12	7.29891	49.5481	90	1.78513	1.84482	1.05962
1713.McG.L2K210	Free-living	Non-saline	488	1.68296	1.44284	1.9325	73.6678	81.1308	1.95858	2.38195	5.12295	62.5	46.94	11.74	7.37029	40.6117	71	1.06185	0.876552	1.34652
1713.McG.L2M02	Free-living	Non-saline	672	2.00816	2.29806	0.807029	86.3044	52.0208	2.66274	1.55136	2.67857	69.494	33.2	18.04	7.89634	52.6122	95	1.66928	2.29826	0.722725
1713.McG.L2M1020	Free-living	Non-saline	470	2.53197	2.14815	0.95867	87.9948	42.0372	2.44122	2.28053	3.61702	65.9574	47.6	11.5	6.78598	44.3412	61	2.27193	2.07422	0.870985
1713.McG.L2M210	Free-living	Non-saline	439	2.32826	2.49806	0.567559	91.9141	32.7652	2.71782	1.7322	4.32802	62.8702	48.12	10.62	6.84609	37.6492	62	1.96953	2.41183	0.537453
1713.McG.L2N02	Free-living	Non-saline	530	2.20492	2.50285	1.54405	89.1273	69.0051	2.80817	2.23759	3.39623	60.9434	39.06	12.92	7.46816	38.389	72	1.79252	2.30154	1.21462
1713.McG.L2N210	Free-living	Non-saline	544	2.11657	2.06582	2.37795	68.4906	56.2256	3.01621	4.2293	3.86029	67.8309	40.34	14.8	7.5183	40.9863	68	1.78939	1.90216	1.91026
1713.McG.L3B02	Free-living	Non-saline	570	1.69918	1.92136	1.11221	77.783	51.4542	2.47015	2.16156	2.45614	66.6667	37.34	14.5	7.46558	44.3553	75	1.4256	1.79876	1.17548
1713.McG.L3B1020	Free-living	Non-saline	456	1.76127	1.32912	1.19874	58.2841	53.3123	2.28041	2.24852	3.72807	64.693	45.34	11.14	7.04317	36.4389	44	1.70889	1.76365	0.873577
1713.McG.L3B210	Free-living	Non-saline	459	2.0135	2.17065	1.08317	87.3684	52.6026	2.48448	2.05915	4.3573	65.5773	45.78	11.48	7.03893	34.5249	58	1.84914	2.37976	0.942612
1713.McG.L3K02	Free-living	Non-saline	573	2.28489	2.42148	1.63249	89.5064	45.2802	2.70537	3.60532	1.91972	72.2513	47.76	14.92	6.78429	38.8814	87	2.01554	2.36172	1.46127
1713.McG.L3K1020	Free-living	Non-saline	451	1.9976	1.74142	1.37777	76.506	60.1111	2.27619	2.29203	3.32594	63.4146	42.62	10.72	6.91902	33.7714	60	1.72561	1.89727	1.11867
1713.McG.L3K210	Free-living	Non-saline	643	2.53033	2.73189	1.51854	88.5789	49.4062	3.08413	3.07359	2.33281	71.0731	42.54	17.74	7.29471	45.3744	94	2.11601	2.59815	1.13962
1713.McG.L3M02	Free-living	Non-saline	608	2.36891	2.53921	1.31292	83.7611	43.7808	3.03149	2.99886	2.30263	76.9737	52.12	16.5	6.52223	48.8866	126	2.10764	2.39461	1.17139
1713.McG.L3M210	Free-living	Non-saline	531	2.15055	2.15535	0.993803	90.0428	46.9838	2.3937	2.1152	3.57815	70.0565	47.38	14.36	7.03127	44.2949	94	1.97537	2.10531	1.07895
1713.McG.L3N210	Free-living	Non-saline	498	1.90838	1.75831	2.98668	84.0311	67.5847	2.09246	4.41916	3.81526	67.0683	44.34	13.34	7.0833	38.0491	62	1.71945	1.88324	1.57683
1714.McG.LA02	Free-living	Non-saline	523	1.30863	1.517	1.43502	62.1158	47.0296	2.4422	3.05131	3.44168	65.2008	40.26	12.78	7.36688	43.2781	60	1.02148	1.42356	1.04288
1714.McG.LA1020	Free-living	Non-saline	475	1.40478	1.16906	2.50836	65.6488	79.6899	1.78077	3.14765	5.47368	61.2632	44.06	12.06	7.46273	36.6656	60	1.03527	0.949559	1.40951
1714.McG.LA210	Free-living	Non-saline	479	2.23817	2.02492	1.74037	79.1981	70.1636	2.55678	2.48045	3.75783	68.2672	45.92	12.36	6.79319	39.8965	66	1.77551	1.93326	1.333
1714.McG.LB02	Free-living	Non-saline	504	1.74707	1.29437	1.11121	65.1601	47.0619	1.98645	2.36117	4.7619	67.6587	49.5	12.46	7.23889	41.7669	71	1.37361	1.33907	0.944293
1714.McG.LB1020	Free-living	Non-saline	509	1.71662	1.13296	2.7821	62.437	76.125	1.81457	3.65465	4.71513	63.4578	44.3	11.68	7.41456	39.4203	73	1.34874	1.13012	1.40878
1714.McG.LB210	Free-living	Non-saline	540	1.96835	1.96683	3.00803	71.9217	60.5548	2.73468	4.96746	3.33333	68.7037	42.84	13.86	7.11446	42.4203	66	1.69662	1.8984	2.12036
1714.McG.LC02	Free-living	Non-saline	1118	2.00387	1.70732	1.1642	97.8548	58.5435	1.74474	1.9886	0.626118	78.712	17	30.98	8.80793	86.305	145	1.75402	1.69843	0.979507
1714.McG.LC1020	Free-living	Non-saline	766	1.58068	1.57137	1.73584	69.5609	60.6159	2.25898	2.86368	1.95822	72.0627	28.54	19.18	8.03459	56.1028	121	1.38818	1.57875	1.57118
1714.McG.OPA02	Free-living	Non-saline	668	2.00974	1.77712	1.53867	93.2309	62.4246	1.90615	2.46485	2.24551	67.8144	29.9	17.12	8.00829	59.5166	85	1.61456	1.69172	1.32397
1714.McG.OPA210	Free-living	Non-saline	1441	1.56082	1.68598	1.06798	22.4482	50.2215	7.51055	2.12654	0.693963	85.7044	19.8	41.06	9.08809	105.094	190	1.35782	1.66877	1.12752
1714.McG.OPB02	Free-living	Non-saline	1049	1.71225	1.57074	1.21963	83.3247	51.1715	1.88508	2.38341	1.23928	79.0276	27.26	28.38	8.5013	83.8833	147	1.41997	1.32125	1.19121
1714.McG.OPB210	Free-living	Non-saline	1231	1.71444	1.49432	0.792977	73.1534	44.4576	2.04272	1.78367	0.812348	83.3469	21.22	35.82	8.78253	91.3635	145	1.40325	1.45628	0.893044
1714.McG.OPC1020	Free-living	Non-saline	1591	1.78856	0.880198	1.01611	43.7039	50.8401	2.01401	1.99864	0.377121	84.538	9.82	45.92	9.6858	113.734	196	1.46933	0.566817	1.06874
1714.McG.OPC210	Free-living	Non-saline	1084	1.91828	1.62539	0.964738	81.7644	47.6973	1.9879	2.02262	1.47601	82.8413	28.48	30.42	8.48497	84.6862	162	1.5735	1.4222	0.893937
1714.McG.PA02	Free-living	Non-saline	783	1.33086	1.16241	1.9582	78.333	71.2585	1.48394	2.74802	1.78799	72.6692	29.3	20.3	8.0959	57.3809	145	1.25246	1.31945	1.65558
1714.McG.PA1020	Free-living	Non-saline	454	1.56681	1.46025	2.75891	79.2455	72.6892	1.84269	3.79548	4.40529	69.163	56	10.78	6.49378	36.3716	74	1.39837	1.51319	2.0189
1714.McG.PA210	Free-living	Non-saline	470	1.63164	1.68204	2.28858	77.3695	71.3022	2.17404	3.20969	4.25532	66.5957	49.7	12.2	6.9977	40.5172	72	1.39456	1.72544	1.5546
1714.McG.PB02	Free-living	Non-saline	774	1.69808	1.88585	1.20536	69.8701	55.2899	2.69908	2.18008	1.67959	71.447	23.44	20.18	8.22637	54.4402	131	1.45139	1.89152	1.26163
1714.McG.PB1020	Free-living	Non-saline	474	2.46284	1.84443	1.38639	63.4591	71.9571	2.90649	1.92669	4.00844	66.8776	46.56	11.88	6.80897	40.2561	54	1.91845	1.74766	1.50361
1714.McG.PB210	Free-living	Non-saline	590	1.51347	1.54275	1.54202	64.8408	64.1147	2.37929	2.4051	3.55932	68.8136	39.96	14.3	7.49613	49.9794	73	1.18922	1.56469	1.18269
1714.McG.PC1020	Free-living	Non-saline	488	2.21155	1.40818	0.970314	35.2044	50.9016	4	1.90625	2.66393	69.877	45.48	12.16	6.57329	42.6437	75	1.90465	1.08586	0.937817
1714.McG.PC210	Free-living	Non-saline	613	1.32448	0.800453	1.55816	31.7229	64.203	2.52327	2.42692	3.09951	73.2463	43.86	16.06	7.39238	53.2682	94	1.13855	0.797597	1.33231
1715.McG.NA1	Free-living	Non-saline	1335	1.50952	0.152093	1.23065	4.54856	54.6387	3.34375	2.25233	0.449438	83.8202	15.72	39	9.15745	99.9684	162	1.58989	0.145212	1.7099
1715.McG.NA3	Free-living	Non-saline	1358	2.13051	2.9411	0.986771	47.3003	49.8527	6.21794	1.97937	0.662739	82.7688	14.66	41.5	9.35529	99.4259	181	2.01467	2.91234	1.29829
1715.McG.NB3	Free-living	Non-saline	1345	1.25509	0.496819	0.971627	42.0425	50.4027	1.18171	1.92773	0.669145	83.6431	17.62	40.94	9.17109	95.8914	166	1.50018	0.493878	1.37011
1715.McG.ND1	Free-living	Non-saline	1213	1.67139	0.168037	1.10303	3.82265	52.0543	4.39583	2.11901	0.824402	82.4402	24.46	35.72	8.8098	91.2333	163	1.82159	0.212579	1.36292
1715.McG.NG1	Free-living	Non-saline	1178	1.38162	0.0874163	1.1227	2.18541	55.9855	4	2.00534	0.594228	83.0221	27.02	34.34	8.31634	86.1137	151	1.68124	0.0836175	1.64375
1715.McG.NH1	Free-living	Non-saline	1175	1.32755	0.0620022	0.93107	1.55006	48.6253	4	1.91479	0.680851	83.0638	24.64	32.7	8.46986	89.7504	140	1.56722	0.082907	1.80269
1715.McG.NI2	Free-living	Non-saline	1192	1.21124	0.412554	1.00177	31.7151	55.4469	1.30081	1.80672	0.922819	82.3826	27.44	34.08	8.53341	89.4761	131	1.45462	0.427133	1.48816
1715.McG.NI3	Free-living	Non-saline	1127	1.50999	0.121203	1.28912	2.65864	55.2495	4.55882	2.33327	0.887311	82.6087	30.28	33.4	8.28384	83.2337	155	1.50099	0.147537	1.58338
1715.McG.NK2	Free-living	Non-saline	1203	0.925923	0.16213	1.02857	4.19652	56.5985	3.86344	1.8173	0.914381	85.2037	31.66	36.16	8.47972	92.2686	138	1.30797	0.193875	1.61019
1715.McG.NK3	Free-living	Non-saline	1388	1.04174	0.145036	1.49054	4.26123	57.053	3.40362	2.61256	0.576369	85.951	21.62	39.78	8.84528	100.792	157	1.39344	0.136269	2.03583
1715.McG.NL1	Free-living	Non-saline	1260	1.40228	0.539676	0.936212	38.0652	55.2612	1.41777	1.69416	0.714286	84.127	25.12	36.36	8.61513	92.2977	143	1.67773	0.556821	1.45488
1715.McG.NL3	Free-living	Non-saline	1111	1.3841	1.06568	0.888267	76.1539	47.2673	1.39937	1.87924	0.90009	84.3384	31.6	33.4	8.24136	84.0886	152	1.59344	1.05742	1.70343
1715.McG.NM1	Free-living	Non-saline	1130	1.05152	0.13996	1.35603	3.07555	64.4595	4.55072	2.10369	0.79646	84.6018	34.44	33.48	7.9881	85.3849	145	1.34694	0.210244	1.37877
1715.McG.NM3	Free-living	Non-saline	1152	1.09404	0.122692	1.1666	3.0673	45.6938	4	2.55308	0.78125	84.2014	28.6	34.04	8.32874	87.0812	125	1.63217	0.206076	1.94007
1715.McG.NN1	Free-living	Non-saline	1144	1.30905	0.328987	1.14397	26.8863	52.8695	1.22362	2.16376	0.874126	84.8776	34.2	34.4	8.14357	83.3556	140	1.54886	0.343221	1.73955
1715.McG.NN2	Free-living	Non-saline	1083	1.44992	0.192521	1.06409	4.50033	44.5485	4.27793	2.38861	0.831025	83.0102	31.74	31.74	8.12814	81.6882	127	1.65951	0.251652	1.74859
1715.McG.NO1	Free-living	Non-saline	1063	1.42213	0.552761	1.06123	39.8568	54.9424	1.38687	1.93153	1.12888	81.9379	30.54	32.24	8.28072	78.8245	153	1.62629	0.52408	1.88403
1715.McG.NP1	Free-living	Non-saline	1305	1.39347	0.482818	1.59041	41.3057	58.9131	1.16889	2.69959	0.766284	84.2912	19.84	37.96	9.01311	96.25	160	1.53172	0.454462	2.04401
1715.McG.NP3	Free-living	Non-saline	1135	1.3921	0.589609	1.24241	44.8148	60.7747	1.31565	2.04429	1.14537	82.1145	25.18	33.28	8.6724	80.417	138	1.57245	0.587248	1.6776
1715.McG.NPRI2	Free-living	Non-saline	1188	1.14829	0.507424	1.06328	41.7495	54.1415	1.2154	1.96389	1.17845	84.9327	31.84	34.82	8.46213	89.589	143	1.45608	0.537887	1.65827
1715.McG.NQ1	Free-living	Non-saline	1263	1.27122	0.451542	1.15705	41.8181	55.3902	1.07978	2.0889	0.791766	84.7189	24.58	39.1	8.75891	96.538	146	1.63041	0.470277	2.21664
1715.McG.NQ2	Free-living	Non-saline	1098	1.10273	0.0646303	0.92899	1.61576	59.1125	4	1.57156	0.819672	81.6029	26.76	31.76	8.41729	81.045	144	1.63277	0.0830009	1.74481
1715.McG.NQ3	Free-living	Non-saline	1232	1.58453	0.124374	1.43361	4.06147	57.3917	3.06228	2.49794	0.730519	83.3604	24.4	36.04	8.64393	87.0003	160	1.90555	0.227571	2.03909
1715.McG.NR2	Free-living	Non-saline	1124	1.45432	0.321273	0.95589	14.4767	41.0226	2.21925	2.33016	1.06762	82.0285	29.18	31.84	8.463	83.0141	152	1.6053	0.358536	1.21478
1715.McG.NR3	Free-living	Non-saline	1180	1.20415	0.107525	1.11487	2.46622	56.042	4.35992	1.98934	0.847458	84.0678	32.58	34.24	8.21701	86.469	141	1.59522	0.147944	2.00298
1715.McG.NS3	Free-living	Non-saline	1041	1.27561	0.63386	1.86181	25.4538	58.4821	2.49024	3.18357	0.960615	81.268	32.24	30.68	8.1138	77.6954	149	1.49386	0.566659	2.03495
1715.McG.NSEC1	Free-living	Non-saline	1199	1.37933	0.424072	1.24954	32.0862	49.2013	1.32167	2.53965	0.667223	82.6522	24.3	34.78	8.57247	87.4489	162	1.49925	0.458244	1.57506
1715.McG.NSEC3	Free-living	Non-saline	1066	1.66791	1.72498	1.33186	78.7853	54.486	2.18947	2.44441	0.844278	83.0206	29.92	31.38	8.22196	79.3217	142	1.87412	1.70268	1.5798
1716.McG.PAPrS02	Free-living	Non-saline	1306	1.47553	0.235344	1.4731	5.88359	57.2355	4	2.57375	0.612557	82.925	18.36	37.48	8.97964	98.2581	146	1.39001	0.22681	1.46051
1716.McG.PAPrS05	Free-living	Non-saline	1359	1.31561	0.17095	1.25509	4.80945	48.9924	3.55447	2.5618	0.588668	84.1795	18.58	41.26	9.09075	98.2181	146	1.58539	0.166935	1.65963
1716.McG.PAPrS06	Free-living	Non-saline	1116	0.986552	0.370288	1.60687	17.1849	48.1604	2.15473	3.33651	0.716846	81.362	23.22	32.48	8.56664	89.2716	144	1.28556	0.358692	2.09582
1716.McG.PAPrS07	Free-living	Non-saline	605	1.69201	2.53506	0.859432	82.5635	33.3792	3.07043	2.57475	2.64463	68.7603	41.06	15.52	7.33195	48.9804	76	1.21602	2.39036	0.969221
1716.McG.PAPrS08	Free-living	Non-saline	994	3.63919	7.40953	1.13396	57.9543	47.0068	12.7851	2.41233	1.20724	77.666	27.48	29.12	8.44612	74.0772	112	2.69737	7.13522	1.22363
1716.McG.PAPrS09	Free-living	Non-saline	1299	2.15891	0.686786	1.08329	19.4171	42.9271	3.53701	2.52356	0.538876	82.9869	16.4	40.36	9.13879	94.8121	138	1.99321	0.618595	1.59767
1716.McG.PAPrS11	Free-living	Non-saline	1055	2.28834	1.97653	1.05208	85.5448	52.7339	2.31051	1.99508	0.853081	79.7156	28.98	31.92	8.36817	82.4796	129	1.9114	1.92282	1.46948
1716.McG.PAPrS12	Free-living	Non-saline	1101	2.08479	1.71368	0.548768	55.8686	35.8681	3.06735	1.52996	0.817439	77.3842	18.98	34.36	8.93409	83.2383	128	1.74925	1.68513	1.4259
1716.McG.PAPrS13	Free-living	Non-saline	705	3.98359	5.4396	1.18079	81.1108	41.2244	6.70639	2.86431	2.12766	75.7447	39.9	20.56	7.32633	54.3092	90	2.78258	4.47309	1.15303
1716.McG.PAPrS14	Free-living	Non-saline	1208	1.31884	1.22954	0.847708	58.264	37.0362	2.1103	2.28886	0.662252	82.6987	23.44	35.78	8.70378	88.3359	153	1.41239	1.2169	1.28286
1716.McG.PAPrS15	Free-living	Non-saline	1146	1.14486	0.62087	1.03105	56.3763	50.712	1.1013	2.03314	0.95986	80.4538	19.58	33.36	8.88991	80.3528	148	1.40615	0.649926	1.65523
1716.McG.PAPrS16	Free-living	Non-saline	1212	1.03629	0.370784	0.84632	32.029	47.9094	1.15765	1.7665	0.742574	80.2805	16.62	36.32	9.08261	88.9683	135	1.40698	0.362924	1.67728
1716.McG.PAPrS18	Free-living	Non-saline	974	2.09562	1.90613	0.955558	47.6533	45.0763	4	2.11987	0.616016	78.7474	19.66	28.4	8.35839	71.0242	114	1.66431	1.76051	1.02371
1716.McG.PAPrS19	Free-living	Non-saline	1247	1.7351	0.172631	1.13532	4.31577	57.5608	4	1.97238	0.721732	82.7586	23.74	37.62	8.61533	96.0629	139	1.46521	0.165319	1.24787
1716.McG.PAPrS20	Free-living	Non-saline	1275	1.4258	0.375919	1.0456	9.39798	42.4093	4	2.46549	0.54902	84.6275	25.68	38.04	8.42021	96.9012	159	1.51904	0.337768	1.4998
1716.McG.PAPrS22	Free-living	Non-saline	1044	2.63651	7.67086	1.3067	72.4763	50.3015	10.5839	2.59773	0.957854	82.0881	25.8	32.84	8.41649	78.2943	127	1.95588	7.61545	1.20281
1716.McG.PAPrS23	Free-living	Non-saline	839	1.59594	1.31947	1.51212	34.2188	67.2163	3.85599	2.24963	1.54946	78.1883	31.68	24.04	7.84981	62.005	105	1.22044	1.33581	1.42789
1716.McG.PAPrS24	Free-living	Non-saline	1035	4.55607	10.8395	0.861981	94.7254	45.7738	11.4431	1.88313	1.0628	79.4203	25	29.44	8.43838	77.9741	111	3.37311	10.7282	1.19565
1716.McG.PAPrS27	Free-living	Non-saline	739	1.86964	0.267857	1.2467	6.69643	50.1573	4	2.48558	0.811908	74.9662	35.76	20.84	6.9285	59.6998	89	1.46592	0.305233	1.4001
1716.McG.PAPrS29	Free-living	Non-saline	1238	2.0193	1.14885	1.04834	30.3462	53.4213	3.78581	1.96241	0.807754	83.1179	25.54	35.8	8.62976	93.1617	147	1.853	1.0467	1.65132
1716.McG.PAPrS30	Free-living	Non-saline	1242	2.12847	0.56536	1.05149	14.6907	52.3913	3.84842	2.007	0.885668	82.2866	21.36	37.4	8.96031	90.6921	134	1.82383	0.561706	1.31166
1716.McG.PAPrS33	Free-living	Non-saline	1098	1.79092	1.56763	1.25676	61.1755	53.5416	2.56252	2.34727	1.00182	80.8743	29.96	31.44	8.4084	83.0648	130	1.83559	1.55468	2.2099
1716.McG.PAPrS34	Free-living	Non-saline	782	5.08844	8.6015	1.0941	79.1862	44.422	10.8624	2.46297	1.6624	75.3197	33.12	22.18	7.7237	59.3332	89	3.62703	8.19996	1.08008
1716.McG.PAPrS35	Free-living	Non-saline	987	2.52125	5.72923	1.25214	45.5819	62.4389	12.5691	2.00539	0.911854	77.5076	23.92	28.88	8.49018	74.8133	115	1.95017	5.65339	1.26315
1716.McG.PAPrS36	Free-living	Non-saline	1193	1.97588	0.552057	0.754146	44.6757	35.9414	1.2357	2.09827	0.838223	78.8768	16.8	36.26	9.15749	88.9003	132	2.08881	0.533518	1.75835
1716.McG.PAPrS38	Free-living	Non-saline	1257	1.53315	1.20654	1.02731	32.4798	44.2503	3.71475	2.3216	0.477327	82.4185	12.9	38.9	9.11348	90.5772	128	1.63301	1.20654	1.75575
1716.McG.PAPrS42	Free-living	Non-saline	1074	1.31584	0.211024	1.28844	5.27559	46.4742	4	2.77238	0.837989	80.4469	26.36	32.86	8.49188	83.124	107	1.39198	0.202639	1.69731
1716.McG.PAPrS43	Free-living	Non-saline	857	1.42384	0.992879	1.22716	26.416	49.3225	3.75862	2.48802	2.10035	77.0128	32.98	25.46	8.18393	64.6695	103	1.12286	0.764714	1.36099
1717.10H.high.fertilizer	Free-living	Non-saline	984	0.762341	0.146927	1.39786	13.8288	58.4751	1.06247	2.39052	1.42276	82.5203	36.16	27.66	7.89257	75.2313	157	0.88187	0.147439	1.4665
1717.12IF.improved.leguminous	Free-living	Non-saline	811	0.990769	0.661116	1.28852	34.6593	50.3731	1.90747	2.55795	1.72626	78.2984	34.82	22.2	7.72907	61.115	168	1.36981	1.47124	1.23135
1717.1H.high.fertilizer	Free-living	Non-saline	846	0.689579	0.18546	1.16694	10.2061	51.885	1.81715	2.2491	1.65485	81.6785	44.22	23.58	7.19765	66.6264	156	0.716319	0.167659	1.5959
1717.2.low.fertilizer	Free-living	Non-saline	930	1.43142	0.255833	1.79563	21.4006	66.0965	1.19544	2.71669	1.1828	73.9785	22.34	27.68	8.57273	69.8355	129	1.38764	0.248394	1.58713
1717.20L.low.fertilizer	Free-living	Non-saline	1057	0.818305	0.291437	1.11583	27.4479	47.3901	1.06178	2.35456	1.2299	83.5383	32.64	30.5	8.13891	80.3705	155	1.01037	0.292019	1.39506
1717.21IF.improved.leguminous	Free-living	Non-saline	1000	0.570175	0.13865	1.33559	12.0485	63.123	1.15077	2.11586	1.3	81.2	31.38	28.14	8.20822	75.5166	164	0.697185	0.139384	1.56817
1717.32.high.fertilizer	Free-living	Non-saline	1036	0.819919	0.428508	1.19941	41.4859	52.5944	1.0329	2.28049	0.772201	73.166	17.22	30.08	8.85766	77.3256	155	1.04592	0.425061	1.44663
1717.35H.high.fertilizer	Free-living	Non-saline	993	1.6173	0.81855	1.31384	43.4766	59.9717	1.88273	2.19076	1.61128	78.852	27.36	27.18	8.46173	77.76	182	1.71305	1.57109	1.43247
1717.36L.low.fertilizer	Free-living	Non-saline	1017	0.984636	0.253826	1.8489	22.3653	53.328	1.13491	3.46703	1.17994	76.1062	20.5	27.8	8.69611	81.5609	134	1.06152	0.371569	1.55682
1717.39L.low.fertilizer	Free-living	Non-saline	1069	0.690393	0.332944	1.06844	31.1886	49.4473	1.06752	2.16076	1.30964	82.7877	33.4	29.1	8.32982	82.0692	172	0.945055	0.33177	1.17234
1717.3IF.improved.leguminous	Free-living	Non-saline	746	1.00489	0.653953	1.09881	43.2891	60.6917	1.51067	1.81047	1.87668	77.2118	38.14	21.16	7.44225	58.1605	172	1.48629	1.57269	1.16524
1717.4.high.fertilizer	Free-living	Non-saline	982	0.941437	0.401766	1.63749	32.4592	62.1728	1.23776	2.63378	1.32383	80.4481	29.72	28.28	8.31419	70.9534	167	1.00374	0.527024	1.53431
1717.4H.high.fertilizer	Free-living	Non-saline	1172	0.919048	0.185804	1.20335	16.3038	49.7648	1.13964	2.41808	0.938567	81.9113	25.26	32.18	8.54586	88.6065	194	1.05582	0.185804	1.10636
1717.5.low.fertilizer	Free-living	Non-saline	903	1.17694	0.394941	1.60941	39.4941	56.6608	1	2.84043	1.55039	74.5293	28.72	25.6	8.34868	67.5551	130	1.12723	0.463613	1.14586
1717.5L.low.fertilizer	Free-living	Non-saline	1177	0.812402	0.0102817	1.17308	0.47379	49.208	2.17012	2.38392	0.934579	84.1121	27.98	34.72	8.60108	83.4865	208	0.989092	0.0102817	1.49485
1717.6IF.improved.leguminous	Free-living	Non-saline	1099	0.650202	0.331441	1.27224	23.4512	53.6938	1.41332	2.36943	0.727934	87.0792	41.16	32.6	7.20895	80.8169	204	0.716517	0.331441	1.41672
1717.7H.high.fertilizer	Free-living	Non-saline	951	0.935084	0.406416	1.58302	25.3448	59.8594	1.60355	2.64456	1.36698	80.1262	35.02	26.6	8.04758	68.3792	159	1.19417	0.92276	1.41129
1717.9.improved.leguminous	Free-living	Non-saline	843	0.872892	0.659466	1.00144	38.7067	50.338	1.70375	1.98944	1.54211	74.4958	28.78	25.1	8.20987	59.9269	126	1.11253	0.693672	1.18293
1717.KBC1.experimental.plot	Free-living	Non-saline	746	1.33206	1.26909	1.24247	40.5719	58.6922	3.128	2.11692	2.01072	75.067	39.44	21.8	7.63336	55.239	149	1.42243	1.26909	1.67868
1717.KBC10.experimental.plot	Free-living	Non-saline	1053	0.754243	0.179132	1.35204	16.5628	61.8475	1.08153	2.18608	1.1396	82.0513	29	31.9	8.46007	77.3247	161	1.0965	0.177728	1.68337
1717.KBC13.experimental.plot	Free-living	Non-saline	976	0.845525	0.208925	1.20112	19.6832	62.1764	1.06144	1.9318	1.33197	79.4057	28.68	28.56	8.34877	73.2253	153	1.20837	0.515415	1.3478
1717.KBC14.experimental.plot	Free-living	Non-saline	1035	0.858657	0.256018	0.935953	23.8644	54.5673	1.0728	1.71523	1.25604	80.4831	26.38	29.84	8.4742	80.289	137	1.05047	0.255605	1.45618
1717.KBC18.experimental.plot	Free-living	Non-saline	877	0.967272	0.456728	1.36491	43.9543	55.4073	1.0391	2.46341	1.59635	76.6249	32.36	24.78	8.14499	63.3393	159	1.15174	0.666795	1.49062
1717.KBC2.experimental.plot	Free-living	Non-saline	844	0.622358	0.197784	1.46284	18.7075	60.3314	1.05724	2.42468	1.65877	77.7251	39.14	21.94	7.67819	64.1059	138	0.815535	0.196946	1.55957
1717.KBC20.experimental.plot	Free-living	Non-saline	966	0.790362	0.244165	1.16565	23.5342	50.6049	1.03749	2.30343	1.34576	81.1594	32.46	28.62	8.15592	72.5623	156	1.02228	0.244007	1.37728
1717.KBC4.experimental.plot	Free-living	Non-saline	855	0.719675	0.400992	1.16122	32.0975	50.7041	1.24929	2.2902	1.40351	79.7661	36.76	23.92	7.65914	65.6799	141	0.90342	0.400013	1.91982
1717.KBC6.experimental.plot	Free-living	Non-saline	905	0.836194	0.227967	1.16194	22.2538	47.3404	1.0244	2.45443	1.32597	77.5691	27.48	24.94	8.15205	65.5486	167	1.10168	0.466007	1.76129
1717.KBC9.experimental.plot	Free-living	Non-saline	1032	0.62636	0.30012	1.02587	29.176	55.4639	1.02865	1.84961	1.16279	81.2016	30.32	29.22	8.23093	74.6719	158	0.979794	0.299631	1.30723
1721.B26T	Free-living	Non-saline	296	1.28286	1.39598	0.219026	86.6902	21.9026	1.61031	1	3.71622	24.3243	27.82	3.06	7.2534	29.9553	69	1.4679	1.39469	0.549708
1721.B29B	Free-living	Non-saline	182	1.44706	1.83358	2.48889	98.6621	26.6667	1.85844	9.33333	10.989	15.9341	46.82	1.28	6.49666	22.154	45	1.46554	1.7227	0.909597
1721.B3T	Free-living	Non-saline	97	1.72231	1.59694	0	83.9711	0	1.90177	0	25.7732	12.3711	72.88	0.54	5.02533	15.818	35	1.73164	1.62339	0.114418
1721.B9B	Free-living	Non-saline	280	1.06582	1.07645	1.9	65.4337	61.7283	1.6451	3.078	5.35714	22.5	32.14	2.7	7.20692	29.5183	89	1.22342	1.08053	1.84388
1721.BMC.7.1T.20.2	Free-living	Non-saline	629	1.91305	2.0234	0.587023	99.2298	39.6223	2.0391	1.48155	2.06677	80.2862	58.22	15.84	6.26552	55.9611	80	1.75423	1.85294	1.22236
1721.BMC.7.1T.3.1	Free-living	Non-saline	861	1.58524	1.7548	0.84519	98.8032	41.9916	1.77606	2.01276	1.16144	77.3519	32.52	22.06	7.73099	69.238	117	1.37615	1.49434	0.770705
1721.BMC.8.5T.2.1	Free-living	Non-saline	716	1.45648	1.42555	1.35205	90.6958	56.0579	1.5718	2.41189	2.09497	72.6257	39.26	17.68	7.4655	59.4946	105	1.27328	1.40099	1.02592
1721.R10B	Free-living	Non-saline	769	0.832327	0.419039	1.08232	33.4257	53.4554	1.25364	2.02472	2.08062	77.3732	39.92	19.7	7.61773	67.7205	132	0.942923	0.516862	1.28145
1721.R15M	Free-living	Non-saline	960	1.16986	0.708364	1.66944	44.9192	57.0142	1.57697	2.92811	1.35417	78.4375	26.64	24.26	8.24374	73.1422	151	1.25763	0.726574	1.62608
1721.R17B	Free-living	Non-saline	938	0.894155	0.461602	1.34519	35.7005	50.7071	1.29298	2.65285	1.49254	79.7441	31.8	24.24	8.05238	74.9847	150	0.992533	0.472759	1.2372
1721.R1B	Free-living	Non-saline	839	1.38297	1.58848	0.741477	37.1032	51.9415	4.28125	1.42752	1.78784	77.354	32.44	21.72	7.97672	73.6234	126	1.40363	1.4259	1.28171
1721.R20B	Free-living	Non-saline	1047	1.06603	0.386841	1.33434	38.6841	60.3062	1	2.2126	0.859599	78.0325	17.88	27.4	8.73896	86.1681	179	1.27756	0.398112	1.23238
1721.R26M	Free-living	Non-saline	945	1.00225	0.732694	1.40341	49.0596	65.5841	1.49348	2.13987	1.26984	78.5185	28.8	23.52	8.2233	83.9034	149	1.04886	0.743114	1.67086
1721.R4T	Free-living	Non-saline	661	0.654474	0.145161	1.10262	14.5161	53.1819	1	2.0733	2.42057	68.8351	34.06	18.28	7.7807	55.8945	123	1.17999	1.04906	1.15237
1721.S10T	Free-living	Non-saline	1076	1.00107	0.855069	1.10596	84.2001	51.1355	1.01552	2.1628	0.836431	84.2937	31.56	28.86	7.90332	91.2887	151	1.0674	0.857634	1.29771
1721.S12M	Free-living	Non-saline	1016	1.01583	0.700125	1.14396	68.5886	62.665	1.02076	1.82552	1.08268	81.1024	28.76	27.6	8.07453	78.0466	145	1.09789	0.670876	1.69702
1721.S16B	Free-living	Non-saline	970	0.993722	0.71555	1.42055	70.2925	65.7012	1.01796	2.16213	1.13402	81.2371	29.14	25.96	8.13978	80.2623	139	1.02393	0.66716	1.35292
1721.S18M	Free-living	Non-saline	1123	0.940685	0.775745	1.41126	77.5745	66.0028	1	2.13819	0.62333	84.0606	28.42	28.64	7.91194	93.8409	145	1.05657	0.772494	1.55014
1721.S1M	Free-living	Non-saline	1091	0.890511	0.742784	0.840583	73.7209	47.7782	1.00756	1.75934	0.91659	82.4931	27.16	29.86	8.2781	87.0594	145	0.955352	0.740836	1.2358
1721.S21M	Free-living	Non-saline	898	0.99277	0.844444	1.28876	84.4444	55.0099	1	2.34278	0.77951	77.8396	29.36	25.98	7.6807	73.4384	142	1.14626	0.977769	1.53687
1721.S3B	Free-living	Non-saline	971	0.924289	0.719474	1.16462	70.9613	49.5158	1.0139	2.35201	1.13285	80.2266	29.52	25.8	8.13301	80.5274	123	0.968008	0.6822	1.43432
1721.S3T	Free-living	Non-saline	1086	0.723926	0.569583	1.08075	56.9583	52.4471	1	2.06066	0.92081	80.2947	27.38	28.2	8.27098	83.8936	149	0.909012	0.572779	1.3342
1721.S7M	Free-living	Non-saline	1123	0.964605	0.834217	1.37403	82.9059	51.2751	1.00622	2.67972	0.534283	81.9234	28.7	30.08	8.04468	95.6663	141	1.10213	0.840284	1.36029
1721.S9M	Free-living	Non-saline	1070	0.849878	0.63168	1.39898	62.3434	59.8892	1.01323	2.33594	0.747664	82.1495	25.98	29.2	8.30666	92.9906	146	1.00295	0.639132	1.41974
1721.Soil.NIL.100.N.22.2	Free-living	Non-saline	705	1.62585	0.918753	1.05622	91.8753	42.0371	1	2.51258	1.70213	69.6454	27.74	17.4	7.87875	58.4938	87	1.12974	0.741852	1.01712
1747.DZF.612012.RJ.soil	Free-living	Non-saline	502	0.750259	0.848446	0.648704	65.7424	30.9226	1.29056	2.09783	4.38247	75.0996	57.08	12.58	6.67181	58.9227	138	0.655949	0.720963	0.605304
1747.DZF.6132012.TJ.planter.soil	Free-living	Non-saline	496	0.495772	0.42746	0.714916	36.2896	33.9184	1.17791	2.10775	4.43548	75	61.68	12.76	6.52849	51.852	133	0.38463	0.306969	0.88969
1747.DZF.6202012.RJ.soil	Free-living	Non-saline	386	0.626122	0.694742	0.627808	54.0975	29.4958	1.28424	2.12847	4.92228	75.3886	60.72	9.26	6.069	44.9712	131	0.582205	0.677633	0.535138
1747.DZF.6202012.RJ.soil.under.basking.site	Free-living	Non-saline	412	0.692206	0.628606	0.533725	53.3043	36.4572	1.17928	1.46398	4.12621	75.9709	62.1	10.34	6.1506	52.1105	141	0.649002	0.60087	0.539955
1883.2007.218.Crump.Artic.LTREB.main.lane2.NoIndex	Free-living	Non-saline	1527	1.32831	1.51327	0.562037	100	31.153	1.51327	1.80412	0.523903	84.3484	12.44	40.68	9.46187	137.475	118	1.13841	1.23468	1.01039
1883.2007.249.Crump.Artic.LTREB.main.lane2.NoIndex	Free-living	Non-saline	1304	0.671983	1	0.706817	100	50.831	1	1.39052	0.920245	85.2761	21.58	35.64	8.98976	132.31	87	0.710952	0.557007	1.47578
1883.2007.346.Crump.Artic.LTREB.main.lane2.NoIndex	Free-living	Non-saline	1074	0.618581	0.606758	0.837217	60.6758	32.6768	1	2.56211	1.21043	82.1229	26.6	28.7	8.45045	94.098	105	0.548298	0.31029	1.32871
1883.2007.347.Crump.Artic.LTREB.main.lane2.NoIndex	Free-living	Non-saline	1090	0.389224	0.17803	1.16534	17.803	37.7898	1	3.08374	1.19266	82.0183	28.44	29.68	8.36801	88.7037	126	0.431182	0.1795	1.15093
1883.2008.088.Crump.Artic.LTREB.main.lane2.NoIndex	Free-living	Non-saline	1069	0.357106	0.183847	0.473467	3.67694	28.6336	5	1.65354	1.49673	82.6006	29.32	28.3	8.38252	109.806	118	0.377694	0.200649	0.854127
1883.2008.096.Crump.Artic.LTREB.main.lane2.NoIndex	Free-living	Non-saline	1178	0.66013	0.0591398	0.77942	5.91398	34.697	1	2.24636	0.424448	80.3905	11.06	30.14	8.90533	96.1447	134	0.634137	0.0408676	0.738719
1883.2008.104.Crump.Artic.LTREB.main.lane2.NoIndex	Free-living	Non-saline	1182	0.636174	0.0438619	1.1967	4.38619	41.8116	1	2.86211	0.846024	81.2183	15.86	32	8.81937	97.9154	121	0.633409	0.129642	1.09878
1883.2008.124.Crump.Artic.LTREB.main.lane2.NoIndex	Free-living	Non-saline	1124	0.700115	0.528616	1.01094	44.0196	49.0615	1.20087	2.06056	1.69039	82.8292	30.4	29.46	8.58149	91.4598	145	0.618104	0.404424	1.11246
1883.2008.296.Crump.Artic.LTREB.main.lane2.NoIndex	Free-living	Non-saline	1314	0.475504	0.259873	0.949279	12.9936	39.4184	2	2.40821	0.761035	82.7245	14.92	34.38	9.12884	119.06	132	0.597358	0.300583	1.07645
1883.2008.305.Crump.Artic.LTREB.main.lane2.NoIndex	Free-living	Non-saline	1004	0.555714	0.518182	1.62358	51.8182	49.9918	1	3.2477	1.09562	80.9761	27.98	25.68	8.15483	82.5052	126	0.53024	0.336885	1.22737
1883.2008.312.Crump.Artic.LTREB.main.lane2.NoIndex	Free-living	Non-saline	1335	1.03832	1.1245	1.81884	100	50.4351	1.1245	3.6063	0.973783	84.6442	19.9	36.8	9.07439	112.282	110	0.876799	0.934968	1.38921
1883.2008.313.Crump.Artic.LTREB.main.lane2.NoIndex	Free-living	Non-saline	523	0.522983	0.303826	0.541044	29.4116	35.6676	1.03301	1.5169	4.0153	70.3633	47.84	12.54	7.07106	54.3098	75	1.00544	1.10836	0.753772
1883.2008.344.Crump.Artic.LTREB.main.lane2.NoIndex	Free-living	Non-saline	978	0.432442	0.241271	1.18112	16.1677	41.3001	1.49231	2.85985	1.53374	82.1063	35.54	26.24	7.87632	89.4207	124	0.621601	0.657867	1.30839
1883.2009.113.Crump.Artic.LTREB.main.lane3.NoIndex	Free-living	Non-saline	962	0.630705	0.563046	0.841866	56.3046	49.0626	1	1.7159	1.35135	78.6902	29.42	24	8.14422	74.4964	142	0.540585	0.416582	0.896503
1883.2009.12.Crump.Artic.LTREB.main.lane3.NoIndex	Free-living	Non-saline	529	0.750885	0.80022	0.683597	80.022	39.0156	1	1.75211	2.6465	73.1569	52.82	16.66	6.31329	46.1089	101	0.66448	0.691048	0.936068
1883.2009.272.Crump.Artic.LTREB.main.lane2.NoIndex	Free-living	Non-saline	996	0.736095	1.02622	0.953392	100	43.7211	1.02622	2.18062	1.20482	82.9317	31.26	27.16	8.04082	86.9111	117	0.531932	0.391688	0.999403
1883.2009.315.Crump.Artic.LTREB.main.lane3.NoIndex	Free-living	Non-saline	1142	0.743092	0.785776	1.37052	76.9213	49.1907	1.02153	2.78613	1.05079	82.4869	28.86	29.9	8.44511	102.96	103	0.587239	0.489014	1.25079
1883.2009.324.Crump.Artic.LTREB.main.lane3.NoIndex	Free-living	Non-saline	1209	0.624627	0.528302	0.944072	52.8302	41.1987	1	2.29151	0.82713	82.6303	22.36	31.52	8.49945	102.67	118	0.507327	0.331298	0.717875
1883.2010.293A.Crump.Artic.LTREB.main.lane3.NoIndex	Free-living	Non-saline	1150	0.928123	0.554693	1.43333	48.1092	46.1647	1.15299	3.10481	0.869565	81.3913	21.86	30.46	8.64316	93.2861	101	0.809179	0.401217	1.31284
1883.2010.293B.Crump.Artic.LTREB.main.lane3.NoIndex	Free-living	Non-saline	1443	0.825447	0.0379818	0.867391	0.94954	44.8086	4	1.93577	0.693001	86.0707	17.42	37.88	9.15363	127.216	131	0.757384	0.274853	0.927667
1883.2010.314B.Crump.Artic.LTREB.main.lane3.NoIndex	Free-living	Non-saline	1468	0.697474	0.250923	0.856547	23.2588	53.7327	1.07883	1.59409	0.885559	86.3079	18.94	40.42	9.25569	123.247	140	0.713421	0.267899	1.06431
1883.2010.323A.Crump.Artic.LTREB.main.lane3.NoIndex	Free-living	Non-saline	1309	0.659785	1	0.869722	100	36.2317	1	2.40044	0.91673	86.7838	25.16	36.38	8.63889	108.277	106	0.961637	1.14056	1.04287
1883.2011.29.Crump.Artic.LTREB.main.lane4.NoIndex	Free-living	Non-saline	974	0.90764	1.28514	0.570948	100	36.2791	1.28514	1.57376	1.3347	81.4168	33.14	26	7.98772	91.1601	97	0.507295	0.228889	0.686418
1883.2011.329.Crump.Artic.LTREB.main.lane4.NoIndex	Free-living	Non-saline	1152	2.31554	4.30719	0.791246	31.1003	48.3638	13.8493	1.63603	0.78125	82.4653	26.52	33.06	8.43614	98.8077	126	0.987528	1.0188	0.754394
1883.2011.368.Crump.Artic.LTREB.main.lane4.NoIndex	Free-living	Non-saline	1083	1.71405	2.29676	1.95086	78.6878	33.7109	2.91883	5.78704	1.0157	85.5956	38.4	29.76	7.74476	92.9192	121	0.980292	0.883474	1.38936
1883.2011.369.Crump.Artic.LTREB.main.lane4.NoIndex	Free-living	Non-saline	1034	1.08111	1.19132	0.903496	59.2229	39.5087	2.01158	2.28683	1.25725	80.7544	28.3	31.82	8.51708	89.5325	116	0.887309	0.851523	0.898273
2382.DPOO1.C1.HA.1.626.bulk.9.12.lane7.NoIndex.L007.sequences	Free-living	Non-saline	1599	0.964018	0.390693	1.53249	25.8541	49.0447	1.51114	3.12468	0.375235	86.1163	12.6	43.48	9.52615	133.482	193	1.09364	0.390693	1.62933
2382.DPOO1.C1.HA.3.636.bulk.9.12.lane7.NoIndex.L007.sequences	Free-living	Non-saline	1558	1.0173	0.355282	1.47833	20.0165	47.7464	1.77494	3.09622	0.449294	85.3017	12.52	42.76	9.56418	138.551	182	1.14115	0.355282	1.7578
2382.GM.181.R1.bulk.10.12.lane7.NoIndex.L007.sequences	Free-living	Non-saline	1332	1.11211	0.289145	1.30248	28.1884	56.9179	1.02576	2.28834	0.525526	82.3574	13.34	34.56	9.1217	102.266	219	1.1506	0.289145	1.5135
2382.GM.181.R4.bulk.10.12.lane7.NoIndex.L007.sequences	Free-living	Non-saline	1291	0.894524	0.435704	1.29437	42.0255	45.3796	1.03676	2.85233	0.697134	83.1139	15.68	34.14	9.01725	101.651	209	1.014	0.434794	1.3802
2382.GM.181.R5.bulk.10.12.lane7.NoIndex.L007.sequences	Free-living	Non-saline	1312	0.961355	0.905635	1.50349	51.3827	57.7313	1.76253	2.60429	0.533537	83.1555	18.46	33.66	8.73398	97.3599	237	1.02974	0.904447	1.69742
2382.HE003.C181.HA.2.756.bulk.9.12.lane7.NoIndex.L007.sequences	Free-living	Non-saline	1449	0.733872	2.71612	1.15132	86.0855	59.802	3.15514	1.92521	0.414079	83.7129	11.88	38.5	9.32325	117.421	177	1.06408	1.71457	1.16504
2382.HE003.C181.HA.4.766.bulk.9.12.lane7.NoIndex.L007.sequences	Free-living	Non-saline	1444	0.820569	0.182573	1.49827	6.14829	56.4061	2.96949	2.65622	0.415512	84.1413	11.02	39.22	9.3645	117.673	183	0.99347	1.00407	1.42576
2382.HE003.C181.HA.5.771.bulk.9.12.lane7.NoIndex.L007.sequences	Free-living	Non-saline	1373	0.855414	2.70044	1.73396	83.2293	58.5403	3.24458	2.96199	0.436999	84.5594	12.28	38.02	9.15742	116.338	149	1.00674	1.31361	1.44722
2382.RU006.C181.RH.1.776.bulk.9.12.lane7.NoIndex.L007.sequences	Free-living	Non-saline	1498	0.703041	0.0727979	1.45464	2.414	57.1028	3.01565	2.54741	0.534045	85.3138	13.52	40.5	9.40994	121.804	176	0.864732	0.493411	1.37521
2382.RU006.C181.RH.3.786.bulk.9.12.lane7.NoIndex.L007.sequences	Free-living	Non-saline	1596	0.949503	0.0641017	1.30494	2.25823	55.8182	2.83858	2.33784	0.56391	86.0276	13.86	43.78	9.46801	127.34	207	0.977295	0.487508	1.21511
2382.SH004.C1.RH.1.401.bulk.4.12.lane7.NoIndex.L007.sequences	Free-living	Non-saline	1591	0.996069	2.13383	0.928029	65.2314	33.0763	3.27116	2.80572	0.251414	84.2866	5.9	41.82	9.60483	132.135	207	1.11248	2.13383	1.17193
2382.SH004.C1.RH.1.601.bulk.9.12.lane7.NoIndex.L007.sequences	Free-living	Non-saline	1485	1.17386	1.42347	1.68677	70.0357	57.521	2.03249	2.93244	0.3367	85.2525	13.04	40.14	9.25054	114.411	201	1.16084	1.42347	1.51929
2382.SH004.C1.RH.4.416.bulk.4.12.lane7.NoIndex.L007.sequences	Free-living	Non-saline	1526	1.1914	1.94121	1.08152	98.5606	42.666	1.96956	2.53484	0.393185	84.4037	7.14	40.42	9.56613	123.519	204	1.34004	1.94121	1.34032
2382.SH005.C3.RH.1.451.bulk.4.12.lane7.NoIndex.L007.sequences	Free-living	Non-saline	1695	1.1222	2.91032	1.4077	79.5788	42.509	3.65716	3.31154	0.235988	85.8407	5.38	45.34	9.80141	137.366	229	1.18025	2.91032	1.36593
2382.SH005.C3.RH.1.651.bulk.9.12.lane7.NoIndex.L007.sequences	Free-living	Non-saline	1649	1.17608	2.26489	1.58474	68.2465	56.2985	3.31869	2.81488	0.4245	85.0819	10.34	43.54	9.64355	130.067	229	1.22492	3.37921	1.62959
2382.SH005.C3.RH.4.666.bulk.9.12.lane7.NoIndex.L007.sequences	Free-living	Non-saline	1607	1.36864	2.95108	1.101	96.5671	48.9586	3.05598	2.24884	0.373367	85.3765	8.86	43.48	9.63576	127.7	215	1.29994	2.95108	1.19662
2382.SH005.C3.RH.5.671.bulk.9.12.lane7.NoIndex.L007.sequences	Free-living	Non-saline	1531	0.827073	3.201	1.36164	76.2969	51.9079	4.19545	2.62319	0.457218	85.2384	13.16	41.12	9.42676	131.039	186	0.960779	1.66028	1.48784
2382.SH007.C6.RH.2.706.bulk.9.12.lane7.NoIndex.L007.sequences	Free-living	Non-saline	1611	1.24799	1.75724	1.06327	55.0128	41.0269	3.19424	2.59163	0.310366	84.6679	6.68	42.94	9.67649	128.222	226	1.37457	1.75724	1.52986
2382.SH007.C6.RH.3.511.bulk.4.12.lane7.NoIndex.L007.sequences	Free-living	Non-saline	1775	0.869969	1.09782	1.34875	100	48.3546	1.09782	2.78929	0.225352	86.7042	4.68	47.46	9.87613	140.413	208	1.08467	1.04688	1.31641
2382.SH007.C6.RH.4.716.bulk.9.12.lane7.NoIndex.L007.sequences	Free-living	Non-saline	1562	1.05184	2.58243	1.96579	84.0427	61.5464	3.07276	3.194	0.256082	84.251	7.58	42.64	9.63214	128.944	196	1.33398	3.3287	2.12449
2382.SH008.C6.HA.1.SH008.soil.bulk.9.12.lane7.NoIndex.L007.sequences	Free-living	Non-saline	1622	1.30791	0.279849	1.29186	12.0815	63.4177	2.31635	2.03706	0.369914	85.5734	7.64	43.88	9.60931	126.488	214	1.44954	0.279849	1.42038
2382.SH008.C6.HA.2.731.bulk.9.12.lane7.NoIndex.L007.sequences	Free-living	Non-saline	1647	1.5294	2.40421	1.18908	86.3569	54.1662	2.78403	2.19524	0.303582	86.1566	8.06	45.12	9.70223	134.43	216	1.48158	1.16272	1.37492
2382.SH008.C6.HA.4.741.bulk.9.12.lane7.NoIndex.L007.sequences	Free-living	Non-saline	1642	1.3188	2.14999	1.31713	72.6313	49.3755	2.96014	2.66758	0.243605	86.2972	7.62	43.86	9.6539	129.668	206	1.33487	2.14999	1.48479
632.Agricultural.soil.soy	Free-living	Non-saline	1010	1.07504	1.28443	1.24807	41.5429	48.3892	3.09181	2.57922	1.58416	81.6832	31.16	26.2	8.24959	84.7867	152	1.18654	1.35824	1.36536
632.Agricultural.soil.wheat	Free-living	Non-saline	1121	0.843037	0.792486	1.11997	54.7527	47.6113	1.44739	2.35233	0.981267	80.7315	19.3	28.34	8.68844	89.1588	185	0.939569	0.87463	1.41173
632.Arctic.Tundra.1	Free-living	Non-saline	684	0.999624	0.891949	1.93055	45.1271	33.4948	1.97653	5.76373	2.92398	76.3158	45.46	17.04	7.36366	59.4426	86	1.58667	1.95176	1.6649
632.Arctic.Tundra.2	Free-living	Non-saline	808	0.605821	0.0339231	1.73975	1.68217	47.1395	2.01663	3.69063	2.10396	77.104	37.88	20.12	7.72899	70.4967	94	1.3881	1.38443	1.8094
632.Boreal.coniferous.forest	Free-living	Non-saline	643	0.243072	0	1.14144	0	59.8473	0	1.90725	2.79938	74.8056	43.32	15.86	7.13337	58.5882	69	0.765359	0.688286	1.071
632.Northern.peatlands	Free-living	Non-saline	683	0.457496	0.519646	0.537931	18.9784	39.2721	2.7381	1.36975	2.78184	73.7921	39.98	16.56	7.56315	66.8182	74	0.454124	0.423786	0.720933
632.Tar.sand.1	Free-living	Non-saline	1015	0.471104	0.383437	1.02318	38.3437	34.7486	1	2.94451	1.67488	78.3251	22.98	25.44	8.61766	94.3344	154	0.755207	0.930284	0.804777
632.Tar.sand.2	Free-living	Non-saline	956	0.961115	0.00842401	1.269	0.8424	52.0357	1	2.4387	1.56904	78.0335	27.46	24.14	8.4431	91.0341	177	0.898252	0.406504	1.1809
632.Temperate.deciduous.forest	Free-living	Non-saline	1087	0.969316	2.43044	0.881612	64.7391	39.8652	3.7542	2.21149	1.10396	80.2208	17.04	28.54	8.81251	86.4861	155	1.20547	1.76729	1.0163
632.Temperate.rain.forest	Free-living	Non-saline	653	0.354178	0	1.16665	0	56.1256	0	2.07864	1.53139	75.0383	43.1	15.32	6.6294	55.6431	94	0.55019	0.0179283	1.0616
632.Wetland.soil	Free-living	Non-saline	1205	0.756365	0.394824	1.34202	20.5784	37.7711	1.91863	3.55303	0.414938	78.9212	10.62	31.46	9.03835	92.8102	109	0.805094	0.220054	1.19311
659.NZFACE.R1.Browntop	Free-living	Non-saline	424	0.955819	1.00138	0.878529	99.5364	40.7654	1.00604	2.15509	2.35849	74.7642	65.82	10.04	4.92407	37.6	128	0.999808	1.00479	0.810122
659.NZFACE.R1.Ryegrass.26.4	Free-living	Non-saline	638	0.913408	1.04916	1.06795	98.5101	43.1741	1.06503	2.47359	1.88088	77.2727	49.46	16.22	6.39689	48.8096	141	0.953368	1.09213	1.00027
659.NZFACE.R2.Browntop	Free-living	Non-saline	735	0.929751	1.06816	1.07058	97.0146	32.9313	1.10103	3.25095	1.08844	76.3265	37.42	18.3	7.14595	64.303	129	0.972613	1.07425	0.761795
659.NZFACE.R2.Ryegrass.24.4	Free-living	Non-saline	657	0.916903	0.998846	1.15467	90.9502	36.2136	1.09823	3.1885	1.52207	73.516	40.46	15.92	6.88562	53.9154	128	0.975614	1.00564	1.17197
659.NZFACE.R2.warm	Free-living	Non-saline	687	0.909237	0.956392	1.11948	95.6393	45.1884	1	2.47737	1.01892	79.6215	50.88	16.74	5.76579	60.7554	118	0.939347	0.96137	0.92867
659.NZFACE.R3.Browntop	Free-living	Non-saline	612	0.900248	0.964924	1.12918	93.039	39.275	1.03712	2.87505	1.63399	77.6144	49.98	15.16	6.25721	50.4806	119	0.944502	0.972424	0.952684
659.NZFACE.R3.control.19.4	Free-living	Non-saline	690	0.894653	0.950523	0.928273	95.0523	36.9895	1	2.50956	0.724638	77.5362	42.16	17.2	6.50205	61.6282	115	0.937266	0.94838	0.867769
659.NZFACE.R3.Ryegrass.19.7	Free-living	Non-saline	609	0.875043	1.00491	0.791919	94.7971	48.5682	1.06007	1.63053	1.31363	74.8768	48.78	14.98	6.18315	49.9481	130	0.929134	1.00491	0.739587
659.NZFACE.R3.warm	Free-living	Non-saline	676	0.875938	0.98844	0.842359	95.6311	29.0863	1.0336	2.89606	1.0355	76.1834	42.68	15.92	6.33497	58.0518	123	0.891525	0.991482	0.731393
659.NZFACE.R4.Ryegrass.16.4	Free-living	Non-saline	721	0.883331	0.979642	1.1623	91.6326	35.7249	1.0691	3.25348	1.38696	79.7503	45.62	18.74	6.62606	58.6166	140	1.00827	1.12769	0.950498
659.NZFACE.R5.Ryegrass	Free-living	Non-saline	724	0.904148	0.993767	0.955427	93.861	36.9422	1.05876	2.58628	1.9337	79.8343	47.12	18.38	6.72878	56.4571	147	0.972586	1.05547	0.891726
659.NZFACE.R5.warm	Free-living	Non-saline	719	0.9659	1.0259	0.999575	99.0907	39.7674	1.03532	2.51355	1.25174	77.3296	43.16	18.2	6.65508	58.0613	158	0.971311	1.03806	0.988601
659.NZFACE.R6.Browntop	Free-living	Non-saline	684	0.928653	0.914782	1.39911	91.4782	46.7144	1	2.99504	1.60819	77.193	45.44	16.62	6.59219	59.8075	112	0.993467	0.933945	1.14294
659.NZFACE.R6.Ryegrass	Free-living	Non-saline	676	0.865387	0.913434	1.06313	91.1071	39.4083	1.00259	2.69773	1.47929	80.7692	51.86	16.82	6.0916	61.4711	128	0.919631	0.922509	1.19845
659.NZFACE.R6.warm	Free-living	Non-saline	652	0.915426	0.958989	1.08992	95.8989	47.4985	1	2.29463	1.07362	79.1411	52.12	15.96	5.6839	53.8593	117	0.927223	0.965217	1.01317
722.CC1.1.s.1.1.sequence	Free-living	Non-saline	1387	0.885362	0.327513	0.995491	7.88763	48.7059	4.15223	2.04388	0.720981	85.8688	24.3	37.26	8.89458	113.188	204	0.972321	0.654701	1.01368
722.CC1.2.s.2.1.sequence	Free-living	Non-saline	1375	0.854558	0.427347	0.966075	10.725	45.5916	3.98458	2.11897	0.654545	86.8364	24.12	37.7	8.75134	108.914	189	1.03521	0.647131	0.977356
722.CC1.3.s.3.1.sequence	Free-living	Non-saline	1423	0.83432	0.274827	1.47001	6.88879	54.424	3.98947	2.70103	0.773015	86.4371	25.44	37.32	8.79929	113.914	206	0.975573	0.392902	1.30972
722.CC1.4.s.4.1.sequence	Free-living	Non-saline	1411	0.828529	0.432633	1.20388	9.8016	43.4541	4.4139	2.77047	0.637845	87.314	23.76	38.48	8.77561	111.52	203	0.970131	0.867454	1.19993
722.CC1.5.s.6.1.sequence	Free-living	Non-saline	1429	0.88825	0.377472	0.944335	9.52733	52.1328	3.96199	1.8114	0.69979	86.9139	24.24	38.24	8.9249	118.85	201	0.962244	0.681636	1.10132
722.CC1.6.s.7.1.sequence	Free-living	Non-saline	1431	0.854794	0.290976	1.01088	7.1338	45.4797	4.07884	2.2227	0.628931	85.6744	22.34	37.26	8.83615	114.307	204	0.921452	0.650602	0.917572
722.CC1.7.s.8.1.sequence	Free-living	Non-saline	1402	0.929177	0.349764	1.13036	8.7619	49.76	3.99188	2.27162	0.713267	85.9486	23.16	37	8.96863	117.182	201	1.03045	0.675401	1.14793
722.CL3.1.s.1.1.sequence	Free-living	Non-saline	1231	0.937518	0.709241	1.45461	23.0015	61.1223	3.08346	2.37984	0.893582	84.8091	21.88	32.74	8.62466	100.133	166	1.08166	0.76955	1.46787
722.CL3.2.s.2.1.sequence	Free-living	Non-saline	1170	0.971624	0.888583	1.36513	28.9712	54.3354	3.06713	2.51242	1.02564	83.8462	24.88	30.78	8.5614	92.663	151	1.12586	0.813777	1.55707
722.CL3.3.s.3.1.sequence	Free-living	Non-saline	1187	0.929313	0.830169	1.08607	26.8728	40.2705	3.08926	2.69693	1.0952	83.909	24.76	31.74	8.54947	96.462	157	1.12568	0.721376	1.20679
722.CL3.4.s.4.1.sequence	Free-living	Non-saline	1191	0.956855	0.863895	0.788499	28.124	40.9834	3.07173	1.92395	0.755668	83.2914	20.34	31.52	8.66564	97.2129	162	1.08036	0.929195	0.976338
722.CL3.5.s.6.1.sequence	Free-living	Non-saline	1229	0.987574	0.99147	1.50502	32.3061	58.8288	3.06899	2.5583	0.976404	83.7266	23.46	30.98	8.68146	104.369	161	1.11803	1.069	1.43723
722.CL3.6.s.7.1.sequence	Free-living	Non-saline	1246	0.904652	0.100737	1.78318	2.51843	59.2921	4	3.00746	0.963082	83.4671	21.5	31.44	8.65443	101.409	168	1.10685	0.245713	1.62603
722.CL3.7.s.8.1.sequence	Free-living	Non-saline	1239	0.918562	0.737203	1.58737	23.9883	61.0863	3.07317	2.59857	0.887813	84.4229	21	32.44	8.76541	103.428	162	1.05239	0.770117	1.36149
722.SV1.1.s.1.1.sequence	Free-living	Non-saline	1122	0.844941	0.494455	0.956462	38.2542	40.6133	1.29255	2.35505	0.802139	79.3226	18.36	30.1	8.71508	83.7849	166	0.858076	0.40436	0.904359
722.SV1.2.s.2.1.sequence	Free-living	Non-saline	1064	0.881836	0.462794	1.17422	46.2794	43.8113	1	2.68017	1.31579	78.9474	23.72	29.2	8.65657	76.5215	170	0.945977	0.390877	1.36664
722.SV1.3.s.3.1.sequence	Free-living	Non-saline	1112	0.863615	0.364943	1.02634	33.5577	39.006	1.08751	2.63124	1.07914	79.3165	21.66	28.74	8.73386	80.9249	172	0.891742	0.30186	1.09692
722.SV1.4.s.4.1.sequence	Free-living	Non-saline	1095	0.913531	0.415879	1.11756	38.7524	52.7455	1.07317	2.11878	0.821918	80.0913	18.44	29.4	8.69449	80.7443	171	0.933563	0.377116	1.13259
722.SV1.5.s.6.1.sequence	Free-living	Non-saline	1117	0.878444	0.375636	1.13113	34.7587	42.208	1.0807	2.6799	1.25336	79.4091	22.04	29.88	8.67043	81.1969	170	0.950816	0.290621	1.44255
722.SV1.6.s.7.1.sequence	Free-living	Non-saline	1118	0.920906	0.365307	0.9698	36.5307	44.7756	1	2.16591	0.894454	80.2326	20.06	29.3	8.73798	85.8373	159	0.899449	0.303264	1.04723
722.SV1.7.s.8.1.sequence	Free-living	Non-saline	1108	0.821108	0.365861	1.09315	33.9248	48.4972	1.07845	2.25404	0.902527	78.4296	20.2	27.86	8.73579	84.4633	176	0.831767	0.294291	1.05619
755.EF.THETA.22.07.11.lane3.NoIndex.L003	Free-living	Non-saline	71	0.962561	0.985065	1.04348	93.1512	44.7205	1.05749	2.33333	11.2676	64.7887	91.48	1.42	2.56873	9.26839	39	0.961004	0.985065	1.10441
755.LSSF.ALPHA.D20.16.06.11.lane1.NoIndex.L001	Free-living	Non-saline	1094	0.436588	0.00868196	1.22089	0.21705	44.9195	4	2.71796	1.1883	82.2669	25.68	28.24	8.42687	91.3114	174	0.590881	0.0230618	1.36824
755.LSSF.ALPHA.D45.14.07.11.lane1.NoIndex.L001	Free-living	Non-saline	1064	0.598118	0.456854	1.47549	41.3617	53.4876	1.10453	2.75856	1.40977	81.485	28.5	28.54	8.39642	89.1193	122	0.642926	0.456854	1.34845
755.LSSF.ALPHA.D45.22.07.11.lane1.NoIndex.L001	Free-living	Non-saline	1335	0.577949	0.696165	1.2448	52.931	48.0755	1.31523	2.58926	0.674157	82.8464	16.48	36.38	9.07359	117.783	111	0.838169	0.855719	1.29727
755.LSSF.BETA.D1.08.07.11.lane1.NoIndex.L001	Free-living	Non-saline	330	0.243824	0.130232	1.47305	6.17293	75.1137	2.10972	1.9611	6.36364	66.3636	66.78	8.14	5.76031	38.0859	85	0.300819	0.136579	1.67982
755.LSSF.BETA.D20.16.06.11.lane1.NoIndex.L001	Free-living	Non-saline	331	0.759043	0.598388	0.872753	32.8798	28.7833	1.81993	3.03215	6.34441	54.0785	52.92	6.46	6.59654	37.602	88	0.916529	0.635049	1.01918
755.LSSF.DELTA.D1.14.07.11.lane1.NoIndex.L001	Free-living	Non-saline	798	0.443404	0.0606767	1.46297	6.06767	50.2185	1	2.91321	2.13033	78.0702	34.56	20.12	7.90792	71.1068	138	0.510955	0.0948119	1.48749
755.LSSF.GAMMA.D1.30.06.11.lane1.NoIndex.L001	Free-living	Non-saline	224	0.50287	0.416366	1.87492	8.76005	65.0034	4.75301	2.88433	6.69643	61.1607	72.26	4.88	4.896	31.0922	71	0.521164	0.388172	1.59219
755.LSSF.GAMMA.D20.14.07.11.lane1.NoIndex.L001	Free-living	Non-saline	451	0.538847	0.269424	0.609822	24.1183	37.7861	1.11709	1.61388	4.43459	68.2927	52.12	10.54	6.72371	46.6474	123	0.724298	0.50253	0.755507
755.LSSF.GAMMA.D5.22.07.11.lane1.NoIndex.L001	Free-living	Non-saline	514	0.550517	0.65912	1.3208	20.3006	45.4074	3.24681	2.90878	2.72374	61.6732	28.78	11.68	7.55974	57.0753	98	0.757635	0.65912	1.1745
755.SSF.uneven.mix1.lane3.NoIndex.L003	Free-living	Non-saline	70	0.792952	0.790249	1.13216	77.0958	50.7964	1.02502	2.22881	14.2857	50	89.56	1.16	2.98979	9.09372	46	0.727156	0.726113	0.761979
755.SSFA.L1.3.D30.21.06.11.lane1.NoIndex.L001	Free-living	Non-saline	1091	0.830185	0.526048	2.02251	45.4404	62.0517	1.15766	3.2594	1.19157	80.4766	23.68	28.18	8.46552	100.739	83	0.910928	0.658965	1.59186
755.SSFA.L2.D1.21.06.11.lane1.NoIndex.L001	Free-living	Non-saline	991	0.723244	0.320854	0.730324	10.3755	45.7304	3.09241	1.59702	1.2109	78.6075	22.48	26.02	8.51753	93.8269	72	1.02047	0.721268	1.18048
755.SSFA.L2.D30.26.07.11.lane1.NoIndex.L001	Free-living	Non-saline	678	0.737993	0.60959	1.54438	41.5658	52.2744	1.46657	2.95437	1.32743	85.1032	60.6	18.3	5.70859	65.2446	78	0.756473	0.60959	1.24438
755.SSFA.L2.D40.20.09.11.lane1.NoIndex.L001	Free-living	Non-saline	1082	0.305251	0.0495896	0.757702	1.40422	40.8832	3.53147	1.85333	0.924214	81.9778	26.38	28.26	8.3621	105.61	78	0.731941	0.291368	1.07445
755.SSFA.L2.D50.10.05.11.lane1.NoIndex.L001	Free-living	Non-saline	1215	1.03435	2.82025	0.740993	89.8924	29.6281	3.13736	2.50098	0.658436	81.6461	16.48	32.34	8.76631	107.489	66	1.23393	1.23599	1.57612
755.SSFA.L3.3.D50.21.06.11.lane1.NoIndex.L001	Free-living	Non-saline	1104	0.465041	0.250576	1.65516	21.8676	41.5235	1.14588	3.98609	0.815217	82.0652	21.28	30.48	8.54906	109.087	76	0.789151	0.250576	1.20049
755.SSFA.L3.D3.28.06.11.lane1.NoIndex.L001	Free-living	Non-saline	1074	1.08695	2.42245	1.04593	67.7207	64.3611	3.57712	1.6251	1.30354	80.1676	22.8	28.26	8.59703	108.194	57	1.17901	0.490509	1.38327
755.SSFA.L3.D30.17.05.11.lane1.NoIndex.L001	Free-living	Non-saline	827	1.36543	1.40168	2.15292	72.3303	58.7929	1.93789	3.66188	1.33011	83.3132	48.12	22.52	7.06532	76.9652	56	1.25151	1.32141	1.03705
755.SSFB.L1.D3.17.05.11.lane1.NoIndex.L001	Free-living	Non-saline	330	0.727476	0.713974	1.24121	56.3804	48.8846	1.26635	2.53906	1.81818	87.2727	82.44	8.78	4.04847	37.7929	51	0.728023	0.713974	0.96602
755.SSFB.L1.D40.19.07.11.lane1.NoIndex.L001	Free-living	Non-saline	1219	1.06439	1.20361	1.98358	100	54.6597	1.20361	3.62896	0.820345	81.5422	21.64	31.76	8.77453	112.664	88	1.19067	1.42897	1.62295
755.SSFB.L1.D50.12.07.11.lane1.NoIndex.L001	Free-living	Non-saline	1201	0.803213	0.543845	1.36558	47.3343	45.3344	1.14895	3.01223	0.832639	80.5995	14.36	30.84	8.89899	106.127	100	1.0114	0.451345	2.24435
755.SSFB.L1.D50.18.10.11.lane1.NoIndex.L001	Free-living	Non-saline	1437	0.818659	0.192807	1.39871	5.42763	58.3885	3.55232	2.39552	0.487126	83.8553	13.42	37.8	9.17018	124.59	123	0.949896	0.679104	1.2874
755.SSFB.L3.D1.31.05.11.lane1.NoIndex.L001	Free-living	Non-saline	415	1.2611	1.26972	0.75807	73.7771	37.7429	1.72102	2.00851	2.40964	84.5783	77.18	10.62	4.85328	43.2182	69	1.24841	1.26972	0.833498
755.SSFB.L3.D20.21.06.11.lane1.NoIndex.L001	Free-living	Non-saline	1068	0.96897	2.87036	1.17755	100	59.9514	2.87036	1.96417	0.842697	78.9326	19.1	27.36	8.583	96.7309	69	0.926807	2.95063	1.08658
755.SSFB.L3.D30.31.05.11.lane1.NoIndex.L001	Free-living	Non-saline	373	1.07442	1.07506	1.6707	73.6863	45.416	1.45897	3.67866	2.68097	88.2038	82.02	10.38	4.30697	42.0542	50	1.06667	1.07294	1.24231
755.SSFB.L3.D5.12.07.11.lane1.NoIndex.L001	Free-living	Non-saline	1191	0.930685	1.455	0.692301	100	46.3396	1.455	1.49397	0.671704	82.1159	18.68	32.04	8.67992	107.524	74	1.18213	1.23916	1.21408
755.SSFB.L3.D50.17.05.11.lane1.NoIndex.L001	Free-living	Non-saline	857	0.340494	0.258644	2.38143	24.7287	57.8303	1.04593	4.11797	1.05018	82.8471	45.92	22.64	7.02454	81.238	60	0.40723	0.258644	1.58099
776.Ant.Solo.cont.A	Free-living	Non-saline	119	0.919897	0.93038	0.778614	85.8122	43.0737	1.0842	1.80763	10.9244	56.3025	86.68	2.7	3.07585	19.5214	32	0.641165	0.667802	0.513024
776.Ant.Solo.cont.B	Free-living	Non-saline	154	0.90206	0.946996	0.378845	86.624	22.1936	1.09323	1.70701	7.79221	71.4286	87.16	3.42	3.02528	20.0571	45	0.49879	0.52344	0.382629
776.Ant.Solo.cont.C	Free-living	Non-saline	138	0.896357	0.93565	0.515922	86.0029	31.869	1.08793	1.61888	8.69565	66.6667	84.46	3.54	3.28576	19.0202	42	0.486519	0.5161	0.437265
776.Ant.Solo.N.cont.A	Free-living	Non-saline	517	0.368387	0.0396216	1.15574	2.35818	44.2771	1.68018	2.61025	2.12766	74.0812	59.34	12.1	5.39805	48.8945	104	0.482194	0.0488344	0.961624
776.Ant.Solo.N.cont.B	Free-living	Non-saline	516	0.369496	0.243215	0.532481	12.2886	40.1273	1.9792	1.32698	3.10078	65.3101	46.38	13.26	6.85305	47.3825	108	0.438823	0.231416	0.595103
776.Ant.Solo.N.cont.C	Free-living	Non-saline	415	0.398321	0.304797	0.517154	17.8248	35.5595	1.70997	1.45433	3.13253	54.6988	46.18	10.18	6.53261	37.4959	82	0.467963	0.322372	0.538922
776.SC.BE.T1A	Free-living	Non-saline	192	0.867879	0.866419	0.194673	84.4972	12.4913	1.02538	1.55847	5.72917	75.5208	84.54	4.58	2.98827	22.9162	48	0.694919	0.716275	0.287673
776.SC.BE.T1B	Free-living	Non-saline	195	0.869336	0.887347	0.3843	86.8126	28.2746	1.02214	1.35917	5.64103	73.8462	86.52	4.3	2.81674	24.225	53	0.683603	0.720597	0.411168
776.SC.BE.T1C	Free-living	Non-saline	158	0.866502	0.868417	0.32834	84.2004	25.777	1.03137	1.27377	7.59494	71.519	87.16	3.44	2.82862	22.6041	42	0.691357	0.729314	0.459472
776.SC.BE.T3A	Free-living	Non-saline	225	0.935226	0.934373	0.544906	88.3271	21.8795	1.05786	2.49048	4.44444	80	84.64	5.28	3.00693	27.4519	58	0.753555	0.784376	0.434492
776.SC.BE.T3B	Free-living	Non-saline	272	0.891798	0.896676	0.806312	85.4263	26.9051	1.04965	2.99687	4.04412	79.7794	81.58	6.3	3.53322	32.3206	64	0.69693	0.736968	0.802318
776.SC.BE.T3C	Free-living	Non-saline	193	0.925516	0.940626	0.730343	86.37	45.7263	1.08907	1.59721	5.69948	78.7565	87.24	4.52	3.02475	25.5312	45	0.745765	0.786675	0.651751
776.SC.C.T1A	Free-living	Non-saline	137	0.934536	0.981858	0.445333	74.3946	16.3882	1.3198	2.71739	11.6788	58.3942	84.08	2.92	4.06822	20.3037	56	0.574111	0.612408	0.552051
776.SC.C.T1B	Free-living	Non-saline	137	1.20695	1.28352	0.238559	82.4233	12.7799	1.55723	1.86667	10.9489	62.0438	87.8	2.64	3.93296	16.6952	51	0.884557	0.940707	0.247819
776.SC.C.T1C	Free-living	Non-saline	225	0.881461	0.906626	0.492866	72.1886	21.4647	1.25591	2.29617	7.55556	72.4444	81.44	4.8	4.31776	26.2007	68	0.631603	0.655066	0.411322
776.SC.C.T3A	Free-living	Non-saline	127	0.653626	0.72641	0.162063	53.8899	16.2063	1.34795	1	9.44882	51.9685	78.64	2.28	4.3448	18.9853	44	0.466878	0.493843	0.220806
776.SC.C.T3C	Free-living	Non-saline	134	0.874171	1.00326	0.262179	65.456	6.73162	1.53273	3.89474	10.4478	50.7463	80.58	2.38	4.54004	20.5149	50	0.593557	0.597667	0.358789
776.SN.2.C.T1A	Free-living	Non-saline	362	1.13913	1.35931	0.442267	81.8533	30.664	1.66067	1.4423	3.03867	78.7293	72.44	9.28	4.77989	37.1149	90	1.08737	1.35348	0.585927
776.SN.2.C.T1B	Free-living	Non-saline	443	1.25931	1.53425	0.749132	77.5531	36.9954	1.97833	2.02493	2.93454	77.6524	65.66	11.48	5.4316	41.7184	111	1.19491	1.50774	0.806365
776.SN.2.C.T1C	Free-living	Non-saline	439	1.20146	1.47779	0.628789	73.8673	42.1375	2.0006	1.49223	2.96128	76.5376	66	11.18	5.32822	42.8548	123	1.14105	1.46476	0.778767
776.SN.2.C.T3A	Free-living	Non-saline	286	1.12846	1.36898	0.384061	82.9632	32.8053	1.65011	1.17073	4.54545	77.972	77.5	7.02	4.79458	27.964	85	0.856126	0.974093	0.65887
776.SN.2.C.T3B	Free-living	Non-saline	278	1.4475	1.58656	0.456062	89.1347	24.8307	1.77996	1.83669	5.7554	76.6187	80.46	6.82	5.00913	29.7049	87	1.21214	1.31488	0.637893
776.SN.2.C.T3C	Free-living	Non-saline	280	1.29449	1.52444	0.472344	82.1604	32.7707	1.85544	1.44136	3.57143	76.7857	76.1	6.84	4.52455	30.0697	80	0.943754	1.03271	0.588037
776.SN.BE.T1A	Free-living	Non-saline	688	0.550672	0.528022	0.631944	29.4348	38.5491	1.79387	1.63932	2.18023	73.2558	40.42	17.04	7.26783	57.5151	138	0.608446	0.529719	0.683261
776.SN.BE.T1B	Free-living	Non-saline	543	1.09972	1.27483	0.63265	66.5694	29.3578	1.91503	2.15497	2.76243	72.0074	49.14	14.34	6.67198	49.6974	117	1.01033	1.24322	0.60073
776.SN.BE.T3A	Free-living	Non-saline	333	1.82002	1.99447	0.628654	95.3637	39.7278	2.09143	1.58241	2.1021	79.5796	77.96	9.16	3.91467	37.186	86	1.75048	1.99447	0.768883
776.SN.BE.T3B	Free-living	Non-saline	334	1.90401	2.17482	0.422299	99.2591	31.3785	2.19106	1.34582	1.49701	85.9281	80.8	9.1	3.53563	34.5319	87	1.82795	2.17482	0.590965
776.SN.BE.T3C	Free-living	Non-saline	329	1.74591	1.87081	0.446763	93.5407	30.8428	2	1.44852	1.51976	81.7629	80.44	9.24	3.22722	33.467	93	1.666	1.87081	0.501893
805.pH.4.5.year.2006	Free-living	Non-saline	970	0.674277	0.281006	0.65628	28.1006	35.6752	1	1.83959	1.34021	77.732	19.46	25.32	8.54652	83.7104	138	0.853498	0.502312	0.852083
805.pH.4.5.year.2007	Free-living	Non-saline	933	0.602613	0.214824	0.674508	21.4824	33.8272	1	1.99398	1.39335	73.2047	19.82	22.26	8.52699	81.2796	127	0.792834	0.362536	0.806596
805.pH.5.0.year.2006	Free-living	Non-saline	1020	0.547755	0.241026	0.927516	24.1026	48.2955	1	1.9205	0.980392	78.4314	18.58	26.38	8.67925	84.6285	142	0.713152	0.373488	0.862421
805.pH.5.0.year.2007	Free-living	Non-saline	1120	0.534295	0.238634	0.736259	22.2958	39.4455	1.07031	1.86652	0.892857	78.6607	16.5	28.92	8.79616	90.613	151	0.720863	0.375661	1.13423
805.pH.5.5.year.2006	Free-living	Non-saline	1097	0.439622	0.200148	0.882428	18.0921	42.7809	1.10627	2.06267	0.820419	81.1304	17.28	28.94	8.71457	83.705	173	0.579348	0.186035	1.02126
805.pH.5.5.year.2007	Free-living	Non-saline	555	0.473279	0.528187	0.691574	47.9607	29.8938	1.10129	2.31343	2.34234	63.7838	45.38	14.7	7.10136	55.3646	147	0.496857	0.528187	0.674839
805.pH.6.0.year.2006	Free-living	Non-saline	1221	0.491016	0.287952	0.901826	26.8318	35.4381	1.07317	2.54479	0.819001	82.6372	18.44	31.54	8.88645	96.9517	180	0.579084	0.273132	0.929379
805.pH.6.0.year.2007	Free-living	Non-saline	1316	0.452936	0.24663	1.10103	22.5054	45.6513	1.09587	2.41184	0.759878	82.7508	17.78	33.94	8.88764	95.9971	189	0.542419	0.200252	1.16473
805.pH.6.5.year.2006	Free-living	Non-saline	1173	0.436576	0.19692	0.904589	17.0765	46.3868	1.15317	1.9501	0.852515	80.0512	17.32	29.58	8.75339	84.5013	183	0.614372	0.167903	1.14086
805.pH.6.5.year.2007	Free-living	Non-saline	1310	0.5136	0.288034	1.20059	24.8491	49.8143	1.15913	2.41012	0.763359	83.4351	17.5	34.18	9.06506	105.34	177	0.678667	0.263866	1.10992
805.pH.7.0.year.2006	Free-living	Non-saline	1272	0.559859	0.230526	1.36615	20.5885	53.3936	1.11968	2.55865	0.628931	82.2327	16.26	33.26	8.89554	98.6751	199	0.682586	0.201256	1.37918
805.pH.7.0.year.2007	Free-living	Non-saline	1313	0.695915	0.220821	0.914933	18.7001	45.1362	1.18085	2.02705	0.685453	82.0259	17.94	33.8	8.90214	98.6008	190	0.739033	0.170936	1.0335
805.pH.7.5.year.2006	Free-living	Non-saline	1251	0.583863	0.195073	0.72819	17.5663	36.1574	1.11049	2.01395	0.719424	81.3749	17.1	34.06	8.99737	101.011	212	0.739701	0.175816	1.06412
805.pH.7.5.year.2007	Free-living	Non-saline	428	0.630206	0	0.752202	0	50.6087	0	1.48631	1.16822	28.972	6.96	5.46	8.23406	45.9763	98	0.839645	0.0881543	1.13021
808.AK.19.12a.s.4.1.sequences	Free-living	Non-saline	701	0.337197	0.899622	0.284232	89.9622	21.2125	1	1.33993	2.99572	75.1783	40.18	17.64	7.61615	63.08	55	0.735418	1.22094	0.580032
808.AK.19.15a.s.4.1.sequences	Free-living	Non-saline	569	0.310463	0.349622	0.162842	12.002	10.8993	2.91304	1.49406	4.21793	72.5835	44.06	13.9	7.47649	55.719	45	0.643066	0.514957	0.649621
808.AK.19.18a.s.4.1.sequences	Free-living	Non-saline	582	0.295371	0.36806	0.616657	36.806	29.8636	1	2.06492	2.92096	73.8832	46.28	13.5	6.87489	55.717	54	0.726155	0.969254	0.829885
808.FL.3.13a.s.4.1.sequences	Free-living	Non-saline	680	1.00496	0.713019	1.58516	71.3019	53.4796	1	2.96405	2.05882	74.5588	38.66	17.48	7.49935	58.182	87	0.843539	0.741288	1.13848
808.FL.3.14a.s.4.1.sequences	Free-living	Non-saline	518	0.830248	1.0384	0.666989	51.92	41.274	2	1.616	3.0888	68.7259	45.02	13.36	7.03347	48.6883	53	0.825329	0.880882	0.608426
808.FL.3.16a.s.4.1.sequences	Free-living	Non-saline	616	1.62872	0.370332	0.939369	34.8775	63.5814	1.06181	1.47743	2.5974	68.9935	42.18	14.18	7.29091	53.6108	79	1.37685	0.525323	1.3909
808.HI.20.11a.s.4.1.sequences	Free-living	Non-saline	937	0.84825	0.283503	1.07495	12.6122	52.1914	2.24785	2.05963	1.49413	76.9477	24.58	23.56	8.40576	69.7408	101	0.782717	0.304257	0.962723
808.HI.20.11a.s.4.1.sequences.r	Free-living	Non-saline	889	0.904236	0.415664	0.801827	34.5955	36.2353	1.2015	2.21284	1.91226	77.0529	27.46	23.3	8.28418	68.563	105	0.777155	0.387408	0.944693
808.UT.15.42.s.4.1.sequences	Free-living	Non-saline	834	0.908928	0.514213	0.81606	51.4213	43.9204	1	1.85804	2.03837	75.7794	27.66	21.08	8.20262	65.4511	123	0.959385	0.62353	1.18021
808.UT.15.42.s.4.1.sequences.r	Free-living	Non-saline	774	1.01556	0.485864	0.665268	48.5864	38.4244	1	1.73137	2.32558	74.9354	32.62	19.9	8.05691	63.3442	123	1.05845	0.458306	0.994246
808.UT.15.44.s.4.1.sequences	Free-living	Non-saline	804	0.891095	0.0347873	1.03914	1.73936	52.1506	2	1.99258	2.11443	73.6318	31.94	19.96	8.17502	66.1432	114	0.881906	0.332905	1.0486
808.UT.15.45.s.4.1.sequences	Free-living	Non-saline	860	0.701056	0.320314	0.961408	30.5139	45.8597	1.04973	2.09641	1.86047	76.7442	29.1	22.24	8.12281	65.0053	124	0.821846	0.457888	1.14201
829.JJ	Free-living	Non-saline	165	2.10413	2.09689	1.97531	26.9702	98.7654	7.77483	2	20	14.5455	55.74	0.86	6.65325	25.2234	38	1.72069	1.96266	0.760016
829.Pd	Free-living	Non-saline	1284	1.33793	0.16	1.8773	16	66.5113	1	2.82253	0.623053	82.7103	14.7	34.86	9.04161	95.038	167	1.253	0.178771	1.31299
846.Fagna24102011Soil12A1	Free-living	Non-saline	1111	1.25214	0.586252	0.971933	58.6252	43.6277	1	2.22779	0.990099	80.288	14.72	29.46	8.85347	88.9677	221	1.47877	1.5376	1.04391
846.Fagna24102011Soil12A4	Free-living	Non-saline	1220	1.1687	0.663323	1.18651	26.7694	48.5957	2.47792	2.44159	0.819672	83.2787	25.44	31.28	8.44728	104.944	135	1.22335	0.634915	1.12014
846.Fagna24102011Soil12B2	Free-living	Non-saline	1146	1.28863	0.80845	1.29104	69.2965	47.0297	1.16665	2.74517	0.95986	79.4939	18.08	29.7	8.82009	91.9767	199	1.33352	0.794781	1.2877
846.Fagna24102011Soil12B4	Free-living	Non-saline	1278	0.904431	0.659704	1.44354	49.7302	48.7437	1.32657	2.96149	0.704225	82.3944	19.32	32.82	8.88366	110.975	165	0.994616	0.641033	1.45021
846.Fagna24102011Soil12C2	Free-living	Non-saline	1221	1.36533	1.10173	1.38074	74.1707	57.2211	1.48539	2.41299	0.900901	81.3268	19.68	32.08	8.91771	97.2606	200	1.37344	1.08855	1.4066
846.Fagna24102011Soil14A2	Free-living	Non-saline	1253	1.62787	1.31328	2.58792	100	57.9632	1.31328	4.46477	0.558659	80.846	14.92	31.62	8.96739	104.95	173	1.49704	1.37587	1.72743
846.Fagna24102011Soil14A3	Free-living	Non-saline	1267	1.26159	1.25646	1.66789	97.6919	44.1709	1.28614	3.77599	0.868193	82.794	18.92	34.22	9.03561	104.333	151	1.2952	1.20505	1.49874
846.Fagna24102011Soil14B1	Free-living	Non-saline	946	1.01001	0.716304	1.60215	26.2775	64.1113	2.72593	2.49901	1.37421	77.2727	26.78	23.42	8.27543	77.4609	187	1.01221	0.661099	1.48526
846.Fagna24102011Soil14B3	Free-living	Non-saline	1317	1.62998	1.20592	1.551	100	61.2468	1.20592	2.53238	0.607441	81.7768	14.24	35.84	9.09796	105.94	178	1.48216	1.15403	1.36729
846.Fagna24102011Soil14C3	Free-living	Non-saline	1212	1.5403	0.712903	1.28223	62.7358	55.4915	1.13636	2.31069	0.660066	80.6106	15.14	31	8.8562	96.7706	157	1.44162	0.699092	1.22203
846.Fagna24102011Soil15A1	Free-living	Non-saline	1020	1.40322	0.985523	1.05595	16.9032	52.9036	5.83039	1.99599	1.56863	79.6078	22.96	27.1	8.57094	82.4835	195	1.25917	0.725845	1.13058
846.Fagna24102011Soil15A2	Free-living	Non-saline	1216	0.976267	0.814226	1.49699	58.2862	50.8938	1.39694	2.94139	1.06908	80.8388	20.48	31.76	8.87927	97.9771	163	1.08982	0.792014	1.3332
846.Fagna24102011Soil15A3	Free-living	Non-saline	1272	1.52725	2.56227	1.1054	94.3559	46.6172	2.71553	2.37122	0.786164	82.9403	17.18	33.38	8.96219	100.269	164	1.44739	2.4284	1.01968
846.Fagna24102011Soil15A4	Free-living	Non-saline	1074	1.18575	2.32947	1.24705	93.7667	56.6639	2.48433	2.20079	0.837989	80.0745	22.96	27.66	8.30189	88.6011	131	1.29864	1.96683	1.51215
846.Fagna24102011Soil15B3	Free-living	Non-saline	1139	1.23899	0.810854	1.08773	56.6889	42.8597	1.43036	2.53789	1.14135	81.1238	22.74	30.7	8.66766	99.2052	164	1.29988	0.796397	1.13905
846.Fagna24102011Soil15C1	Free-living	Non-saline	1032	0.893372	0.500623	1.0974	35.3677	42.1183	1.41548	2.60551	1.25969	80.9109	25.42	26.76	8.41657	90.2024	160	1.01143	0.835055	1.25419
846.Fagna24102011Soil15C3	Free-living	Non-saline	1262	1.39487	0.489183	1.17824	37.9162	58.2517	1.29017	2.02267	0.871632	81.141	17.26	31.78	8.94793	101.46	170	1.32238	0.552359	1.19586
846.Fagna24102011Soil15C4	Free-living	Non-saline	1219	1.23296	1.44025	1.47424	98.8917	53.8899	1.45639	2.73566	0.902379	81.7063	20.32	31.82	8.78726	102.331	167	1.33017	1.27074	1.32811
846.Fagna24102011Soil4A3	Free-living	Non-saline	1214	1.40787	1.23484	1.48404	98.6002	59.3951	1.25237	2.49859	0.658979	82.0428	16.6	31.72	8.84977	99.0689	134	1.37772	1.18263	1.37739
846.Fagna24102011Soil4A4	Free-living	Non-saline	979	0.885406	0.600885	1.63243	25.3583	46.8537	2.36958	3.4841	1.1236	81.3075	34.6	25.48	7.84234	85.3812	107	1.06702	0.577725	1.54072
846.Fagna24102011Soil4B1	Free-living	Non-saline	1104	0.924541	0.424415	1.30277	39.7615	57.6829	1.0674	2.2585	1.3587	79.9819	22.56	28.26	8.63673	88.4289	214	1.10654	0.570077	1.44422
846.Fagna24102011Soil4B2	Free-living	Non-saline	1268	1.22346	0.52965	1.53381	45.0708	54.7182	1.17515	2.8031	1.18297	83.4385	21.88	33.84	8.94069	103.937	195	1.30154	0.611809	1.4981
846.Fagna24102011Soil4B3	Free-living	Non-saline	1223	1.04664	0.492594	1.15866	21.1658	51.663	2.32731	2.24273	0.817661	82.7473	21.24	32.46	8.63955	96.7041	162	1.17721	0.657853	1.32294
846.Fagna24102011Soil4B4	Free-living	Non-saline	1063	1.1475	0.637216	1.40687	25.1532	53.4554	2.53333	2.63187	1.03481	81.3735	27.88	28.64	8.33771	91.5156	120	1.20812	0.671573	1.08039
846.Fagna24102011Soil4C1	Free-living	Non-saline	1004	1.45464	1.51808	1.15139	50.6777	46.6843	2.99556	2.46633	1.59363	79.9801	23.76	25.36	8.49017	77.8515	197	1.50174	1.68478	1.17474
846.Fagna24102011Soil4C2	Free-living	Non-saline	1232	0.892763	0.60509	1.05873	41.6309	41.2572	1.45346	2.56618	0.974026	82.5487	21.6	32.02	8.77048	103.009	170	1.08403	0.597924	1.19621
846.Fagna24102011Soil4C3	Free-living	Non-saline	1151	1.03373	1.34453	1.23468	98.5691	49.439	1.36405	2.49738	0.955691	80.9731	24.1	28.92	8.56739	100.429	147	1.12936	1.48994	1.22779
846.Fagna24102011Soil4C4	Free-living	Non-saline	1050	1.20329	2.28463	1.07736	95.9823	46.2387	2.38026	2.33	1.04762	80.6667	28.86	26.82	8.26224	91.2934	112	1.3055	2.2776	1.02247
864.1.CON.addV.noG.noW.A.lane2.NoIndex	Free-living	Non-saline	445	1.65681	1.69795	1.14377	89.6959	47.8896	1.89301	2.38836	2.02247	85.3933	76.28	11.16	3.77674	34.7836	132	1.63875	1.69795	1.30963
864.10.CON.addV.noW.Fes.lane2.NoIndex	Free-living	Non-saline	520	1.75387	1.88292	1.36398	93.5532	55.517	2.01267	2.45687	2.5	87.6923	74.96	13.34	5.31191	41.5966	151	1.74792	1.88292	1.39449
864.10.CON.addV.noW.Leg.lane2.NoIndex	Free-living	Non-saline	656	1.05097	1.09106	1.23368	66.5093	43.481	1.64046	2.83728	2.28659	82.1646	62.4	16.38	6.26068	49.5885	160	1.06649	1.09106	1.2966
864.10.OTC.addV.noG.noW.lane2.NoIndex	Free-living	Non-saline	686	1.0859	1.24755	0.766999	72.3938	31.7974	1.72329	2.41214	2.18659	83.3819	58.18	18.22	6.30781	64.7972	282	1.07712	1.24755	0.755801
864.12.CON.addV.noW.Fes.lane2.NoIndex	Free-living	Non-saline	409	1.53543	1.59283	1.02498	86.3182	40.9451	1.8453	2.50331	2.68949	85.0856	78.58	10.8	4.7963	38.6063	112	1.52955	1.59283	1.14127
864.13.CON.addV.noG.noW.lane2.NoIndex	Free-living	Non-saline	715	1.39002	1.57953	0.904099	93.2439	46.4737	1.69398	1.9454	1.25874	86.2937	57.74	17.94	5.71187	64.0411	240	1.36483	1.57953	0.934574
864.15.C.noH.noVa.lane2.NoIndex	Free-living	Non-saline	467	1.56859	1.64378	1.38269	92.508	50.9742	1.7769	2.71253	1.92719	89.0792	79.6	11.94	4.32084	41.2195	126	1.55451	1.64378	1.31372
864.15.OTC.addH.addVa.lane2.NoIndex	Free-living	Non-saline	372	2.54072	2.66409	1.05202	94.7229	48.4954	2.81251	2.16932	3.76344	85.2151	82.6	9.16	4.85856	36.0459	99	2.51461	2.66409	1.16294
864.15.OTC.H.Va.1.lane2.NoIndex	Free-living	Non-saline	654	1.46105	1.67265	0.849271	96.7904	32.7795	1.72811	2.59086	1.07034	84.4037	57.38	16.48	5.67501	50.4453	167	1.47228	1.67265	1.18961
864.2.C.noG.noV.2010a.lane2.NoIndex	Free-living	Non-saline	925	0.944951	0.97007	0.883413	83.2703	46.7954	1.16497	1.88782	1.18919	86.1622	47	23.4	6.73717	76.3877	140	0.951118	0.946328	1.10103
864.2.CON.addV.noG.noW.1.lane2.NoIndex	Free-living	Non-saline	597	1.3487	1.47777	0.806195	97.0233	38.3347	1.52311	2.10305	1.00503	84.4221	63.22	15.7	5.28246	45.1691	133	1.33432	1.47777	1.05789
864.2.CON.addV.noG.noW.A.lane2.NoIndex	Free-living	Non-saline	676	1.44003	1.51799	1.0208	82.7461	45.2315	1.83452	2.25684	1.62722	84.3195	55.98	17.58	6.13471	51.5099	160	1.42449	1.51799	1.13392
864.2.OTC.addV.noG.noW.lane2.NoIndex	Free-living	Non-saline	471	1.2577	1.30201	0.983816	70.9544	51.4894	1.83499	1.91072	2.33546	84.7134	74.36	12.64	4.84686	38.688	148	1.24581	1.30201	0.971414
864.2.OTC.noG.noV.2010a.lane2.NoIndex	Free-living	Non-saline	901	0.991022	1.0333	1.17773	87.8878	48.6192	1.17571	2.42235	1.22087	85.5716	49.22	23.24	6.69605	79.1395	136	1.01814	1.03131	1.51334
864.3.C.addG.noV.2010a.lane2.NoIndex	Free-living	Non-saline	729	1.25924	1.36244	1.26712	94.439	50.6654	1.44266	2.50096	1.09739	88.6145	63.86	18.9	5.25418	62.796	117	1.24598	1.36244	1.34643
864.3.CON.addV.addG.noW.A.lane2.NoIndex	Free-living	Non-saline	499	1.6597	1.7403	1.57517	91.6871	52.0284	1.89809	3.02751	1.40281	86.5731	74.66	12.96	4.19739	42.2469	136	1.64068	1.7403	1.39818
864.3.CON.addV.addG.noW.B.lane2.NoIndex	Free-living	Non-saline	321	1.55176	1.63156	0.847385	95.9267	42.647	1.70084	1.98697	2.80374	85.6698	82.16	8.42	3.91532	30.2668	85	1.54595	1.63156	1.21311
864.3.CON.addV.noG.noW.B.lane2.NoIndex	Free-living	Non-saline	481	1.08338	1.18812	0.728751	71.6521	48.4925	1.65818	1.50281	1.6632	86.4865	73.42	13.06	4.42163	37.4217	129	1.06667	1.18812	0.954059
864.5.CON.addV.noG.noW.B.lane2.NoIndex	Free-living	Non-saline	301	1.36079	1.40021	0.962289	97.317	44.4937	1.43881	2.16275	2.99003	86.711	84.46	8.3	3.46061	29.6568	83	1.36395	1.40021	1.32166
864.7.CON.addV.addG.noW.A.lane2.NoIndex	Free-living	Non-saline	531	2.21436	2.49613	1.13687	92.2361	50.6557	2.70624	2.2443	1.12994	84.7458	67.22	13.62	4.62856	41.818	143	2.17843	2.49613	1.37752
864.8.CON.addV.addG.noW.A.lane2.NoIndex	Free-living	Non-saline	528	1.64892	1.78633	0.898157	93.6719	41.805	1.90701	2.14844	1.51515	82.5758	70.4	13.22	4.72666	40.3605	148	1.63201	1.78633	1.09446
864.9.CON.addV.noW.lane2.NoIndex	Free-living	Non-saline	538	1.91409	2.01053	0.784509	100	40.7342	2.01053	1.92592	1.30112	85.8736	69.92	14.32	4.96078	42.3669	121	1.8933	2.01053	1.11127
864.9.OTC.addV.noG.addW.lane2.NoIndex	Free-living	Non-saline	237	0.635771	0.627986	0.664156	36.3453	37.2893	1.72783	1.78109	3.79747	89.0295	90.7	5.38	3.11112	27.7033	85	0.641368	0.627986	0.899464
864.CON.R.4.2009a.lane2.NoIndex	Free-living	Non-saline	1245	0.935766	0.777275	1.29341	74.0218	43.7217	1.05006	2.95829	0.883534	84.9799	24.64	32.52	8.54778	91.9879	206	1.01708	0.711169	1.49452
864.LFSF3.OTC.lane2.NoIndex	Free-living	Non-saline	1216	0.948255	0.885908	0.930471	77.1764	42.8268	1.1479	2.17263	0.740132	84.5395	25.92	31.7	8.38788	98.6338	185	0.965081	0.819371	0.98707
864.OTC.noppt.12.2009b.lane2.NoIndex	Free-living	Non-saline	1284	0.499604	0.162604	1.62416	15.5045	58.8562	1.04875	2.75954	1.16822	85.7477	27.34	34.08	8.63044	94.5821	175	0.791188	0.568224	1.51638
864.OTC.noppt.15.2009b.lane2.NoIndex	Free-living	Non-saline	1274	0.570666	0.0691259	1.12394	1.87918	46.2721	3.67851	2.42898	0.863422	83.438	18.36	32.92	8.88748	94.4561	202	0.996273	1.04982	1.26553
864.OTC.V.4.2009a.lane2.NoIndex	Free-living	Non-saline	1158	0.711818	0.788745	1.11413	74.6744	41.886	1.05625	2.65991	1.46805	85.6649	35.58	30.28	8.20756	91.75	177	0.881312	0.936261	1.18376
864.R001control.lane2.NoIndex	Free-living	Non-saline	1310	1.07593	0.882084	1.31809	62.3491	53.2463	1.41475	2.47546	0.916031	85.1145	20.22	33.78	8.88947	107.268	193	1.12836	0.823358	1.55434
864.RN01.OTC.lane2.NoIndex	Free-living	Non-saline	1151	0.715924	0.747918	0.971053	55.3369	42.3173	1.35157	2.2947	1.30321	82.9713	26.46	30.46	8.55001	96.0704	170	0.945464	1.12958	1.12975
895.Puhimau.soil.1	Free-living	Non-saline	58	2.38341	2.48065	0.0225989	49.613	1.12994	5	2	17.2414	46.5517	91.28	1.08	3.66859	12.9879	19	1.45306	1.46414	0.445162
895.Puhimau.soil.2	Free-living	Non-saline	66	3.02716	3.40761	0.5	85.6277	30	3.97956	1.66667	16.6667	45.4545	89.74	1.28	2.79997	15.0765	15	2.11164	2.35059	0.893453
895.Puhimau.soil.3	Free-living	Non-saline	93	2.59665	2.84372	0.181818	59.4535	18.1818	4.78309	1	15.0538	43.0108	86.04	1.9	4.12402	18.4071	18	2.12995	2.29049	0.359596
990.KA1F.A.02	Free-living	Non-saline	1355	1.17758	0.366609	1.33392	9.16523	46.1842	4	2.88827	0.295203	81.845	11.8	36.74	9.12468	112.993	166	1.23316	0.291126	1.32643
990.KA1F.A.11	Free-living	Non-saline	1325	0.910492	0.075494	1.8906	1.25823	52.4886	6	3.60193	0.528302	83.4717	16.66	36.04	8.88457	119.188	140	1.0406	0.194816	1.46031
990.KA1F.B.12	Free-living	Non-saline	1239	1.02794	0.499151	1.20479	45.426	47.5142	1.09882	2.53564	0.726392	82.4859	19.18	33.26	8.80256	103.457	137	1.10331	0.473258	1.24797
990.KA1F.E.18	Free-living	Non-saline	956	0.666898	0.240053	1.00037	7.32037	46.9022	3.27924	2.13288	1.04603	81.6946	40.38	24.72	7.35526	83.3158	125	0.918987	0.512356	1.42013
990.KA1F.E.20	Free-living	Non-saline	1094	0.581949	0.0694726	1.03966	2.03227	38.9072	3.41848	2.67216	1.09689	83.8208	36.48	28.96	7.81855	91.6919	134	0.93411	0.32484	1.35894
990.KA1U.C.23	Free-living	Non-saline	1100	0.802888	0.407785	1.88296	10.1946	57.4585	4	3.27708	0.727273	85	29.92	30.56	8.03729	95.9735	118	0.813291	0.491097	1.45795
990.KA1U.E.09	Free-living	Non-saline	1212	1.1666	1.03202	1.09076	25.8005	48.0622	4	2.26948	0.742574	80.6106	18.32	31.76	8.80721	97.0636	180	1.13253	1.18611	1.2755
990.KA2F.A.22	Free-living	Non-saline	1314	0.73798	0.139192	1.11266	2.94201	44.9349	4.73118	2.47616	0.532725	82.7245	18.54	35.68	8.93298	102.854	179	0.787559	0.186049	1.19528
990.KA2F.E.19	Free-living	Non-saline	1171	0.737228	0.101586	1.67486	2.67689	52.8544	3.79491	3.16882	0.683177	82.6644	25.74	30.96	8.42346	96.6091	138	1.08769	0.165216	1.46525
990.KA2U.A.11	Free-living	Non-saline	1389	1.12843	0.919471	1.2453	35.4361	49.9091	2.59473	2.49514	0.575954	83.0814	14.46	37.1	9.15591	110.623	220	1.14044	0.937101	1.26261
990.KA2U.A.16	Free-living	Non-saline	1277	1.08404	1.08066	1.5329	27.0164	52.9009	4	2.89768	0.626468	82.6155	18.6	34.64	8.88613	110.262	145	1.15037	1.14554	1.4309
990.KA2U.C.12	Free-living	Non-saline	1006	0.704473	0.380852	1.04727	8.55952	50.9534	4.44946	2.05535	1.09344	82.505	38.46	26.3	7.55241	81.0941	126	0.903253	1.06265	0.955497
990.KA2U.C.19	Free-living	Non-saline	1207	0.649337	0.0359696	1.22267	1.22777	39.1331	2.92966	3.12439	0.74565	81.9387	21.42	32.84	8.70726	96.0067	156	0.82154	0.166017	1.08096
990.KA2U.D.11	Free-living	Non-saline	1305	0.951686	0.818299	1.14573	37.5144	47.8775	2.1813	2.39305	0.689655	82.1456	25.98	33.36	8.561	99.5583	187	0.992015	0.871713	1.18171
990.KA2U.D.16	Free-living	Non-saline	1079	0.90727	0.607159	1.46733	14.0544	48.4679	4.32006	3.02743	0.834106	83.6886	34.72	29.38	7.83647	92.1006	142	0.923409	0.782506	1.24113
990.KA2U.E.02	Free-living	Non-saline	1347	1.20868	0.587481	1.18339	16.3684	40.8604	3.58912	2.89618	0.593912	83.1477	18.3	36.5	8.99651	108.5	138	1.26695	0.524595	1.39229
990.KA2U.E.06	Free-living	Non-saline	1212	1.09167	0.625934	1.07775	15.6483	41.3838	4	2.60427	0.577558	81.9307	20.84	32.76	8.55473	99.0147	129	1.19613	0.728418	1.29225
990.KA3F.A.06	Free-living	Non-saline	1211	0.848017	0.199161	1.27482	5.4092	53.324	3.6819	2.39071	0.660611	84.2279	30.56	32.78	8.01021	99.3303	156	0.898266	0.289687	1.27512
990.KA3F.A.12	Free-living	Non-saline	1078	1.05194	1.31297	1.56262	33.4072	45.7539	3.93019	3.41527	0.742115	84.7866	37.58	29.44	7.63236	94.1587	134	1.03282	1.22524	1.41124
990.KA3F.B.05	Free-living	Non-saline	1111	0.812228	0.207577	0.869683	4.72252	42.0383	4.39547	2.06879	0.720072	84.6085	36.56	30.9	7.69184	86.3184	148	0.862854	0.31893	0.826618
990.KA3F.B.24	Free-living	Non-saline	1014	0.661395	0.284426	1.07756	6.56324	50.0048	4.33361	2.15491	0.591716	83.5306	39.46	26.76	7.23032	87.2436	116	0.741156	0.213008	1.24047
990.KA3F.D.12	Free-living	Non-saline	1334	0.964429	0.41897	1.26638	8.6353	56.0795	4.85183	2.25819	0.5997	83.5082	20.54	35.08	8.70424	121.182	154	1.05222	0.358925	1.47076
990.KA3F.D.18	Free-living	Non-saline	1382	1.42798	0.0886292	0.831733	2.21573	42.8969	4	1.93891	0.361795	82.7786	10.72	36.64	9.2773	114.137	213	1.32285	0.0886292	1.00463
990.KA3U.A.20	Free-living	Non-saline	1364	1.27794	1.35338	1.1146	64.7643	46.1402	2.0897	2.41569	0.439883	85.3372	19.82	38.22	8.83542	106.746	172	1.38043	1.22241	1.20314
990.KA3U.C.09	Free-living	Non-saline	1200	0.919998	0.317313	0.948355	9.48286	50.3973	3.34617	1.88176	0.583333	83.25	24.1	32.22	8.36883	91.3605	143	1.08808	0.551573	1.04399
990.KA3U.D.23	Free-living	Non-saline	1039	0.883402	0.546429	1.18129	14.8222	50.4769	3.68655	2.34027	0.769971	83.8306	34.28	27.64	7.54789	87.9236	141	1.06798	0.827783	1.24378
990.KA3U.E.18	Free-living	Non-saline	1042	0.717662	0.417506	1.16093	11.6477	35.1507	3.58444	3.30272	1.34357	81.8618	29.9	27.4	8.13674	95.6782	122	1.00002	0.572033	1.27405
1747.DZF.612012.C.window	Free-living	Non-saline	193	0.564872	0.496184	1.08213	43.3367	37.1981	1.14495	2.90909	11.9171	26.4249	65.94	2.38	6.07987	25.4428	80	0.545733	0.49318	0.913705
1747.DZF.612012.RJ.front.rock.ledge	Free-living	Non-saline	379	0.569862	0.569654	0.274199	51.1854	20.9169	1.11292	1.3109	5.01319	75.4617	66.02	9.1	5.91513	44.0387	119	0.53686	0.529052	0.494617
1747.DZF.6132012.TJ.back.rock.wall	Free-living	Non-saline	355	0.656662	0.626172	0.485651	52.8596	36.658	1.18459	1.32482	4.50704	40	41.82	6.78	7.10778	40.8642	115	0.661537	0.641873	0.758012
1747.DZF.6132012.TJ.center.basking.rock	Free-living	Non-saline	588	0.812701	0.651136	0.64514	53.058	27.2283	1.22722	2.36938	3.23129	69.7279	49.7	15.62	7.21759	58.1271	161	0.769659	0.64842	0.593431
1747.DZF.6132012.TJ.door	Free-living	Non-saline	476	0.547262	0.355028	1.40943	34.5911	43.1993	1.02636	3.26261	3.78151	50.6303	40.04	11.62	7.48287	48.7109	164	0.569036	0.398904	1.06357
1747.DZF.6132012.TJ.exhibit.glass	Free-living	Non-saline	410	0.620193	0.656798	1.07712	54.7094	48.5641	1.20052	2.21793	4.87805	58.2927	52.4	10.12	6.89099	46.3391	160	0.581228	0.599139	0.828964
1747.DZF.6132012.TJ.holding.floor	Free-living	Non-saline	375	0.773739	0.807004	1.46384	58.7111	31.9119	1.37453	4.58712	3.73333	77.8667	69.06	8.78	5.62223	43.3586	144	0.76919	0.811592	1.08038
1747.DZF.6132012.TJ.holding.wall	Free-living	Non-saline	576	0.514173	0.496156	0.61544	41.9285	30.6905	1.18334	2.00531	2.95139	79.1667	56.88	14.7	6.67029	57.1771	219	0.542961	0.494412	0.894479
1747.DZF.6132012.TJ.log	Free-living	Non-saline	611	0.638092	0.584473	0.337936	46.79	24.6637	1.24914	1.37018	2.78232	75.1227	49.24	15.9	7.09913	63.256	154	0.643063	0.579373	0.701222
1747.DZF.6132012.TJ.log.by.shift	Free-living	Non-saline	569	0.674655	0.725248	0.682043	53.6321	35.4646	1.35226	1.92317	3.51494	76.6257	54.72	14.52	6.66604	58.0011	165	0.679528	0.751203	0.630525
1747.DZF.6132012.TJ.ponytail.palm.tree	Free-living	Non-saline	528	0.675724	0.695914	0.627346	45.8069	32.3478	1.51923	1.93938	4.54545	67.0455	52.46	13.34	7.20228	56.3968	146	0.660742	0.677303	1.04053
1747.DZF.6132012.TJ.shelf	Free-living	Non-saline	539	0.665054	0.646179	0.469459	50.9181	29.9413	1.26906	1.56793	3.15399	74.5826	56.3	13.74	6.59027	55.7238	155	0.655519	0.63003	0.608005
1747.DZF.6132012.TJ.side.basking.rock	Free-living	Non-saline	646	0.590998	0.59138	0.58851	45.2317	29.3063	1.30744	2.00813	2.94118	76.7802	50.84	16.82	7.21577	66.7315	196	0.603434	0.588432	0.76114
1747.DZF.6132012.TJ.sunken.tree.stump	Free-living	Non-saline	580	0.767976	0.811303	0.779835	68.6282	39.0829	1.18217	1.99533	2.93103	74.3103	48.66	15.34	7.00256	60.0859	180	0.737124	0.790002	0.703992
1747.DZF.6202012.RJ.back.rock.ledge	Free-living	Non-saline	446	0.579761	0.501755	0.720831	46.0646	38.0571	1.08924	1.89408	4.26009	74.8879	60.1	10.52	6.38068	51.4208	127	0.541992	0.466611	0.747861
1747.DZF.6202012.RJ.front.ledge	Free-living	Non-saline	427	0.69652	0.724866	0.429594	62.6069	26.4268	1.15781	1.6256	4.68384	75.1756	62.08	10.98	6.339	52.5835	120	0.619162	0.637294	0.536058
1747.DZF.6202012.RJ.glass.window	Free-living	Non-saline	446	0.483692	0.533177	0.306879	48.9469	23.8795	1.0893	1.28512	4.70852	73.7668	59.04	11.48	6.54849	49.0308	133	0.458094	0.481495	0.475681
1747.DZF.6202012.RJ.log	Free-living	Non-saline	472	0.56924	0.524671	0.514145	49.0044	30.1008	1.07066	1.70807	4.66102	74.5763	57.9	11.44	6.64907	52.9235	167	0.528997	0.48394	0.500666
1747.DZF.6202012.RJ.metal.door.on.N.side	Free-living	Non-saline	747	0.659358	0.686499	0.96821	58.783	40.1924	1.16785	2.40893	2.00803	70.1473	33.3	20.06	7.97548	70.5182	247	0.704417	0.690595	1.25291
1747.DZF.6202012.RJ.metal.entry.door	Free-living	Non-saline	447	0.619568	0.594931	0.667754	54.6163	31.3284	1.08929	2.13147	4.47427	73.3781	55.24	12.26	6.59101	47.7226	155	0.58074	0.564077	0.614761
1747.DZF.6202012.RJ.plant	Free-living	Non-saline	270	1.04533	1.13598	0.486916	88.718	34.2386	1.28044	1.42213	4.44444	66.2963	69.72	6.18	4.43339	34.0762	123	0.996629	1.13598	0.544992
1747.DZF.6202012.RJ.rock.wall	Free-living	Non-saline	461	0.594911	0.608705	1.02417	48.7086	33.8213	1.24969	3.02818	4.55531	73.102	57.04	12.56	6.69843	50.5723	146	0.566954	0.590096	1.03687
1883.2006.128.Crump.Artic.LTREB.main.lane1.NoIndex	Free-living	Non-saline	608	0.512302	0.206552	0.622729	5.1638	30.1998	4	2.06203	2.30263	74.8355	46.02	15.24	6.76287	67.2295	85	0.884578	0.951205	0.558315
1883.2006.13.Crump.Artic.LTREB.main.lane1.NoIndex	Free-living	Non-saline	767	0.997682	1.51397	0.405817	55.0381	23.6477	2.75077	1.71609	1.82529	74.837	37.1	19.12	7.72638	83.5517	95	1.1575	1.53153	0.566547
1883.2006.134.Crump.Artic.LTREB.main.lane1.NoIndex	Free-living	Non-saline	706	1.62306	2.14492	0.696881	75.5014	30.3287	2.84089	2.29776	2.69122	81.4448	53.98	18.36	6.79593	75.8406	98	1.46158	2.09093	0.938713
1883.2007.073.Crump.Artic.LTREB.main.lane1.NoIndex	Free-living	Non-saline	413	0.980292	1.30543	0.589255	84.822	37.556	1.53903	1.569	4.84262	71.4286	60.5	9.94	6.42846	46.3624	67	0.870536	1.12473	1.0183
1883.2007.074.Crump.Artic.LTREB.main.lane1.NoIndex	Free-living	Non-saline	293	1.46203	1.55787	0.625345	67.6056	47.164	2.30435	1.32589	7.50853	68.942	73.5	6.48	5.72782	38.0286	42	1.25174	1.20023	0.576742
1883.2007.075.Crump.Artic.LTREB.main.lane1.NoIndex	Free-living	Non-saline	294	0.943936	0.943731	0.730933	51.6288	47.4368	1.82792	1.54086	7.14286	67.3469	73.36	6.72	5.72341	37.8591	47	0.692413	0.598152	0.70311
1883.2007.077.Crump.Artic.LTREB.main.lane1.NoIndex	Free-living	Non-saline	469	2.06632	2.43735	0.976035	64.8649	45.8273	3.75758	2.12981	4.26439	67.8038	51.54	10.8	6.83555	53.0866	46	1.58163	1.85878	1.02766
1883.2007.078.Crump.Artic.LTREB.main.lane1.NoIndex	Free-living	Non-saline	565	0.797673	0.383721	0.783564	19.1861	41.6653	2	1.88062	2.30088	70.9735	40.02	13.62	7.01894	59.8468	62	0.918768	0.814088	0.692736
1883.2007.087.Crump.Artic.LTREB.main.lane1.NoIndex	Free-living	Non-saline	270	0.982612	2.06531	0.655603	93.3345	30.8324	2.2128	2.12635	7.03704	64.0741	69.16	5.68	5.61828	33.881	42	1.3551	1.78534	0.800095
1883.2007.088.Crump.Artic.LTREB.main.lane1.NoIndex	Free-living	Non-saline	446	0.934655	1.63538	0.591024	66.3754	43.1123	2.46383	1.37089	2.9148	77.3543	63.1	10.9	5.67567	47.4882	66	0.718773	0.589472	1.058
1883.2007.089.Crump.Artic.LTREB.main.lane1.NoIndex	Free-living	Non-saline	658	0.389204	0.0384113	0.335152	3.84113	21.4704	1	1.56099	2.12766	75.9878	46.32	15.82	7.0314	68.8541	70	0.691957	0.527664	0.721717
1883.2007.098.Crump.Artic.LTREB.main.lane2.NoIndex	Free-living	Non-saline	1013	0.708821	0.748943	1.09219	74.8943	48.1435	1	2.26862	1.38203	82.231	32.92	27.06	8.01264	88.4022	121	0.744349	0.739387	1.33247
1883.2007.099.Crump.Artic.LTREB.main.lane2.NoIndex	Free-living	Non-saline	1049	0.607383	0.587396	0.748249	58.7396	33.0552	1	2.26363	1.23928	81.1249	27.22	27.2	8.34108	95.6346	118	0.743795	0.657519	1.43751
1883.2007.107.Crump.Artic.LTREB.main.lane2.NoIndex	Free-living	Non-saline	368	0.673865	0.598326	0.81646	37.6569	42.3129	1.58889	1.92958	3.80435	76.3587	71.6	8.88	5.33933	44.4361	52	0.421139	0.28772	1.37376
1883.2007.108.Crump.Artic.LTREB.main.lane2.NoIndex	Free-living	Non-saline	495	0.238418	0	0.667426	0	35.8365	0	1.86242	2.22222	78.1818	58.8	13.7	5.83386	49.9984	53	0.584092	0.571364	0.76651
1883.2007.11.Crump.Artic.LTREB.main.lane2.NoIndex	Free-living	Non-saline	380	0.87584	1.11139	0.221595	46.0396	18.1219	2.41398	1.2228	5.78947	70.7895	63.8	8.92	6.24965	46.7135	39	0.82938	0.625322	0.511018
1883.2007.194.Crump.Artic.LTREB.main.lane2.NoIndex	Free-living	Non-saline	988	0.537627	0.375124	1.02929	25.8022	44.6265	1.45385	2.30645	1.417	75.4049	20.94	25.02	8.65502	96.9242	110	0.650631	0.385056	0.759853
1883.2007.195.Crump.Artic.LTREB.main.lane2.NoIndex	Free-living	Non-saline	758	0.61361	0.329054	0.583561	29.1779	40.2187	1.12775	1.45097	1.45119	75.5937	34.28	19.48	7.71572	74.4791	74	1.13844	1.17625	1.10866
1883.2007.196.Crump.Artic.LTREB.main.lane2.NoIndex	Free-living	Non-saline	763	0.812347	0.814901	0.773677	40.0336	55.4965	2.03554	1.3941	1.7038	71.2975	26.16	20.42	8.10092	74.8931	71	1.31689	1.31158	1.13506
1883.2007.209.Crump.Artic.LTREB.main.lane2.NoIndex	Free-living	Non-saline	908	0.861322	1.15979	0.613893	35.8247	41.3186	3.23741	1.48576	1.76211	76.1013	25.72	23.32	8.39847	95.7613	91	0.871298	0.806452	1.1846
1883.2007.21.Crump.Artic.LTREB.main.lane2.NoIndex	Free-living	Non-saline	1116	1.27297	2.12801	1.10819	61.6939	54.2899	3.4493	2.04124	0.716846	77.7778	15.06	29.14	8.86067	105.316	114	1.20211	1.79319	1.02568
1883.2007.212.Crump.Artic.LTREB.main.lane2.NoIndex	Free-living	Non-saline	1080	1.13282	1.91781	0.928733	47.9452	45.1931	4	2.05504	1.01852	78.4259	21.4	27.34	8.57803	102.412	102	1.11142	1.59892	0.975231
1883.2007.22.Crump.Artic.LTREB.main.lane2.NoIndex	Free-living	Non-saline	775	0.696767	0.671606	0.461006	53.1713	36.4096	1.2631	1.26617	1.93548	76.5161	40.02	19.82	7.50896	78.9986	101	0.717798	0.658726	1.08239
1883.2007.221.Crump.Artic.LTREB.main.lane2.NoIndex	Free-living	Non-saline	525	0.771343	0.610526	1.03032	24.7368	68.3639	2.46809	1.50711	3.80952	67.8095	44.9	12.1	7.1861	65.9683	61	0.653784	0.494265	1.38078
1883.2007.222.Crump.Artic.LTREB.main.lane2.NoIndex	Free-living	Non-saline	391	0.749295	0.662831	0.493692	38.833	31.5048	1.70688	1.56704	5.11509	74.1688	66.02	9.56	6.00263	46.0112	77	0.645191	0.537398	0.6004
1883.2007.223.Crump.Artic.LTREB.main.lane2.NoIndex	Free-living	Non-saline	988	0.768447	1.47619	0.78748	63.9456	30.7397	2.30851	2.56177	1.21457	76.2146	17.8	26.12	8.68833	110.785	92	0.979473	2.35375	1.00633
1883.2007.232.Crump.Artic.LTREB.main.lane2.NoIndex	Free-living	Non-saline	753	0.561193	0.5384	1.09485	18.7313	51.0972	2.87433	2.14268	2.52324	85.6574	60.52	19.34	6.64657	79.8333	91	0.778895	0.83057	1.08062
1883.2007.234.Crump.Artic.LTREB.main.lane2.NoIndex	Free-living	Non-saline	774	0.7275	0.49835	0.879634	26.9527	35.5628	1.84898	2.47346	1.80879	82.5581	55.22	19.2	6.36951	74.7158	91	1.53296	2.01763	1.33152
1883.2007.241.Crump.Artic.LTREB.main.lane2.NoIndex	Free-living	Non-saline	961	0.727822	0.764548	0.898845	76.4548	43.9509	1	2.04511	1.35276	81.3736	33.64	25.58	8.00429	92.3097	117	1.02076	1.19914	1.23566
1883.2007.242.Crump.Artic.LTREB.main.lane2.NoIndex	Free-living	Non-saline	866	0.542247	0.517659	1.18021	44.544	52.3905	1.16213	2.25271	2.07852	80.254	40.12	22	7.81749	89.2875	128	0.545428	0.348052	0.951737
1883.2007.251.Crump.Artic.LTREB.main.lane2.NoIndex	Free-living	Non-saline	644	1.05126	1.76444	0.866833	100	39.5468	1.76444	2.19192	2.01863	83.0745	56.96	15.64	6.21455	68.3915	72	0.696223	0.661926	0.919192
1883.2007.253.Crump.Artic.LTREB.main.lane2.NoIndex	Free-living	Non-saline	300	0.210383	0	0.549926	0	23.5394	0	2.33619	5	70.6667	70.1	7.14	4.87099	36.3861	27	0.458264	0.435104	1.17774
1883.2007.261.Crump.Artic.LTREB.main.lane2.NoIndex	Free-living	Non-saline	298	0.684889	0.758415	0.671196	40.2107	43.8286	1.8861	1.53141	9.39597	69.4631	74.4	7	5.93928	31.8147	64	0.690295	0.749347	0.994902
1883.2007.262.Crump.Artic.LTREB.main.lane2.NoIndex	Free-living	Non-saline	642	0.348381	0.151429	0.86433	15.1429	42.2511	1	2.0457	3.89408	76.6355	55.56	15.98	6.99954	61.0354	105	0.47956	0.297409	1.02012
1883.2007.263.Crump.Artic.LTREB.main.lane2.NoIndex	Free-living	Non-saline	682	0.582196	0.641779	0.579582	50.5163	45.1981	1.27044	1.28231	2.49267	76.393	43.22	15.86	7.31531	66.2116	91	0.504277	0.447242	1.05801
1883.2007.264.Crump.Artic.LTREB.main.lane2.NoIndex	Free-living	Non-saline	791	0.581276	0.135714	0.592012	13.5714	31.9057	1	1.85551	1.64349	73.0721	23.88	19.16	8.10537	76.138	100	1.02602	0.950855	0.984247
1883.2007.27.Crump.Artic.LTREB.main.lane2.NoIndex	Free-living	Non-saline	309	3.95539	4.45809	0.699949	85.6366	35.0848	5.20583	1.99502	4.20712	75.0809	72.48	7.6	4.38875	36.3282	69	3.52162	4.13041	0.644827
1883.2007.271.Crump.Artic.LTREB.main.lane2.NoIndex	Free-living	Non-saline	827	0.562391	0.471327	1.01316	37.0029	44.7347	1.27376	2.26482	1.9347	82.3458	43.58	22.44	7.42938	78.1359	121	0.834538	0.847665	0.895884
1883.2007.272.Crump.Artic.LTREB.main.lane2.NoIndex	Free-living	Non-saline	966	1.16791	3.24249	0.977754	54.0416	38.9927	6	2.50753	1.13872	79.3996	25.88	25.64	8.24761	95.8164	114	1.3362	2.92101	0.794581
1883.2007.273.Crump.Artic.LTREB.main.lane2.NoIndex	Free-living	Non-saline	229	0.684875	0.72846	1.64361	34.5393	50.2228	2.10907	3.27263	6.9869	72.9258	78.48	5.22	4.97925	31.2931	47	0.558623	0.528052	1.07306
1883.2007.277.Crump.Artic.LTREB.main.lane2.NoIndex	Free-living	Non-saline	598	0.291723	0.132989	0.69612	9.09091	39.6345	1.46288	1.75635	3.51171	75.2508	49.64	14.84	7.08876	63.8696	92	0.604334	0.422139	0.74345
1883.2007.278.Crump.Artic.LTREB.main.lane2.NoIndex	Free-living	Non-saline	479	0.376002	0.186985	0.629648	7.85249	32.415	2.38122	1.94246	3.13152	70.9812	48.34	11.68	6.49114	57.9574	80	0.304694	0.145521	0.740437
1883.2007.279.Crump.Artic.LTREB.main.lane2.NoIndex	Free-living	Non-saline	440	0.487024	0.452884	0.722689	21.9276	49.343	2.06536	1.46462	4.09091	77.5	66.9	10.88	5.89571	50.5799	94	0.449878	0.392608	0.785973
1883.2007.28.Crump.Artic.LTREB.main.lane2.NoIndex	Free-living	Non-saline	653	0.494429	0.485806	0.88821	24.0564	51.274	2.01945	1.73228	2.45023	68.4533	34.28	15.86	7.7032	74.0272	102	0.454516	0.36043	0.936717
1883.2007.303.Crump.Artic.LTREB.main.lane2.NoIndex	Free-living	Non-saline	596	0.379624	0	1.2823	0	51.7965	0	2.47565	3.18792	71.1409	42.52	15.28	7.43775	70.5418	63	0.994269	0.542719	1.32134
1883.2007.304.Crump.Artic.LTREB.main.lane2.NoIndex	Free-living	Non-saline	729	0.55181	0	0.499827	0	34.8245	0	1.43528	2.88066	73.5254	36.48	18.92	7.91093	79.8351	72	1.17924	1.64991	0.897624
1883.2007.384.Crump.Artic.LTREB.main.lane2.NoIndex	Free-living	Non-saline	721	0.31132	0.249818	0.927096	13.3624	39.1263	1.86957	2.3695	2.35784	78.5021	41.52	18.14	7.3404	71.0976	106	0.580029	0.469122	1.01899
1883.2007.385.Crump.Artic.LTREB.main.lane2.NoIndex	Free-living	Non-saline	773	0.296263	0.0932534	1.12219	9.32534	49.3394	1	2.27442	2.71669	78.0078	37.48	19.32	7.77378	78.2339	103	0.397533	0.154943	1.03497
1883.2008.09.Crump.Artic.LTREB.main.lane2.NoIndex	Free-living	Non-saline	215	0.865308	0.916385	0.756315	89.1892	39.5188	1.02746	1.91381	7.90698	65.5814	79.5	5.08	4.68134	31.2527	57	0.783837	0.813496	0.641468
1883.2008.091.Crump.Artic.LTREB.main.lane2.NoIndex	Free-living	Non-saline	500	0.502141	0.554759	0.879971	55.4759	49.505	1	1.77754	4	70.8	46.7	13.26	6.9897	51.1482	73	0.502431	0.289352	1.05557
1883.2008.092.Crump.Artic.LTREB.main.lane2.NoIndex	Free-living	Non-saline	143	0.713207	0.633526	1.36679	63.3526	79.5699	1	1.71772	11.1888	54.5455	82.48	2.42	4.59761	22.5756	29	0.287734	0.210404	0.99064
1883.2008.093.Crump.Artic.LTREB.main.lane2.NoIndex	Free-living	Non-saline	231	0.26403	0.0772358	0.417214	7.72358	25.3982	1	1.64269	9.52381	61.4719	75.32	4.82	5.41486	30.484	51	0.198608	0.0534163	0.673014
1883.2008.098.Crump.Artic.LTREB.main.lane2.NoIndex	Free-living	Non-saline	219	0.108229	0	0.360935	0	25.762	0	1.40104	8.21918	70.7763	83.06	5.54	4.81027	28.4805	44	0.145505	0	0.934892
1883.2008.099.Crump.Artic.LTREB.main.lane2.NoIndex	Free-living	Non-saline	497	0.242197	0.101436	0.555702	10.1436	21.8605	1	2.54204	4.42656	72.837	58.34	11.56	6.67894	54.8199	89	0.335154	0.22953	0.687486
1883.2008.101.Crump.Artic.LTREB.main.lane2.NoIndex	Free-living	Non-saline	886	0.455886	0.24383	0.675334	24.383	45.0862	1	1.49787	1.58014	77.4266	27.72	21.32	8.15284	80.163	122	0.684638	0.724763	0.731355
1883.2008.106.Crump.Artic.LTREB.main.lane2.NoIndex	Free-living	Non-saline	276	1.06347	1.21512	0.676994	63.8348	29.2521	1.90354	2.31434	6.88406	67.029	74.44	6.46	5.34347	39.9677	65	0.839167	0.952899	0.682876
1883.2008.107.Crump.Artic.LTREB.main.lane2.NoIndex	Free-living	Non-saline	739	1.00748	1.22682	1.10896	57.2067	50.1641	2.14453	2.21066	2.977	76.9959	42.72	19.4	7.68348	77.5563	115	0.915135	1.1211	0.879947
1883.2008.108.Crump.Artic.LTREB.main.lane2.NoIndex	Free-living	Non-saline	485	0.702847	0.682734	0.753616	41.4959	33.8383	1.6453	2.22711	4.12371	75.8763	57	12.24	6.63936	52.0726	98	0.553099	0.511067	0.803431
1883.2008.109.Crump.Artic.LTREB.main.lane2.NoIndex	Free-living	Non-saline	868	0.698836	0.827774	1.16105	55.9396	45.4701	1.47976	2.55345	1.84332	75.8065	27.36	21.96	8.19244	86.6313	112	1.0017	1.26472	0.841204
1883.2008.114.Crump.Artic.LTREB.main.lane2.NoIndex	Free-living	Non-saline	1286	0.738633	1	1.34041	100	56.8393	1	2.35824	0.777605	82.4261	18.34	33.32	8.95748	111.319	88	0.763143	0.708556	1.4007
1883.2008.115.Crump.Artic.LTREB.main.lane2.NoIndex	Free-living	Non-saline	1133	0.928791	1.24964	1.83038	100	49.6063	1.24964	3.68983	1.32392	82.083	29.78	28.8	8.4777	95.2653	93	1.04241	1.3841	1.47549
1883.2008.12.Crump.Artic.LTREB.main.lane2.NoIndex	Free-living	Non-saline	992	0.779341	0.844971	0.95753	76.6998	45.7599	1.10166	2.09251	1.10887	77.7218	22	25.06	8.35202	84.5636	137	0.796045	0.894684	0.99588
1883.2008.121.Crump.Artic.LTREB.main.lane2.NoIndex	Free-living	Non-saline	900	0.85305	0.956566	1.201	87.1029	52.6475	1.0982	2.28121	1.55556	79.3333	37.52	22.32	7.69115	81.1217	123	0.812315	0.884556	1.49523
1883.2008.126.Crump.Artic.LTREB.main.lane2.NoIndex	Free-living	Non-saline	1249	0.513458	0.638311	0.998906	39.2991	49.0915	1.62424	2.03478	0.640512	82.3859	15.22	33.18	8.93545	115.074	154	0.594985	0.605312	1.0235
1883.2008.127.Crump.Artic.LTREB.main.lane2.NoIndex	Free-living	Non-saline	1268	0.71591	0.733285	0.914	55.9562	38.4301	1.31046	2.37834	0.867508	82.1767	17.4	34.56	9.0983	113.595	136	0.795396	0.615849	1.18656
1883.2008.128.Crump.Artic.LTREB.main.lane2.NoIndex	Free-living	Non-saline	957	1.07896	1.05009	0.644669	65.3713	32.3961	1.60634	1.98996	1.35841	78.8924	28.6	24.98	8.19222	80.1935	129	1.10543	0.921212	0.962582
1883.2008.129.Crump.Artic.LTREB.main.lane2.NoIndex	Free-living	Non-saline	797	0.820001	0.595887	1.42111	40.7242	44.6154	1.46323	3.18525	1.75659	73.9021	32.4	18.96	7.96696	75.257	128	0.822446	0.565184	1.21548
1883.2008.148.Crump.Artic.LTREB.main.lane2.NoIndex	Free-living	Non-saline	345	0.368433	0.234759	0.806939	16.3102	36.1022	1.43934	2.23515	4.92754	69.8551	62.34	7.64	5.69807	34.604	63	0.360465	0.237553	0.97415
1883.2008.149.Crump.Artic.LTREB.main.lane2.NoIndex	Free-living	Non-saline	733	0.792107	1.00725	0.70297	50.3623	25.3042	2	2.77807	2.18281	73.9427	35.94	18.26	7.84321	75.8159	71	0.856679	0.983013	0.668846
1883.2008.15.Crump.Artic.LTREB.main.lane2.NoIndex	Free-living	Non-saline	255	0.530253	0.575544	0.753416	23.0453	45.3906	2.49745	1.65985	6.27451	70.5882	71	6.22	5.15979	32.2592	55	0.47462	0.484534	1.11525
1883.2008.151.Crump.Artic.LTREB.main.lane2.NoIndex	Free-living	Non-saline	646	0.780058	0.737828	0.76085	44.4444	30.6348	1.66011	2.48361	2.16718	68.4211	32.82	15.52	7.72993	68.571	75	0.91492	0.875986	0.672797
1883.2008.153.Crump.Artic.LTREB.main.lane2.NoIndex	Free-living	Non-saline	709	0.608051	0.290301	0.83244	27.5236	22.7163	1.05474	3.6645	3.24401	74.33	42.54	17.54	7.68179	69.7965	56	1.05136	1.16937	1.11234
1883.2008.154.Crump.Artic.LTREB.main.lane2.NoIndex	Free-living	Non-saline	308	0.888209	0.905942	0.787842	35.6939	43.364	2.53808	1.81681	5.84416	73.7013	73.4	7.14	5.3776	32.4018	68	0.771065	0.791114	1.55537
1883.2008.155.Crump.Artic.LTREB.main.lane2.NoIndex	Free-living	Non-saline	673	0.924046	1.25147	1.13977	100	40.6182	1.25147	2.80606	1.93165	68.4993	27.24	16.22	7.88428	65.6452	76	1.08664	1.34425	1.76277
1883.2008.156.Crump.Artic.LTREB.main.lane2.NoIndex	Free-living	Non-saline	216	0.651587	0.661742	1.05177	24.3182	43.7666	2.72118	2.40313	6.48148	71.7593	82.26	5.34	4.55863	27.314	57	0.654991	0.657732	1.00349
1883.2008.157.Crump.Artic.LTREB.main.lane2.NoIndex	Free-living	Non-saline	448	0.454036	0.309412	1.13281	23.7838	55.7525	1.30093	2.03186	3.57143	75.2232	59.96	11.7	6.18767	50.6202	83	0.336394	0.20019	1.00631
1883.2008.158.Crump.Artic.LTREB.main.lane2.NoIndex	Free-living	Non-saline	270	0.492301	0.489158	0.502259	33.0995	32.8594	1.47784	1.52851	4.81481	55.1852	67.12	6.28	5.34576	36.4216	64	0.376558	0.332611	0.729762
1883.2008.16.Crump.Artic.LTREB.main.lane2.NoIndex	Free-living	Non-saline	169	2.08743	2.29204	0.428078	47.1826	28.5097	4.85781	1.50151	12.426	62.7219	83.82	3.24	4.83169	21.0551	41	1.52978	1.6697	0.591798
1883.2008.162.Crump.Artic.LTREB.main.lane2.NoIndex	Free-living	Non-saline	210	1.57011	1.72008	0.653122	60.4619	33.3465	2.84491	1.95859	8.57143	60.4762	76.92	4.2	4.79461	24.0699	51	1.38917	1.53721	0.74342
1883.2008.163.Crump.Artic.LTREB.main.lane2.NoIndex	Free-living	Non-saline	577	0.844736	0.995	1.23533	40.5	56.225	2.45679	2.19711	3.4662	73.1369	46.14	14.38	7.01799	57.6388	64	0.901074	1.02545	1.58096
1883.2008.279.Crump.Artic.LTREB.main.lane2.NoIndex	Free-living	Non-saline	707	0.815663	1.06241	0.723089	54.7716	30.0766	1.9397	2.40416	2.9703	73.1259	39.96	16.52	7.65014	65.029	108	0.695389	0.979229	0.741591
1883.2008.28.Crump.Artic.LTREB.main.lane2.NoIndex	Free-living	Non-saline	271	0.557051	0.605809	2.16847	35.1314	66.3771	1.72441	3.2669	8.11808	70.4797	77.46	5.72	5.39521	30.9972	49	0.469366	0.438981	1.69805
1883.2008.281.Crump.Artic.LTREB.main.lane2.NoIndex	Free-living	Non-saline	790	0.739153	0.561899	1.28622	28.7329	51.4878	1.95559	2.49811	1.64557	72.5316	27.74	19.7	8.09194	76.281	73	0.861453	0.981605	1.10682
1883.2008.282.Crump.Artic.LTREB.main.lane2.NoIndex	Free-living	Non-saline	246	1.14868	1.25987	0.856668	62.9934	45.6583	2	1.87626	9.7561	60.9756	72.68	4.88	5.7948	29.6371	41	0.728297	0.780369	0.667121
1883.2008.283.Crump.Artic.LTREB.main.lane2.NoIndex	Free-living	Non-saline	445	1.37169	1.47309	0.679582	77.8313	39.9354	1.89267	1.7017	4.7191	68.0899	51.68	10.5	6.85851	38.6227	74	1.01411	1.16315	0.950462
1883.2008.284.Crump.Artic.LTREB.main.lane2.NoIndex	Free-living	Non-saline	256	1.03142	1.07521	1.91037	53.7607	57.7974	2	3.30529	9.76562	64.0625	73.06	5.74	5.99747	31.4446	51	0.618368	0.596849	1.29137
1883.2008.285.Crump.Artic.LTREB.main.lane2.NoIndex	Free-living	Non-saline	384	1.2704	1.43199	1.22324	73.5308	41.4521	1.94747	2.95097	4.94792	68.75	62.82	8.8	6.24213	38.0102	66	1.02703	1.18533	1.02687
1883.2008.286.Crump.Artic.LTREB.main.lane2.NoIndex	Free-living	Non-saline	624	0.482911	0.171712	1.00675	17.1712	47.0861	1	2.1381	3.36538	74.0385	44.82	15.28	7.30743	55.4062	123	0.39164	0.111361	0.98722
1883.2008.287.Crump.Artic.LTREB.main.lane2.NoIndex	Free-living	Non-saline	477	0.572051	0.429361	1.40141	35.3591	40.3217	1.21429	3.47556	4.8218	70.021	58.36	11.06	6.63396	47.0403	95	0.466295	0.35422	1.08009
1883.2008.288.Crump.Artic.LTREB.main.lane2.NoIndex	Free-living	Non-saline	773	0.775832	1.08758	0.851416	62.1722	45.193	1.7493	1.88396	2.32859	77.1022	36.96	20	7.75964	70.0967	117	0.559215	0.475224	1.29369
1883.2008.289.Crump.Artic.LTREB.main.lane2.NoIndex	Free-living	Non-saline	666	0.540138	0.178571	1.2353	17.8571	51.9601	1	2.3774	1.95195	74.6246	41.24	16.94	7.1227	62.8697	98	0.402795	0.115479	1.01077
1883.2008.29.Crump.Artic.LTREB.main.lane2.NoIndex	Free-living	Non-saline	250	0.929506	0.963265	0.87815	38.8697	37.2846	2.47819	2.35526	7.2	69.6	78.26	5.84	5.21977	28.9219	63	0.530446	0.500898	1.27226
1883.2008.291.Crump.Artic.LTREB.main.lane2.NoIndex	Free-living	Non-saline	445	0.775539	0.79745	1.14881	35.7038	55.1581	2.23352	2.08275	4.49438	68.5393	56.1	9.6	6.75922	46.0763	72	0.519737	0.464181	1.4588
1883.2008.292.Crump.Artic.LTREB.main.lane2.NoIndex	Free-living	Non-saline	195	2.32455	2.59455	1.41194	47.2769	43.5721	5.488	3.24046	8.20513	63.5897	80	4.06	4.68199	22.9223	48	1.51819	1.66102	1.66007
1883.2008.298.Crump.Artic.LTREB.main.lane2.NoIndex	Free-living	Non-saline	253	0.576041	0.4	1.08838	32.2609	70.1013	1.23989	1.55259	7.50988	62.4506	73.6	4.8	5.36927	34.5212	39	0.335544	0.18631	1.06057
1883.2008.299.Crump.Artic.LTREB.main.lane2.NoIndex	Free-living	Non-saline	364	0.376106	0.296537	0.673815	29.6537	45.8586	1	1.46933	6.31868	68.6813	62.16	8.18	6.12635	41.4759	52	0.454896	0.223563	0.750097
1883.2008.3.Crump.Artic.LTREB.main.lane2.NoIndex	Free-living	Non-saline	583	0.426426	0.33616	0.834054	33.616	44.3305	1	1.88144	4.11664	75.3002	56.04	14.24	6.91813	56.9261	85	0.366636	0.270216	1.03911
1883.2008.301.Crump.Artic.LTREB.main.lane2.NoIndex	Free-living	Non-saline	627	0.365462	0.0289231	0.977536	0.72308	36.5574	4	2.67397	3.18979	72.5678	39.62	15.4	7.4958	60.9624	86	0.569195	0.237445	1.03035
1883.2008.306.Crump.Artic.LTREB.main.lane2.NoIndex	Free-living	Non-saline	228	0.291952	0.245389	1.05417	24.5389	56.6984	1	1.85925	6.57895	71.0526	81.06	5.36	4.692	32.7717	49	0.194877	0.113242	0.950662
1883.2008.307.Crump.Artic.LTREB.main.lane2.NoIndex	Free-living	Non-saline	322	0.205565	0.134921	0.585257	13.4921	41.4984	1	1.41031	8.38509	66.1491	68.52	7.48	6.1572	38.9941	53	0.637938	0.700914	0.573181
1883.2008.308.Crump.Artic.LTREB.main.lane2.NoIndex	Free-living	Non-saline	365	0.564958	0.427017	0.714646	42.7017	44.8496	1	1.59343	6.30137	68.2192	60.54	8.04	6.29677	43.9015	70	0.469707	0.295205	0.767738
1883.2008.314.Crump.Artic.LTREB.main.lane2.NoIndex	Free-living	Non-saline	218	0.960593	0.916887	0.267513	58.5752	24.3226	1.56532	1.09985	5.9633	37.6147	64.26	4.08	5.56127	33.9649	59	0.774113	0.70273	0.389013
1883.2008.315.Crump.Artic.LTREB.main.lane2.NoIndex	Free-living	Non-saline	669	0.869792	0.866258	0.613816	59.8775	32.1641	1.44672	1.90838	2.98954	75.1868	49.14	16.5	7.24793	74.0222	103	0.777455	0.766069	0.813927
1883.2008.316.Crump.Artic.LTREB.main.lane2.NoIndex	Free-living	Non-saline	820	0.758582	1.56275	0.846424	76.215	42.7661	2.05045	1.97919	1.95122	78.5366	33.66	20.8	7.92063	76.9515	109	0.718796	0.992756	1.18268
1883.2008.317.Crump.Artic.LTREB.main.lane2.NoIndex	Free-living	Non-saline	829	0.510746	0.906448	1.22929	43.7226	48.9612	2.07318	2.51074	1.68878	78.0458	30.98	20.46	7.83426	84.4781	111	0.471705	0.486189	1.38364
1883.2008.333.Crump.Artic.LTREB.main.lane2.NoIndex	Free-living	Non-saline	646	0.816688	0.731175	1.57216	56.135	47.9008	1.30253	3.28212	2.63158	76.935	46.84	16.02	7.0899	62.1598	124	0.759771	0.627658	1.24249
1883.2008.334.Crump.Artic.LTREB.main.lane2.NoIndex	Free-living	Non-saline	805	0.708816	0.657727	1.0419	49.7972	45.2675	1.32081	2.30166	2.1118	78.6335	37.44	20.14	7.66104	72.7876	131	0.738481	0.647691	1.29141
1883.2008.339.Crump.Artic.LTREB.main.lane2.NoIndex	Free-living	Non-saline	919	0.763702	0.907344	0.875904	86.5888	33.782	1.04788	2.59282	1.63221	78.7813	35.54	23.16	7.83395	76.9544	106	0.665909	0.608847	0.975093
1883.2008.34.Crump.Artic.LTREB.main.lane2.NoIndex	Free-living	Non-saline	908	0.76501	1	0.798644	100	37.5492	1	2.12692	1.32159	79.4053	31.8	23.32	8.07342	82.9862	93	0.645914	0.67075	0.945707
1883.2008.345.Crump.Artic.LTREB.main.lane2.NoIndex	Free-living	Non-saline	1126	0.699374	0.573921	0.595611	52.8022	34.1248	1.08693	1.74539	1.15453	80.373	19.4	28.98	8.71487	109.158	131	0.683041	0.487392	0.858845
1883.2008.346.Crump.Artic.LTREB.main.lane2.NoIndex	Free-living	Non-saline	1223	0.769761	0.554348	0.509946	27.7174	25.4888	2	2.00066	0.490597	79.8855	8	31.9	9.08611	106.667	145	0.8336	0.557904	1.16384
1883.2008.347.Crump.Artic.LTREB.main.lane2.NoIndex	Free-living	Non-saline	953	0.475578	0.223578	0.629448	22.3577	35.2708	1	1.78461	1.36411	81.3221	36.02	25.28	7.81936	81.6329	129	0.733099	0.636064	0.991957
1883.2008.348.Crump.Artic.LTREB.main.lane2.NoIndex	Free-living	Non-saline	924	0.65362	0.358226	0.726268	21.265	32.8076	1.68458	2.21372	1.7316	81.3853	34.9	23.36	7.85147	82.4469	149	0.748166	0.318526	1.20115
1883.2008.418.Crump.Artic.LTREB.main.lane2.NoIndex	Free-living	Non-saline	763	0.446563	0	0.450213	0	28.2824	0	1.59185	1.83486	72.8702	27.3	20.16	8.10942	77.4971	119	0.582674	0.378824	0.95559
1883.2008.42.Crump.Artic.LTREB.main.lane2.NoIndex	Free-living	Non-saline	830	0.579646	0.250751	0.809511	19.0642	33.5879	1.3153	2.41013	1.80723	74.9398	31.5	20.14	8.0398	75.9253	121	0.511613	0.273487	0.936647
1883.2008.43.Crump.Artic.LTREB.main.lane2.NoIndex	Free-living	Non-saline	830	0.677783	0.793229	0.692464	26.8348	38.1752	2.95597	1.81391	1.3253	75.0602	26.1	21.36	8.03503	87.756	72	0.717123	0.734793	0.84966
1883.2008.438.Crump.Artic.LTREB.main.lane2.NoIndex	Free-living	Non-saline	192	0.688901	0.836198	0.238747	44.6916	11.6389	1.87104	2.05128	13.0208	17.7083	41.34	1.66	6.86179	27.5283	56	0.641183	0.923931	0.20995
1883.2008.439.Crump.Artic.LTREB.main.lane2.NoIndex	Free-living	Non-saline	959	0.660325	0.511139	0.553744	25.557	36.9352	2	1.49923	1.6684	77.6851	25.26	24.04	8.4247	97.8066	86	0.881183	0.510615	0.836097
1883.2008.444.Crump.Artic.LTREB.main.lane2.NoIndex	Free-living	Non-saline	634	0.692459	0.731022	1.28361	35.7544	49.1564	2.04456	2.61128	3.62776	69.8738	35.36	14.24	7.82629	68.4287	74	1.4631	2.31481	1.32924
1883.2009.122.Crump.Artic.LTREB.main.lane3.NoIndex	Free-living	Non-saline	837	0.79435	0.747626	0.585109	73.5105	23.0136	1.01703	2.54244	2.15054	79.9283	46.38	21.7	7.55626	72.0545	83	0.494942	0.347076	0.615243
1883.2009.13.Crump.Artic.LTREB.main.lane3.NoIndex	Free-living	Non-saline	597	0.672112	0.581679	1.51488	34.6565	43.1603	1.67841	3.50989	3.35008	74.7069	50.08	16.26	7.10073	51.4236	109	0.59169	0.558849	1.18628
1883.2009.146.Crump.Artic.LTREB.main.lane3.NoIndex	Free-living	Non-saline	538	0.662531	0.721084	1.18897	70.7571	41.3225	1.0191	2.8773	3.34572	70.0743	43.78	12.56	7.10319	58.4889	89	0.621548	0.658156	1.41401
1883.2009.147.Crump.Artic.LTREB.main.lane3.NoIndex	Free-living	Non-saline	695	0.75478	0.899457	0.813337	88.904	54.4982	1.01172	1.49241	2.15827	75.6835	36.1	17.62	7.55799	70.3774	97	0.876191	1.0377	1.04071
1883.2009.148.Crump.Artic.LTREB.main.lane3.NoIndex	Free-living	Non-saline	389	0.829486	0.931675	1.46971	85.9498	40.1145	1.08398	3.66378	4.88432	67.8663	58.38	8.86	6.06892	45.1514	75	0.806269	0.978725	1.27928
1883.2009.149.Crump.Artic.LTREB.main.lane3.NoIndex	Free-living	Non-saline	577	0.713537	0.890745	0.539776	87.563	39.5401	1.01726	1.36514	2.42634	74.3501	51.28	14.52	6.61484	63.1254	83	0.813108	0.994867	0.46416
1883.2009.154.Crump.Artic.LTREB.main.lane3.NoIndex	Free-living	Non-saline	953	0.702072	1.30061	1.74414	89.5705	53.3202	1.45205	3.27107	0.839454	82.8961	36.56	25.4	7.49258	86.0745	108	0.761311	0.83239	1.11538
1883.2009.155.Crump.Artic.LTREB.main.lane3.NoIndex	Free-living	Non-saline	366	0.935016	1.3856	0.770997	55.755	51.185	2.48516	1.5063	5.46448	70.765	68.18	8.56	5.81036	37.3458	83	0.905913	1.1986	1.18926
1883.2009.156.Crump.Artic.LTREB.main.lane3.NoIndex	Free-living	Non-saline	802	0.732555	1.00391	1.16681	47.9537	41.0498	2.09351	2.84242	1.49626	80.5486	40.32	20.82	7.14688	73.1853	133	0.652939	0.942298	1.06885
1883.2009.157.Crump.Artic.LTREB.main.lane3.NoIndex	Free-living	Non-saline	852	0.806787	2.0959	1.03148	59.3938	31.8169	3.52882	3.24192	1.29108	77.3474	35.4	21.6	7.47694	78.9778	111	0.932574	1.60418	1.11603
1883.2009.162.Crump.Artic.LTREB.main.lane3.NoIndex	Free-living	Non-saline	427	0.969963	1.36608	0.681288	66.9336	42.4844	2.04094	1.60362	2.57611	75.644	64.24	10.2	5.20644	47.3061	77	0.932625	1.36297	0.901089
1883.2009.164.Crump.Artic.LTREB.main.lane3.NoIndex	Free-living	Non-saline	665	0.843321	1.90266	1.1056	79.1289	50.9527	2.40451	2.16986	1.50376	78.0451	47.2	16.86	6.38021	65.8897	99	0.674618	0.953979	0.737421
1883.2009.165.Crump.Artic.LTREB.main.lane3.NoIndex	Free-living	Non-saline	702	0.938845	1.19289	1.23598	58.203	34.297	2.04954	3.60376	1.4245	79.7721	49.52	18.74	6.49044	69.7715	101	0.871344	1.00947	1.22188
1883.2009.266.Crump.Artic.LTREB.main.lane2.NoIndex	Free-living	Non-saline	338	1.07088	2.19226	1.37067	92.3646	61.302	2.37348	2.23593	5.32544	71.3018	67.4	7.7	5.64442	37.2858	52	1.28862	1.66381	1.00527
1883.2009.267.Crump.Artic.LTREB.main.lane2.NoIndex	Free-living	Non-saline	592	0.436749	0.0959507	0.579645	5.28169	47.3547	1.81667	1.22405	2.7027	80.7432	59.36	15.88	6.40035	61.0002	69	1.01976	1.04312	0.91429
1883.2009.268.Crump.Artic.LTREB.main.lane2.NoIndex	Free-living	Non-saline	509	0.507841	0.329292	1.42236	10.1989	63.5477	3.22868	2.23826	3.33988	79.5678	64.24	13.14	6.17744	51.7835	72	1.02856	1.13257	1.34273
1883.2009.269.Crump.Artic.LTREB.main.lane2.NoIndex	Free-living	Non-saline	620	0.460073	0.264691	0.690177	14.4046	37.192	1.83755	1.85571	2.58065	81.2903	55.6	17.1	6.5389	58.7301	69	0.850578	0.812718	1.09212
1883.2009.274.Crump.Artic.LTREB.main.lane2.NoIndex	Free-living	Non-saline	830	0.719138	0.7958	1.23948	70.6134	50.0571	1.12698	2.47614	1.3253	78.3133	36.18	21.26	7.5056	71.9704	143	0.766586	0.791232	1.15827
1883.2009.281.Crump.Artic.LTREB.main.lane2.NoIndex	Free-living	Non-saline	974	0.728856	0.587189	0.559921	35.0534	35.0999	1.67513	1.59522	1.43737	81.1088	30.68	25.12	8.17839	80.3513	133	0.663597	0.475847	1.05805
1883.2009.283.Crump.Artic.LTREB.main.lane2.NoIndex	Free-living	Non-saline	996	0.776018	0.233079	0.461594	19.5901	29.5385	1.18978	1.56269	1.20482	79.1165	24.02	25.02	8.30449	85.4689	114	0.753313	0.443693	0.681514
1883.2009.311.Crump.Artic.LTREB.main.lane3.NoIndex	Free-living	Non-saline	503	0.793428	0.88055	1.09531	88.055	54.1908	1	2.02122	2.98211	76.9384	60.9	12.4	5.89457	57.4732	91	0.703331	0.76087	0.986206
1883.2009.312.Crump.Artic.LTREB.main.lane3.NoIndex	Free-living	Non-saline	656	0.730298	1	0.746719	100	42.2813	1	1.76608	2.43902	75.4573	47.48	15.96	7.03525	67.5467	92	0.710485	0.819077	0.787332
1883.2009.317.Crump.Artic.LTREB.main.lane3.NoIndex	Free-living	Non-saline	457	0.422716	0.31588	0.296678	31.588	23.997	1	1.23631	2.84464	78.337	65.7	12	5.82003	53.7017	82	0.327345	0.19897	0.608178
1883.2009.318.Crump.Artic.LTREB.main.lane3.NoIndex	Free-living	Non-saline	636	0.272865	0.220731	1.04873	17.8971	56.8078	1.23333	1.84609	2.67296	79.0881	51.04	15.5	6.96811	69.1414	88	0.391096	0.270749	0.780138
1883.2009.319.Crump.Artic.LTREB.main.lane3.NoIndex	Free-living	Non-saline	856	0.790853	0.721345	1.46472	58.3875	54.3876	1.23544	2.69311	2.1028	79.6729	38.72	21.58	7.84438	84.6613	124	0.576993	0.437956	1.02685
1883.2009.325.Crump.Artic.LTREB.main.lane3.NoIndex	Free-living	Non-saline	305	0.767203	0.888993	0.958374	73.2276	56.9862	1.21401	1.68176	7.86885	70.4918	71.42	7.3	5.84837	45.9357	61	0.505561	0.441408	1.01529
1883.2009.326.Crump.Artic.LTREB.main.lane3.NoIndex	Free-living	Non-saline	534	0.60416	0.448953	0.437852	44.8953	28.7343	1	1.5238	3.37079	75.6554	54.86	14.56	6.57707	61.3462	99	0.384855	0.217709	0.608286
1883.2009.327.Crump.Artic.LTREB.main.lane3.NoIndex	Free-living	Non-saline	492	0.764112	0.867188	0.423311	63.3929	27.09	1.36796	1.56261	4.47154	73.374	56.54	13.24	6.7545	59.5213	95	0.5298	0.432508	0.869447
1883.2010.294A.Crump.Artic.LTREB.main.lane3.NoIndex	Free-living	Non-saline	1185	0.75635	1	0.773389	78.7674	43.2773	1.26956	1.78705	1.01266	81.6034	19.02	30.72	8.80643	99.2694	158	0.860765	0.773294	0.885724
1883.2010.294B.Crump.Artic.LTREB.main.lane3.NoIndex	Free-living	Non-saline	1175	0.890245	1.01485	1.64603	70.7964	58.5972	1.43348	2.80905	0.851064	80	15.66	30.4	8.94641	108.978	179	0.905594	0.793036	1.48102
1883.2010.295A.Crump.Artic.LTREB.main.lane3.NoIndex	Free-living	Non-saline	904	0.946268	1.04692	1.12408	59.8749	49.1551	1.74851	2.2868	1.65929	78.7611	30.04	23.04	8.09594	81.8513	148	0.930147	0.952453	0.944435
1883.2010.295B.Crump.Artic.LTREB.main.lane3.NoIndex	Free-living	Non-saline	1062	0.911737	0.785236	0.938755	53.7711	42.3284	1.46033	2.21779	1.12994	80.8851	21.36	27.1	8.52294	92.2512	171	0.942325	0.480777	0.959686
1883.2010.301A.Crump.Artic.LTREB.main.lane3.NoIndex	Free-living	Non-saline	416	0.253812	0.17199	0.512668	11.669	29.897	1.47391	1.71478	3.84615	76.9231	69.62	9.58	5.45558	50.1784	74	0.41876	0.158429	0.894501
1883.2010.301B.Crump.Artic.LTREB.main.lane3.NoIndex	Free-living	Non-saline	324	0.276948	0.240861	0.554031	11.3684	37.809	2.1187	1.46534	4.62963	76.5432	76.3	7.88	4.85573	39.5082	83	0.396359	0.233105	0.912192
1883.2010.302A.Crump.Artic.LTREB.main.lane3.NoIndex	Free-living	Non-saline	751	0.515769	0.399724	1.00303	33.5465	42.0233	1.19155	2.38684	1.99734	79.494	45.36	19.66	7.26319	70.4151	119	0.549453	0.370205	1.41832
1883.2010.302B.Crump.Artic.LTREB.main.lane3.NoIndex	Free-living	Non-saline	673	0.399669	0.23938	0.496799	19.6871	34.7073	1.21592	1.43139	2.67459	78.3061	50.64	17.56	7.07296	66.6128	118	0.479832	0.240859	0.932499
1883.2010.308A.Crump.Artic.LTREB.main.lane3.NoIndex	Free-living	Non-saline	1307	0.989989	0.901408	0.960083	45.0704	42.621	2	2.25261	0.994644	84.8508	22.16	36.3	8.94646	113.224	143	0.857152	0.651959	1.30217
1883.2010.308B.Crump.Artic.LTREB.main.lane3.NoIndex	Free-living	Non-saline	614	0.678323	0.678679	0.836926	27.5275	48.5469	2.46545	1.72395	3.58306	76.2215	48.14	15.4	7.13183	52.8195	97	0.574626	0.470115	0.682179
1883.2010.309A.Crump.Artic.LTREB.main.lane3.NoIndex	Free-living	Non-saline	637	0.627697	0.539331	0.842792	34.4324	36.513	1.56635	2.30819	3.45369	72.8414	43.5	15.44	7.53011	57.5403	116	0.591028	0.445699	0.971073
1883.2010.315A.Crump.Artic.LTREB.main.lane3.NoIndex	Free-living	Non-saline	527	0.655562	0.697543	0.936663	65.3054	42.6761	1.06812	2.19482	2.65655	78.5579	57.6	12.98	6.05306	58.8942	71	0.63248	0.689626	0.781771
1883.2010.315B.Crump.Artic.LTREB.main.lane3.NoIndex	Free-living	Non-saline	411	0.569589	0.61737	0.84379	61.737	44.3126	1	1.90417	4.37956	74.6959	64.86	10	5.97284	43.1631	74	0.464854	0.461908	0.825873
1883.2010.316A.Crump.Artic.LTREB.main.lane3.NoIndex	Free-living	Non-saline	729	0.443267	0.384918	1.04651	32.3137	45.4778	1.19119	2.30115	2.60631	76.5432	41.02	18.3	7.6093	67.0116	93	0.704383	0.732206	1.00445
1883.2010.316B.Crump.Artic.LTREB.main.lane3.NoIndex	Free-living	Non-saline	808	0.669336	0.852681	0.537114	79.5014	42.9047	1.07253	1.25188	1.9802	78.4653	37.28	20.34	7.75769	78.5933	92	0.976236	1.23157	0.81052
1883.2010.324A.Crump.Artic.LTREB.main.lane3.NoIndex	Free-living	Non-saline	407	0.474843	0.425877	1.31107	27.3626	56.0559	1.55642	2.33886	5.40541	69.0418	63.36	9.04	6.2013	44.8452	71	0.497574	0.381547	1.39025
1883.2010.324B.Crump.Artic.LTREB.main.lane3.NoIndex	Free-living	Non-saline	1023	0.489145	0.363199	1.07361	9.07998	52.1788	4	2.05757	1.27077	83.5777	32.5	28.38	8.08228	98.2979	117	0.670614	0.579104	1.73675
1883.2010.325A.Crump.Artic.LTREB.main.lane3.NoIndex	Free-living	Non-saline	743	0.568019	0.639649	0.498465	26.2233	38.986	2.43923	1.27857	2.28802	76.3122	41.06	19.12	7.53758	74.1038	95	0.872303	0.958287	0.796494
1883.2010.325B.Crump.Artic.LTREB.main.lane3.NoIndex	Free-living	Non-saline	735	0.682259	1.33795	0.672007	45.7417	36.6339	2.92502	1.83438	1.4966	77.8231	39.98	18.56	7.17211	77.4655	103	0.835807	1.33473	1.05031
1883.2010.331A.Crump.Artic.LTREB.main.lane3.NoIndex	Free-living	Non-saline	576	0.813601	0.700393	0.881236	55.6116	47.7264	1.25944	1.84643	3.47222	76.3889	52.74	14.8	6.89987	63.368	98	0.793363	0.726968	0.951401
1883.2010.331B.Crump.Artic.LTREB.main.lane3.NoIndex	Free-living	Non-saline	509	0.861007	0.76053	0.446211	54.2249	30.4625	1.40255	1.46479	3.14342	70.9234	50.64	11.7	6.65227	58.0107	75	0.83222	0.860349	0.681771
1883.2010.332A.Crump.Artic.LTREB.main.lane3.NoIndex	Free-living	Non-saline	964	0.897641	1.30645	0.967662	48.448	49.246	2.6966	1.96496	0.829876	82.7801	34.26	26.9	7.40646	87.2472	116	0.975399	1.30645	0.82206
1883.2010.332B.Crump.Artic.LTREB.main.lane3.NoIndex	Free-living	Non-saline	788	0.949796	1.94259	1.0002	78.3775	46.7689	2.4785	2.1386	1.77665	76.3959	36.24	20.48	7.46935	81.0105	89	1.03161	2.11085	0.801297
1883.2011.283.Crump.Artic.LTREB.main.lane4.NoIndex	Free-living	Non-saline	745	0.846247	1.31711	0.633869	97.7116	38.5643	1.34796	1.64367	2.01342	78.7919	39.86	20.08	7.51366	72.8872	106	0.601019	0.725273	0.932592
1883.2011.284.Crump.Artic.LTREB.main.lane4.NoIndex	Free-living	Non-saline	891	0.732233	0.700434	1.29771	38.7038	48.4058	1.80973	2.68089	2.13244	85.7464	46.9	23.88	7.51017	99.0989	136	0.690971	0.702318	0.911151
1883.2011.292.Crump.Artic.LTREB.main.lane4.NoIndex	Free-living	Non-saline	711	0.311142	0.253263	0.834062	25.3263	47.865	1	1.74253	1.96906	81.5752	46.48	19.14	6.96499	77.0226	112	0.333876	0.209282	0.898576
1883.2011.301.Crump.Artic.LTREB.main.lane4.NoIndex	Free-living	Non-saline	892	0.585905	0.492582	0.917971	49.2582	52.7418	1	1.7405	1.68161	77.0179	29.44	23.48	8.21134	80.5801	130	0.462145	0.236467	1.02321
1883.2011.31.Crump.Artic.LTREB.main.lane4.NoIndex	Free-living	Non-saline	342	0.861334	0.99504	0.945351	92.6394	29.6108	1.0741	3.19259	5.55556	56.4327	56.92	7.64	6.28428	39.324	62	0.74006	0.846549	1.11422
1883.2011.311.Crump.Artic.LTREB.main.lane4.NoIndex	Free-living	Non-saline	474	0.608411	0.705325	0.527266	70.5325	36.7192	1	1.43594	3.79747	77.4262	62.56	11.74	6.19703	57.1524	69	0.552178	0.511843	0.885659
1883.2011.322.Crump.Artic.LTREB.main.lane4.NoIndex	Free-living	Non-saline	707	0.318609	0.215347	0.617216	4.30695	31.3395	5	1.96945	2.40453	80.198	50.2	18.72	7.13529	78.4506	113	0.359812	0.213193	0.536699
1883.2011.33.Crump.Artic.LTREB.main.lane4.NoIndex	Free-living	Non-saline	260	0.916887	0.994545	0.413819	60.1807	11.8092	1.6526	3.5042	9.61538	24.6154	47.8	3	6.96744	34.0172	62	0.661988	0.710565	0.608293
1883.2011.344.Crump.Artic.LTREB.main.lane4.NoIndex	Free-living	Non-saline	319	1.19444	1.24108	0.892756	58.5338	55.4886	2.12028	1.6089	8.77743	71.4734	72.76	8.44	6.06803	38.6881	74	0.913954	0.934434	0.799176
1883.2011.345.Crump.Artic.LTREB.main.lane4.NoIndex	Free-living	Non-saline	452	1.31632	1.3315	1.19458	73.4625	52.7103	1.81248	2.26631	4.20354	80.9735	70.66	11.68	5.86911	47.5479	106	1.19342	1.23667	1.13703
1883.2011.346.Crump.Artic.LTREB.main.lane4.NoIndex	Free-living	Non-saline	964	1.10684	2.59373	0.508101	100	32.0979	2.59373	1.58297	1.55602	78.0083	27.04	25.32	8.32496	86.7529	70	0.648218	0.787152	0.776298
1883.2011.362.Crump.Artic.LTREB.main.lane4.NoIndex	Free-living	Non-saline	1381	0.227467	0.0110919	1.25441	0.2773	50.2948	4	2.49411	1.3034	91.3106	38.28	34.42	8.29639	145.913	111	0.411436	0.316131	0.901674
1883.2011.364.Crump.Artic.LTREB.main.lane4.NoIndex	Free-living	Non-saline	102	1.59978	1.67256	0.125	67.4454	6.25	2.47987	2	29.4118	7.84314	73.32	0.24	5.51779	17.3651	38	1.46641	1.55215	0.512195
1883.2011.365.Crump.Artic.LTREB.main.lane4.NoIndex	Free-living	Non-saline	373	0.886033	1.01884	0.433895	57.4812	22.2734	1.77247	1.94804	5.09383	46.1126	49.5	7.98	6.99973	43.1323	80	0.791045	0.716903	0.759918
1883.2011.366.Crump.Artic.LTREB.main.lane4.NoIndex	Free-living	Non-saline	575	0.619932	0.705119	1.07399	44.5566	57.4828	1.58252	1.86837	2.78261	57.3913	31.24	14.34	7.82225	58.7709	85	0.590234	0.587063	0.893768
1883.2011.367.Crump.Artic.LTREB.main.lane4.NoIndex	Free-living	Non-saline	328	0.892456	0.972904	1.1292	62.6627	40.0756	1.5526	2.81768	7.0122	37.1951	48.54	5.68	7.0365	39.8902	84	0.748565	0.701888	0.970654
2192.H01a.Bathroom.Door.Knob.102.lane1.NoIndex.L001	Free-living	Non-saline	139	0.246323	0.0814958	0.539477	8.14958	28.7899	1	1.87385	10.0719	57.554	81.2	2.86	4.35573	21.242	107	0.247493	0.0814958	0.586069
2192.H01a.Bathroom.Door.Knob.126.lane1.NoIndex.L001	Free-living	Non-saline	45	0.0377527	0	0.247259	0	12.8166	0	1.9292	6.66667	71.1111	95.58	1.18	0.69544	10.148	38	0.0376621	0	0.226063
2192.H01a.Bathroom.Door.Knob.150.lane1.NoIndex.L001	Free-living	Non-saline	199	0.165534	0.0555682	0.600141	5.55682	29.4667	1	2.03667	8.0402	60.804	77.04	4.34	4.95755	23.8365	170	0.175119	0.0555682	0.569017
2192.H01a.Bathroom.Door.Knob.174.lane2.NoIndex.L002	Free-living	Non-saline	128	0.273931	0.222261	0.688287	13.6506	34.156	1.62822	2.01513	11.7188	55.4688	82.2	2.58	4.4608	17.4628	102	0.286551	0.222261	0.698294
2192.H01a.Bathroom.Door.Knob.222.lane2.NoIndex.L002	Free-living	Non-saline	210	0.109022	0.0235625	0.856919	2.35625	40.7405	1	2.10336	8.57143	64.2857	80.44	4.2	4.76421	25.6001	173	0.109137	0.0235625	0.797276
2192.H01a.Bathroom.Door.Knob.246.lane2.NoIndex.L002	Free-living	Non-saline	67	0.0185886	0	0.218438	0	18.9845	0	1.15061	8.95522	79.1045	95.94	1.66	1.81469	15.9667	49	0.0197875	0	0.228107
2192.H01a.Bathroom.Door.Knob.30.lane1.NoIndex.L001	Free-living	Non-saline	129	0.158989	0.0790792	0.498929	7.90792	28.7305	1	1.73659	7.75194	73.6434	87.74	3.18	3.25767	21.4715	83	0.161873	0.0790792	0.497355
2192.H01a.Bathroom.Door.Knob.54.lane1.NoIndex.L001	Free-living	Non-saline	91	0.187138	0	0.825738	0	41.3761	0	1.99569	4.3956	59.3407	87.3	1.94	1.83757	14.3304	65	0.187704	0	0.749546
2192.H01a.Bathroom.Door.Knob.6.lane1.NoIndex.L001	Free-living	Non-saline	198	0.134286	0.00217436	0.596317	0.21744	37.1261	1	1.60619	7.07071	67.1717	78.94	4.48	4.5785	22.7699	158	0.13242	0.00217436	0.547761
2192.H01a.Bathroom.Door.Knob.78.lane1.NoIndex.L001	Free-living	Non-saline	188	0.209122	0.0903087	0.518067	9.03087	22.4585	1	2.30678	10.1064	58.5106	76.24	3.94	5.19421	23.786	152	0.219799	0.0884636	0.496299
2192.H01a.Bedroom.Floor.148.lane1.NoIndex.L001	Free-living	Non-saline	549	0.236669	0.0225168	0.868489	2.25168	42.7703	1	2.03059	3.27869	79.7814	62.96	13.52	6.11508	53.8425	290	0.246652	0.0222002	0.862018
2192.H01a.Bedroom.Floor.244.lane2.NoIndex.L002	Free-living	Non-saline	288	0.216796	0.0826001	0.566962	8.26001	33.5884	1	1.68797	6.59722	63.5417	66.5	7.46	5.72632	34.1193	212	0.225741	0.0826001	0.556369
2192.H01a.Bedroom.Floor.292.lane2.NoIndex.L002	Free-living	Non-saline	398	0.142969	0	0.529955	0	34.7241	0	1.52619	4.0201	79.1457	72.62	9.86	5.38012	42.636	243	0.157749	0	0.636009
2192.H01a.Bedroom.Floor.316.lane2.NoIndex.L002	Free-living	Non-saline	236	0.361354	0.249496	0.813076	15.2072	41.2582	1.64064	1.9707	5.08475	70.339	74.06	5.52	4.81835	28.2058	173	0.367575	0.249496	0.858351
2192.H01a.Bedroom.Floor.4.lane1.NoIndex.L001	Free-living	Non-saline	427	0.162412	0	0.796016	0	41.3877	0	1.92332	3.51288	80.0937	71.48	10.8	5.30116	46.901	241	0.17943	0	0.929364
2192.H01a.Bedroom.Floor.52.lane1.NoIndex.L001	Free-living	Non-saline	108	0.429298	0.418196	0.286592	15.4962	20.1175	2.69871	1.42459	15.7407	47.2222	86.86	1.46	3.84197	17.3633	84	0.42647	0.418196	0.282213
2192.H01a.Front.Door.Knob.101.lane1.NoIndex.L001	Free-living	Non-saline	758	0.48858	0.439065	0.712967	36.8968	33.4757	1.18998	2.1298	2.5066	83.2454	54.7	19.86	6.99976	67.2422	356	0.522354	0.439065	0.828204
2192.H01a.Front.Door.Knob.125.lane1.NoIndex.L001	Free-living	Non-saline	408	0.235649	0.0231611	0.649079	2.31611	33.8872	1	1.91541	4.41176	72.0588	66.5	9.26	5.8613	45.4086	241	0.246674	0.0231611	0.742265
2192.H01a.Front.Door.Knob.149.lane1.NoIndex.L001	Free-living	Non-saline	354	0.674441	0.686996	0.670101	68.6996	37.7165	1	1.77668	3.10734	78.8136	74.98	8.96	4.21711	42.2762	232	0.674772	0.686996	0.660966
2192.H01a.Front.Door.Knob.197.lane2.NoIndex.L002	Free-living	Non-saline	394	0.23138	0.0261682	0.81735	2.61682	39.4254	1	2.07315	4.82234	73.0964	69.72	8.28	5.83789	40.1292	252	0.241982	0.0261682	0.935155
2192.H01a.Front.Door.Knob.269.lane2.NoIndex.L002	Free-living	Non-saline	295	0.125932	0	0.609991	0	35.1619	0	1.7348	4.40678	74.5763	72.66	6.96	4.76725	35.7636	175	0.134398	0	0.740835
2192.H01a.Front.Door.Knob.29.lane1.NoIndex.L001	Free-living	Non-saline	556	0.164587	0	0.822784	0	36.8069	0	2.2354	2.8777	83.9928	67.3	14.46	5.81931	56.6726	267	0.180854	0	0.849772
2192.H01a.Front.Door.Knob.317.lane2.NoIndex.L002	Free-living	Non-saline	476	0.131792	0.0305232	0.862871	3.05232	40.7779	1	2.11603	3.9916	87.395	77.64	12.7	5.50329	46.843	249	0.217354	0.116163	0.924337
2192.H01a.Front.Door.Knob.5.lane1.NoIndex.L001	Free-living	Non-saline	377	0.191094	0.0245314	0.82808	2.45314	41.1219	1	2.01372	5.03979	75.5968	71.18	8.92	5.63969	41.5564	235	0.214249	0.0245314	1.02254
2192.H01a.Front.Door.Knob.77.lane1.NoIndex.L001	Free-living	Non-saline	415	0.260875	0.054807	0.719431	5.4807	39.4447	1	1.8239	4.09639	70.6024	61.86	9.54	5.93276	51.8927	238	0.289832	0.054807	0.787396
2192.H01a.Kitchen.Counter.1.lane1.NoIndex.L001	Free-living	Non-saline	312	0.391493	0.324744	0.729027	10.8377	42.922	2.99643	1.69849	6.08974	70.8333	75	6.9	5.5476	37.9329	202	0.373943	0.309432	0.656326
2192.H01a.Kitchen.Counter.169.lane2.NoIndex.L002	Free-living	Non-saline	262	0.200856	0.0829513	0.895786	2.43661	49.1871	3.40437	1.82118	6.87023	67.5573	73.02	6.8	5.31703	31.8154	184	0.199658	0.0788365	0.914122
2192.H01a.Kitchen.Counter.193.lane2.NoIndex.L002	Free-living	Non-saline	212	0.380575	0.288202	0.823592	19.6815	30.9084	1.46433	2.66463	9.43396	54.2453	72.9	4.08	5.04734	26.104	157	0.394664	0.288202	0.78435
2192.H01a.Kitchen.Counter.217.lane2.NoIndex.L002	Free-living	Non-saline	454	0.560628	0.533691	0.61759	22.9476	28.3447	2.32569	2.17885	4.18502	67.4009	58.46	12.68	6.44371	44.9061	220	0.567192	0.533691	0.560734
2192.H01a.Kitchen.Counter.241.lane2.NoIndex.L002	Free-living	Non-saline	186	0.135753	0.075456	0.530744	1.8864	28.8478	4	1.83981	8.06452	64.5161	80.86	3.44	4.37524	25.0199	146	0.140694	0.0746279	0.703473
2192.H01a.Kitchen.Counter.25.lane1.NoIndex.L001	Free-living	Non-saline	236	0.132157	0.031627	0.919517	0.52712	40.9721	6	2.24425	5.9322	70.7627	75.68	5.24	4.60702	28.5763	168	0.132829	0.031627	0.872854
2192.H01a.Kitchen.Counter.313.lane2.NoIndex.L002	Free-living	Non-saline	322	0.2121	0.0851651	0.714532	3.34454	36.334	2.54639	1.96657	4.96894	74.5342	72.42	7.22	5.09753	36.5768	187	0.214851	0.0851651	0.648779
2192.H01a.Kitchen.Counter.49.lane1.NoIndex.L001	Free-living	Non-saline	167	0.626017	0.610032	0.456744	33.9804	27.9405	1.79525	1.6347	13.1737	52.0958	80.5	3.06	4.85972	20.2548	116	0.627575	0.610032	0.481991
2192.H01a.Kitchen.Counter.97.lane1.NoIndex.L001	Free-living	Non-saline	286	0.0749008	0	1.01682	0	49.8083	0	2.04146	3.14685	78.3217	77.54	7.52	3.91231	35.333	180	0.101352	0	1.08309
2192.H01a.Kitchen.Floor.122.lane1.NoIndex.L001	Free-living	Non-saline	454	0.198077	0.0330885	0.650137	2.59981	31.4176	1.27273	2.06934	4.40529	80.3965	71.36	10.82	5.73654	48.6519	259	0.208735	0.0324961	0.710834
2192.H01a.Kitchen.Floor.146.lane1.NoIndex.L001	Free-living	Non-saline	596	0.201893	0.0423952	0.839419	2.75449	35.4051	1.53913	2.3709	2.51678	85.906	68.18	15.52	5.68067	56.6718	280	0.260787	0.100871	0.891945
2192.H01a.Kitchen.Floor.194.lane2.NoIndex.L002	Free-living	Non-saline	433	0.523315	0.588629	0.882065	32.1443	42.1546	1.83121	2.09245	4.61894	72.9792	56.88	10.32	6.58642	45.0164	274	0.520474	0.588629	0.846822
2192.H01a.Kitchen.Floor.218.lane2.NoIndex.L002	Free-living	Non-saline	482	0.250452	0.0794923	0.826203	7.94923	35.6747	1	2.31593	2.6971	79.0456	64.54	13.18	5.61	54.1101	234	0.847703	0.960969	0.793587
2192.H01a.Kitchen.Floor.242.lane2.NoIndex.L002	Free-living	Non-saline	216	0.179796	0.0595911	0.567733	2.97956	34.3949	2	1.65063	8.33333	66.6667	81.16	4.6	4.91285	28.5628	161	0.181911	0.0595911	0.641042
2192.H01a.Kitchen.Floor.290.lane2.NoIndex.L002	Free-living	Non-saline	399	0.555889	0.569295	0.632192	17.0236	39.1049	3.34415	1.61666	4.51128	78.1955	71.7	11.28	5.47259	42.3163	204	0.573447	0.569295	0.688312
2192.H01a.Kitchen.Floor.314.lane2.NoIndex.L002	Free-living	Non-saline	219	0.0897772	0	0.739049	0	36.1721	0	2.04315	5.47945	73.9726	81.86	5.78	4.03329	27.206	160	0.0922418	0	0.723903
2192.H01a.Kitchen.Floor.98.lane1.NoIndex.L001	Free-living	Non-saline	455	0.219219	0.00038227	1.082	0.03823	40.8705	1	2.64739	1.97802	75.1648	60.86	11.68	5.64268	47.0782	230	0.232239	0.00038227	0.983479
2192.H01a.Kitchen.Light.Switch.123.lane1.NoIndex.L001	Free-living	Non-saline	43	0.0190708	0	0.457694	0	18.7626	0	2.43939	9.30233	74.4186	97.66	0.9	1.38998	8.26832	33	0.0211975	0	0.540897
2192.H01a.Kitchen.Light.Switch.171.lane2.NoIndex.L002	Free-living	Non-saline	53	0.076348	0.0708524	0.630037	3.54262	26.7399	2	2.35616	26.4151	58.4906	95.36	0.98	3.57579	10.9502	47	0.0684424	0.0638814	0.620939
2192.H01a.Kitchen.Light.Switch.195.lane2.NoIndex.L002	Free-living	Non-saline	22	0.0013188	0	0.451327	0	20.354	0	2.21739	18.1818	72.7273	99.2	0.5	1.31497	5.52744	16	0.00311824	0	0.290598
2192.H01a.Kitchen.Light.Switch.219.lane2.NoIndex.L002	Free-living	Non-saline	454	0.233482	0.070261	0.833514	2.26227	43.9435	3.10577	1.89679	4.62555	75.7709	61.68	10.98	6.34842	55.839	216	0.241601	0.070261	0.780144
2192.H01a.Kitchen.Light.Switch.243.lane2.NoIndex.L002	Free-living	Non-saline	39	0.0983422	0.0981483	0.129032	4.90741	12.9032	2	1	38.4615	41.0256	96.16	0.6	3.60203	8.3654	33	0.087319	0.0868686	0.107023
2192.H01a.Kitchen.Light.Switch.267.lane2.NoIndex.L002	Free-living	Non-saline	39	0.0105308	0	0.897485	0	38.1689	0	2.35135	7.69231	76.9231	97.92	0.96	1.34354	8.10946	33	0.0119932	0	0.828006
2192.H01a.Kitchen.Light.Switch.27.lane1.NoIndex.L001	Free-living	Non-saline	59	0.0724652	0.065444	0.588154	3.2722	44.3526	2	1.32609	22.0339	59.322	95.48	1.06	3.59506	11.358	50	0.0695632	0.0629362	0.607056
2192.H01a.Kitchen.Light.Switch.315.lane2.NoIndex.L002	Free-living	Non-saline	46	0.0222623	0	0.832451	0	32.6914	0	2.54639	21.7391	56.5217	94.26	0.7	3.20032	9.26084	39	0.0212228	0	0.880467
2192.H01a.Kitchen.Light.Switch.99.lane1.NoIndex.L001	Free-living	Non-saline	24	0.0572941	0.0572968	0.44898	2.86484	44.898	2	1	45.8333	33.3333	97.76	0.26	2.89367	6.83512	20	0.05514	0.0555479	0.477733
2192.H02a.Bathroom.Door.Knob.630.lane2.NoIndex.L002	Free-living	Non-saline	188	0.115109	0.00202501	0.736884	0.2025	36.2913	1	2.03047	7.44681	60.1064	79.62	4.12	4.59506	25.3744	153	0.120738	0.00202501	0.728112
2192.H02a.Bathroom.Door.Knob.750.lane2.NoIndex.L002	Free-living	Non-saline	381	1.49032	2.10027	0.675047	38.5115	41.4708	5.45363	1.62777	2.62467	83.2021	75.98	9.46	4.04995	52.4999	180	1.4559	2.10027	0.65023
2192.H02a.Bathroom.Door.Knob.774.lane2.NoIndex.L002	Free-living	Non-saline	143	0.118907	0.0283578	0.983127	2.83578	40.6847	1	2.41646	6.99301	75.5245	90.74	3.84	3.19897	21.5094	102	0.126473	0.0283578	0.951987
2192.H02a.Bathroom.Door.Knob.798.lane2.NoIndex.L002	Free-living	Non-saline	127	0.0600758	0	0.851761	0	42.6186	0	1.99857	2.3622	84.252	93.3	3.12	1.7261	20.1012	79	0.0680125	0	0.915633
2192.H02a.Bathroom.Door.Knob.870.lane2.NoIndex.L002	Free-living	Non-saline	372	1.08443	1.51775	0.719356	25.2959	36.5351	6	1.96895	3.22581	79.5699	71.86	10.22	4.56044	49.1863	194	1.0623	1.51775	0.659575
2192.H02a.Bathroom.Door.Knob.894.lane2.NoIndex.L002	Free-living	Non-saline	40	0.0394067	0.0341073	0.292453	1.70537	29.2453	2	1	35	45	96.68	0.52	3.58763	8.2913	35	0.0355486	0.031366	0.25
2192.H02a.Bathroom.Door.Knob.918.lane2.NoIndex.L002	Free-living	Non-saline	15	0.00196523	0	1.13699	0	38.3562	0	2.96429	26.6667	46.6667	99.22	0.16	1.43174	7.37208	13	0.00443954	0	1.03106
2192.H02a.Bedroom.Floor.604.lane2.NoIndex.L002	Free-living	Non-saline	130	0.255273	0.105938	0.576633	3.53127	36.6594	3	1.57295	11.5385	60	83.82	2.52	4.48002	15.4471	111	0.244437	0.0996934	0.600314
2192.H02a.Bedroom.Floor.700.lane2.NoIndex.L002	Free-living	Non-saline	428	0.203715	0	0.811851	0	43.5547	0	1.86398	3.73832	73.3645	65.96	9.86	5.82847	46.9152	262	0.212186	0	0.832606
2192.H02a.Bedroom.Floor.724.lane2.NoIndex.L002	Free-living	Non-saline	271	0.555542	0.396705	0.702682	18.0755	43.1199	2.19471	1.6296	8.11808	64.5756	71.42	5.8	5.32793	30.7601	196	0.554722	0.396705	0.727284
2192.H02a.Bedroom.Floor.748.lane2.NoIndex.L002	Free-living	Non-saline	425	0.689028	0.721618	0.702351	53.6952	37.1655	1.34392	1.88979	2.82353	79.2941	65.22	11.36	5.47586	47.0885	232	0.626428	0.60741	0.717847
2192.H02a.Bedroom.Floor.820.lane2.NoIndex.L002	Free-living	Non-saline	410	0.154809	0.00277869	0.656671	0.27787	36.267	1	1.81065	3.90244	75.8537	66.56	10.96	5.82125	43.6197	253	0.166062	0.00277869	0.712032
2192.H02a.Bedroom.Floor.844.lane2.NoIndex.L002	Free-living	Non-saline	249	0.428092	0.283098	0.860769	24.1391	46.526	1.17278	1.85008	6.4257	69.0763	73.24	5.62	4.93481	30.6862	175	0.428446	0.283098	0.824469
2192.H02a.Bedroom.Floor.892.lane2.NoIndex.L002	Free-living	Non-saline	194	0.115214	0.045535	0.692856	4.5535	42.5607	1	1.62792	6.70103	67.0103	79.88	3.92	4.35007	25.287	160	0.115554	0.045535	0.708859
2192.H02a.Bedroom.Floor.916.lane2.NoIndex.L002	Free-living	Non-saline	154	0.505328	0.460529	0.489331	29.9556	25.0747	1.53737	1.9515	10.3896	55.1948	79.82	3.1	4.40274	17.8636	113	0.516207	0.460529	0.47273
2192.H02a.Front.Door.Knob.605.lane2.NoIndex.L002	Free-living	Non-saline	169	0.0516307	0	0.817925	0	43.619	0	1.87516	3.5503	77.5148	89.06	3.98	2.61059	22.7754	140	0.0526882	0	0.774927
2192.H02a.Front.Door.Knob.629.lane2.NoIndex.L002	Free-living	Non-saline	205	0.523728	0.48475	0.651189	8.07917	31.0031	6	2.1004	7.80488	67.8049	77.34	4.64	4.83562	27.0906	154	0.495001	0.450951	0.655958
2192.H02a.Front.Door.Knob.677.lane2.NoIndex.L002	Free-living	Non-saline	510	0.21075	0	0.822038	0	42.4761	0	1.9353	2.54902	81.5686	67.14	12.42	5.64283	51.753	273	0.224063	0	0.871353
2192.H02a.Front.Door.Knob.725.lane2.NoIndex.L002	Free-living	Non-saline	249	1.06745	1.10054	0.325051	79.5189	20.4924	1.38399	1.58621	5.22088	20.4819	39.24	2.78	6.73858	34.6997	98	1.07283	1.10054	0.48576
2192.H02a.Front.Door.Knob.749.lane2.NoIndex.L002	Free-living	Non-saline	415	0.111209	0.0425148	0.986139	1.41716	42.9109	3	2.29811	2.16867	85.7831	79.1	10.5	3.74058	44.5867	220	0.130287	0.0425148	1.06348
2192.H02a.Front.Door.Knob.773.lane2.NoIndex.L002	Free-living	Non-saline	374	0.114089	0	0.778923	0	39.966	0	1.94897	4.27807	79.1444	74.44	9.58	5.15343	40.8697	251	0.125053	0	0.85068
2192.H02a.Front.Door.Knob.797.lane2.NoIndex.L002	Free-living	Non-saline	107	0.989426	1.01111	0.380952	67.5333	38.0952	1.4972	1	18.6916	7.47664	68.06	0.28	5.1075	17.4557	65	0.984961	1.01111	0.32
2192.H02a.Front.Door.Knob.821.lane2.NoIndex.L002	Free-living	Non-saline	226	0.157577	0.080582	0.753974	6.02966	37.8683	1.33643	1.99104	5.30973	72.1239	79.46	6.22	3.73463	29.6403	171	0.159861	0.080582	0.739229
2192.H02a.Front.Door.Knob.845.lane2.NoIndex.L002	Free-living	Non-saline	657	0.308866	0.0332883	0.962621	3.32883	47.1948	1	2.03967	2.28311	79.9087	52.74	16.84	6.78792	62.009	343	0.32362	0.0332883	0.963438
2192.H02a.Front.Door.Knob.869.lane2.NoIndex.L002	Free-living	Non-saline	397	0.311849	0.211762	1.29656	21.1762	47.5438	1	2.72708	4.28212	83.3753	76.38	10.34	5.46845	44.7018	218	0.338812	0.211762	1.22947
2192.H02a.Front.Door.Knob.893.lane2.NoIndex.L002	Free-living	Non-saline	222	0.0553635	0	0.786756	0	34.8779	0	2.25574	4.5045	76.1261	83.28	5.28	3.40567	30.8039	152	0.0610616	0	0.862628
2192.H02a.Front.Door.Knob.917.lane2.NoIndex.L002	Free-living	Non-saline	497	0.138243	0.0189382	0.731964	1.89382	39.4943	1	1.85334	3.42052	83.501	69.72	13.2	5.81162	52.64	286	0.165298	0.0189382	0.952857
2192.H02a.Kitchen.Counter.625.lane2.NoIndex.L002	Free-living	Non-saline	566	0.452974	0.259074	0.811128	6.53667	38.8948	3.96339	2.08544	2.29682	78.4452	57.06	14.82	6.17449	51.5204	262	0.456884	0.252003	0.695094
2192.H02a.Kitchen.Counter.673.lane2.NoIndex.L002	Free-living	Non-saline	281	0.276502	0.145578	0.750039	9.5584	33.3658	1.52303	2.24793	6.40569	72.9537	74.18	5.94	5.12037	34.3651	182	0.278084	0.145578	0.73193
2192.H02a.Kitchen.Counter.697.lane2.NoIndex.L002	Free-living	Non-saline	404	0.306484	0.215754	0.646986	4.65677	42.0822	4.63314	1.53743	2.9703	80.4455	68.6	10.76	5.43014	45.6524	243	0.309397	0.215754	0.643225
2192.H02a.Kitchen.Counter.841.lane2.NoIndex.L002	Free-living	Non-saline	283	0.586205	0.44475	0.71025	23.9955	34.7702	1.85347	2.0427	6.00707	60.7774	64.8	6.94	5.74589	34.4094	200	0.584889	0.44475	0.643364
2192.H02a.Kitchen.Counter.889.lane2.NoIndex.L002	Free-living	Non-saline	330	0.146096	0.050721	0.596821	3.50699	35.2833	1.44628	1.69151	3.93939	76.9697	74.52	8.16	4.55854	35.7233	208	0.153605	0.050721	0.670018
2192.H02a.Kitchen.Floor.602.lane2.NoIndex.L002	Free-living	Non-saline	528	0.161954	0.0201461	0.731291	2.01461	37.5548	1	1.94726	2.84091	80.6818	66.4	13.36	5.82114	51.2983	296	0.179774	0.0201461	0.783223
2192.H02a.Kitchen.Floor.698.lane2.NoIndex.L002	Free-living	Non-saline	871	0.332664	0.178112	0.892007	7.01515	38.9189	2.53896	2.29196	1.37773	86.2227	48.32	24.82	7.03992	75.0641	320	0.377306	0.178112	0.895472
2192.H02a.Kitchen.Floor.722.lane2.NoIndex.L002	Free-living	Non-saline	1188	0.631897	0.549178	0.922078	9.15296	41.0738	6	2.24493	0.925926	84.3434	26.1	31.98	8.48803	91.4736	379	0.715914	0.688359	0.886059
2192.H02a.Kitchen.Floor.746.lane2.NoIndex.L002	Free-living	Non-saline	439	0.345318	0.262102	0.860029	10.7159	41.7073	2.4459	2.06206	4.55581	78.8155	64.98	11.14	5.9658	49.3061	260	0.347716	0.262102	0.83873
2192.H02a.Kitchen.Floor.794.lane2.NoIndex.L002	Free-living	Non-saline	593	0.297031	0.0505277	0.824207	4.31069	37.5818	1.17215	2.1931	2.86678	81.4503	60.52	14.84	6.28756	59.293	319	0.322997	0.0505277	0.988468
2192.H02a.Kitchen.Floor.842.lane2.NoIndex.L002	Free-living	Non-saline	875	0.39422	0.0817356	1.008	8.17356	40.4464	1	2.49218	1.71429	83.7714	46.7	23.68	7.34336	76.4761	340	0.436009	0.104771	1.02965
2192.H02a.Kitchen.Floor.866.lane2.NoIndex.L002	Free-living	Non-saline	532	0.297924	0.0828014	0.890001	8.28014	38.0362	1	2.33988	2.81955	79.6992	64.48	14.08	5.83886	52.705	289	0.310398	0.0828014	0.878188
2192.H02a.Kitchen.Floor.890.lane2.NoIndex.L002	Free-living	Non-saline	332	0.283042	0.212562	0.743899	13.231	31.4548	1.60654	2.36498	5.42169	66.8675	62.68	9.32	5.9343	37.7071	215	0.283655	0.212562	0.671604
2192.H02a.Kitchen.Floor.914.lane2.NoIndex.L002	Free-living	Non-saline	441	0.0970922	0.0136969	1.16229	1.36969	43.9505	1	2.64454	2.72109	88.2086	80.66	11.06	4.40112	42.9911	221	0.110541	0.0136969	1.10303
2192.H02a.Kitchen.Light.Switch.603.lane2.NoIndex.L002	Free-living	Non-saline	21	0.00420158	0	0.760177	0	41.9323	0	1.81287	14.2857	76.1905	98.7	0.48	1.26708	6.436	19	0.00452465	0	0.752591
2192.H02a.Kitchen.Light.Switch.627.lane2.NoIndex.L002	Free-living	Non-saline	259	0.329675	0.353194	0.572853	10.7412	33.0375	3.28823	1.73395	6.17761	71.0425	72.66	6.02	5.00451	32.8143	161	0.352915	0.353194	0.567528
2192.H02a.Kitchen.Light.Switch.675.lane2.NoIndex.L002	Free-living	Non-saline	14	0.000693773	0	0.267559	0	16.7224	0	1.6	21.4286	71.4286	98.76	0.34	1.06252	4.73582	13	0.000693773	0	0.267559
2192.H02a.Kitchen.Light.Switch.699.lane2.NoIndex.L002	Free-living	Non-saline	452	1.07031	1.43956	0.772563	30.6795	40.2518	4.69225	1.91932	2.65487	82.0796	69.76	11.86	4.7738	54.2941	193	1.03371	1.43956	0.667563
2192.H02a.Kitchen.Light.Switch.843.lane2.NoIndex.L002	Free-living	Non-saline	71	0.0439487	0	0.611002	0	30.2464	0	2.02008	7.04225	71.831	94.72	1.64	1.42259	11.9851	55	0.0453842	0	0.628108
2192.H02a.Kitchen.Light.Switch.891.lane2.NoIndex.L002	Free-living	Non-saline	191	0.843321	0.928623	0.998801	35.8507	49.3586	2.59025	2.02356	10.9948	60.2094	77.8	3.88	4.978	24.3243	166	0.841172	0.928623	0.968759
2192.H02a.Kitchen.Light.Switch.915.lane2.NoIndex.L002	Free-living	Non-saline	92	0.0519557	0	0.733861	0	41.3042	0	1.77672	5.43478	80.4348	93.42	2.6	1.88554	14.4104	67	0.0529341	0	0.71322
2192.H03a.Bathroom.Door.Knob.1230.lane5.NoIndex.L005	Free-living	Non-saline	589	0.478256	0.459835	1.16558	24.6064	49.7296	1.86876	2.34384	2.54669	85.7385	71.78	14.34	5.54651	49.0627	136	0.486677	0.438736	1.04578
2192.H03a.Bathroom.Door.Knob.1254.lane5.NoIndex.L005	Free-living	Non-saline	237	0.384855	0.329904	0.917733	19.071	38.7833	1.72988	2.36631	4.64135	87.3418	89.6	5.96	3.02198	28.5265	112	0.398687	0.329904	0.997755
2192.H03a.Bathroom.Door.Knob.1278.lane5.NoIndex.L005	Free-living	Non-saline	578	0.802267	0.984408	0.790751	40.0178	36.705	2.45992	2.15434	2.59516	84.4291	63.14	14.96	6.02519	59.2389	252	0.814435	0.984408	0.870537
2192.H03a.Bathroom.Door.Knob.1326.lane5.NoIndex.L005	Free-living	Non-saline	400	0.557348	0.507003	1.18319	25.3502	49.8516	2	2.37343	1.25	87.25	80.02	10.3	3.53401	33.0054	143	0.581703	0.507003	1.27142
2192.H03a.Bathroom.Door.Knob.1350.lane5.NoIndex.L005	Free-living	Non-saline	511	0.593273	0.575922	0.885429	28.3063	36.2394	2.03461	2.44328	2.15264	86.3014	72.54	13.54	5.20651	52.1066	230	0.608866	0.575922	0.937472
2192.H03a.Bathroom.Door.Knob.1374.lane5.NoIndex.L005	Free-living	Non-saline	180	0.3526	0.335563	1.30169	16.7782	51.9597	2	2.50519	6.11111	87.2222	93.14	4.1	3.50728	21.6863	76	0.354814	0.330609	1.34073
2192.H03a.Bathroom.Door.Knob.1398.lane5.NoIndex.L005	Free-living	Non-saline	351	0.978904	1.03121	0.996456	51.7815	46.0789	1.99146	2.1625	1.9943	84.3305	78.72	8.9	3.62586	36.1956	138	0.985459	1.03121	0.91998
2192.H03a.Bathroom.Door.Knob.1422.lane5.NoIndex.L005	Free-living	Non-saline	460	1.29181	1.58047	0.572555	50.2934	29.9867	3.1425	1.90937	3.04348	83.2609	74.42	11.28	5.05165	51.6197	198	1.2821	1.58047	0.697104
2192.H03a.Bathroom.Door.Knob.1446.lane5.NoIndex.L005	Free-living	Non-saline	203	0.851033	0.959943	0.452115	59.3493	31.0452	1.61745	1.45631	9.85222	14.2857	53.06	1.28	6.38015	28.2993	111	0.827976	0.946428	0.400144
2192.H03a.Bathroom.Door.Knob.1470.lane5.NoIndex.L005	Free-living	Non-saline	76	0.317726	0.29255	0.522692	20.2828	28.795	1.44236	1.81522	13.1579	61.8421	92.12	1.48	2.77113	11.7087	58	0.324243	0.29255	0.665001
2192.H03a.Bathroom.Door.Knob.1494.lane5.NoIndex.L005	Free-living	Non-saline	396	0.262556	0.0438141	0.422676	4.38141	31.0721	1	1.36031	4.0404	67.1717	58.14	9.38	6.02284	48.0901	113	0.441191	0.311085	0.599139
2192.H03a.Bathroom.Door.Knob.1518.lane5.NoIndex.L005	Free-living	Non-saline	30	0.00267385	0	1.17876	0	56.6372	0	2.08125	40	40	98.8	0.28	2.72635	6.46601	25	0.00279847	0	1.23744
2192.H03a.Bedroom.Floor.1252.lane5.NoIndex.L005	Free-living	Non-saline	390	0.829732	0.789158	0.847288	42.7287	40.2124	1.84691	2.10703	4.35897	80.7692	74.64	9.36	4.97197	40.3755	161	0.841144	0.789158	1.07012
2192.H03a.Bedroom.Floor.1276.lane5.NoIndex.L005	Free-living	Non-saline	157	0.460191	0.43514	0.410364	16.3606	23.5242	2.65967	1.74443	7.00637	80.2548	88.52	3.48	3.6962	19.7852	100	0.46388	0.43514	0.549707
2192.H03a.Bedroom.Floor.1300.lane5.NoIndex.L005	Free-living	Non-saline	525	0.853933	0.959407	0.652703	46.2942	35.5931	2.07241	1.83379	4	76.1905	61.04	12.22	6.42409	49.7546	282	0.86181	0.959407	0.722451
2192.H03a.Bedroom.Floor.1348.lane5.NoIndex.L005	Free-living	Non-saline	545	1.55081	1.81435	1.11834	56.8016	44.5457	3.19419	2.51054	2.20183	84.0367	65.36	14.78	5.56743	49.1374	234	1.48138	1.73628	1.01265
2192.H03a.Bedroom.Floor.1396.lane5.NoIndex.L005	Free-living	Non-saline	530	1.08525	1.2056	0.742752	65.1897	30.7042	1.84937	2.41906	2.45283	80.9434	63.24	13.08	5.70541	50.5351	221	1.10073	1.2056	1.05274
2192.H03a.Bedroom.Floor.1444.lane5.NoIndex.L005	Free-living	Non-saline	169	1.01476	1.04216	0.688112	63.0742	28.5315	1.65227	2.41176	10.6509	13.0178	56.76	1.2	5.95711	23.0017	91	0.94741	1.01178	0.775981
2192.H03a.Bedroom.Floor.1468.lane5.NoIndex.L005	Free-living	Non-saline	192	0.559407	0.456699	0.771355	25.5887	30.662	1.78477	2.51567	8.85417	63.5417	77.74	4.06	4.46595	22.506	140	0.562592	0.456699	0.841163
2192.H03a.Bedroom.Floor.1516.lane5.NoIndex.L005	Free-living	Non-saline	246	0.148362	0.053704	1.13468	2.6852	53.7761	2	2.11001	3.65854	76.4228	79.7	7.16	4.29378	33.4408	127	0.141572	0.0464164	1.09936
2192.H03a.Front.Door.Knob.1205.lane5.NoIndex.L005	Free-living	Non-saline	713	0.971161	1.08941	0.859595	63.776	38.7395	1.70818	2.21891	2.10379	86.2553	61.96	18.08	6.29941	62.6451	265	0.990035	1.08941	1.13854
2192.H03a.Front.Door.Knob.1277.lane5.NoIndex.L005	Free-living	Non-saline	1055	0.670597	0.672213	0.93583	46.3402	42.9011	1.4506	2.18137	0.947867	85.9716	40.54	27.96	7.44773	84.0285	303	0.704298	0.672213	1.01502
2192.H03a.Front.Door.Knob.1325.lane5.NoIndex.L005	Free-living	Non-saline	676	0.817678	0.844454	0.883717	40.8514	40.7945	2.06713	2.16627	2.36686	84.3195	60.36	17.44	6.3899	59.5975	307	0.835036	0.844454	1.01359
2192.H03a.Front.Door.Knob.1349.lane5.NoIndex.L005	Free-living	Non-saline	393	0.734275	0.712629	1.3495	36.9588	48.4377	1.92817	2.78606	2.03562	84.7328	78.86	9.54	4.15593	39.7625	153	0.752047	0.712629	1.48453
2192.H03a.Front.Door.Knob.1421.lane5.NoIndex.L005	Free-living	Non-saline	808	1.00334	1.14047	0.691794	62.0991	35.886	1.83653	1.92776	1.9802	84.7772	52.24	21.24	7.10939	69.7393	285	1.01983	1.14047	0.881323
2192.H03a.Front.Door.Knob.1469.lane5.NoIndex.L005	Free-living	Non-saline	316	0.204001	0.0202435	0.590246	2.02435	33.7117	1	1.75086	5.37975	73.4177	73.38	7.3	5.24002	32.0653	224	0.235617	0.0671238	0.649654
2192.H03a.Kitchen.Counter.1225.lane5.NoIndex.L005	Free-living	Non-saline	584	0.35909	0.294386	0.950036	18.7322	42.7502	1.57155	2.2223	1.88356	83.2192	62.08	15	5.68641	53.3314	237	0.402417	0.294386	1.01208
2192.H03a.Kitchen.Counter.1249.lane5.NoIndex.L005	Free-living	Non-saline	389	0.677646	0.693234	0.66609	39.3327	34.6153	1.76249	1.92427	4.11311	78.1491	69.12	9.24	5.75464	40.5713	186	0.68504	0.693234	0.862807
2192.H03a.Kitchen.Counter.1273.lane5.NoIndex.L005	Free-living	Non-saline	416	0.719838	0.600671	1.1429	30.4412	50.0286	1.97322	2.28449	5.04808	79.3269	72.94	9.36	5.42663	38.7472	182	0.740898	0.600671	1.23673
2192.H03a.Kitchen.Counter.1297.lane5.NoIndex.L005	Free-living	Non-saline	500	0.427036	0.391469	0.952262	19.5735	42.3877	2	2.24655	2.6	84.6	69.7	12.56	5.43437	50.2375	254	0.4444	0.391469	0.92706
2192.H03a.Kitchen.Counter.1321.lane5.NoIndex.L005	Free-living	Non-saline	583	0.547961	0.475048	0.830244	27.7223	41.9457	1.71359	1.97933	2.40137	81.3036	58.32	14.62	6.04993	53.1205	292	0.570352	0.475048	0.83983
2192.H03a.Kitchen.Counter.1417.lane5.NoIndex.L005	Free-living	Non-saline	261	0.219485	0.0346988	0.808903	3.46988	41.5824	1	1.9453	6.51341	67.0498	72.58	6.2	4.97297	31.2044	193	0.221313	0.0346988	0.838252
2192.H03a.Kitchen.Counter.1441.lane5.NoIndex.L005	Free-living	Non-saline	707	0.608274	0.631355	1.08333	31.5548	44.6391	2.00082	2.42687	2.12164	83.0269	57.24	18.92	6.64856	62.5561	281	0.643151	0.631355	1.04625
2192.H03a.Kitchen.Counter.1465.lane5.NoIndex.L005	Free-living	Non-saline	208	0.698568	0.76048	0.627383	23.5336	34.6264	3.23147	1.81186	8.65385	58.1731	76.3	3.82	5.03503	26.5302	156	0.704032	0.76048	0.666649
2192.H03a.Kitchen.Counter.1489.lane5.NoIndex.L005	Free-living	Non-saline	131	0.706767	0.696007	0.49273	24.5767	27.2531	2.83198	1.80797	11.4504	57.2519	84.22	2.6	3.83678	17.6841	108	0.703725	0.696007	0.541782
2192.H03a.Kitchen.Counter.1513.lane5.NoIndex.L005	Free-living	Non-saline	57	0.168861	0.109269	0.663501	2.18538	37.0421	5	1.79121	12.2807	63.1579	94.76	1.12	2.36382	10.154	42	0.173584	0.109269	1.08503
2192.H03a.Kitchen.Floor.1202.lane2.NoIndex.L002	Free-living	Non-saline	356	0.329371	0.155072	0.672924	15.5072	33.3262	1	2.0192	5.89888	70.2247	66.16	8.18	5.9772	43.4583	222	0.334425	0.155072	0.66472
2192.H03a.Kitchen.Floor.1274.lane5.NoIndex.L005	Free-living	Non-saline	517	0.599964	0.645588	0.867256	30.2682	45.4692	2.1329	1.90735	2.90135	81.8182	58.98	12.78	6.07886	47.51	243	0.613754	0.645588	0.955338
2192.H03a.Kitchen.Floor.1298.lane5.NoIndex.L005	Free-living	Non-saline	559	0.820373	0.823857	0.482718	44.6975	31.6809	1.84318	1.52368	3.22004	85.8676	68.92	14.7	5.95695	53.569	225	0.838963	0.823857	0.821496
2192.H03a.Kitchen.Floor.1370.lane5.NoIndex.L005	Free-living	Non-saline	518	0.632168	0.569221	0.945637	31.5358	45.6578	1.805	2.07114	2.12355	80.888	64.92	12.14	5.60313	46.5428	244	0.650657	0.569221	1.10903
2192.H03a.Kitchen.Floor.1418.lane5.NoIndex.L005	Free-living	Non-saline	607	1.2749	1.49763	0.726092	43.9208	40.1217	3.40985	1.80972	2.30643	84.6787	61.24	15.42	6.07058	56.7153	242	1.28591	1.49763	0.902493
2192.H03a.Kitchen.Floor.1466.lane5.NoIndex.L005	Free-living	Non-saline	693	0.405321	0.180779	0.667817	18.0779	35.3671	1	1.88824	2.4531	83.2612	51.86	17.8	6.9795	67.7298	304	0.444835	0.180779	0.810791
2192.H03a.Kitchen.Floor.1490.lane5.NoIndex.L005	Free-living	Non-saline	564	0.320314	0.139725	0.78041	6.01039	36.8092	2.32473	2.12015	3.19149	79.6099	62.64	14.1	6.25735	58.7146	319	0.339728	0.139725	0.892859
2192.H03a.Kitchen.Floor.1514.lane5.NoIndex.L005	Free-living	Non-saline	305	0.204586	0.0366085	1.31611	0.84157	38.0932	4.35	3.45499	3.93443	56.7213	64.32	8.1	5.54728	39.4556	140	0.257668	0.0366085	1.08056
2192.H03a.Kitchen.Light.Switch.1251.lane5.NoIndex.L005	Free-living	Non-saline	502	0.402209	0.216629	0.87379	14.0694	54.0581	1.53971	1.61639	1.79283	85.0598	71.54	12.82	4.72561	47.9964	153	0.470458	0.216629	1.05496
2192.H03a.Kitchen.Light.Switch.1299.lane5.NoIndex.L005	Free-living	Non-saline	281	0.910855	0.99329	0.663327	45.2178	34.3696	2.19668	1.92998	6.76157	68.3274	71.84	5.72	5.30346	33.0086	180	0.919824	0.99329	0.73263
2192.H03a.Kitchen.Light.Switch.1347.lane5.NoIndex.L005	Free-living	Non-saline	272	0.613941	0.578238	1.39239	31.1665	43.1543	1.85532	3.22655	3.67647	88.9706	89.24	6.62	3.45484	29.5001	106	0.634965	0.578238	1.34594
2192.H03a.Kitchen.Light.Switch.1371.lane5.NoIndex.L005	Free-living	Non-saline	555	0.522812	0.324401	0.932462	18.1042	47.1501	1.79186	1.97765	2.88288	79.6396	59.52	14.06	6.10261	50.0296	233	0.552588	0.323761	0.991322
2192.H03a.Kitchen.Light.Switch.1443.lane5.NoIndex.L005	Free-living	Non-saline	259	0.564924	0.50046	0.599395	20.4047	35.1454	2.45267	1.70547	7.72201	61.7761	71.5	6	5.50499	31.3438	198	0.563208	0.50046	0.586041
2192.H03a.Kitchen.Light.Switch.1467.lane5.NoIndex.L005	Free-living	Non-saline	117	0.136108	0.0276556	0.746351	2.76556	48.9058	1	1.5261	8.54701	64.9573	89.36	2.5	3.53285	16.2044	94	0.140673	0.0276556	0.811395
2192.H03a.Kitchen.Light.Switch.1491.lane5.NoIndex.L005	Free-living	Non-saline	62	0.0988974	0	0.702552	0	50.687	0	1.38606	9.67742	62.9032	94.16	1.5	2.03239	10.0093	52	0.0985568	0	0.662537
2192.H03a.Kitchen.Light.Switch.1515.lane5.NoIndex.L005	Free-living	Non-saline	204	0.18314	0.0781687	0.787061	2.32907	43.5421	3.35622	1.80759	6.37255	69.6078	81.76	5.16	4.38708	26.3912	152	0.17736	0.0732278	0.842996
2192.H04a.Bathroom.Door.Knob.1806.lane5.NoIndex.L005	Free-living	Non-saline	147	0.057821	0	0.969699	0	42.1743	0	2.29926	4.08163	76.8707	90.16	3.36	2.44967	22.5363	94	0.059021	0	0.950403
2192.H04a.Bathroom.Door.Knob.1854.lane5.NoIndex.L005	Free-living	Non-saline	34	0.00435565	0	0.768898	0	32.9734	0	2.33188	32.3529	55.8824	97.62	0.58	2.8588	6.97267	30	0.00420371	0	0.725051
2192.H04a.Bathroom.Door.Knob.1878.lane6.NoIndex.L006	Free-living	Non-saline	284	0.18329	0.00919851	0.722342	0.30662	37.4433	3	1.92916	3.52113	66.5493	71.8	7.6	4.62575	32.6406	171	0.192433	0.00891433	0.872219
2192.H04a.Bathroom.Door.Knob.1902.lane6.NoIndex.L006	Free-living	Non-saline	166	0.301861	0.130676	0.769818	6.13062	34.4731	2.13154	2.23309	9.63855	36.1446	72.52	2.7	5.13156	22.283	108	0.300386	0.127951	0.73128
2192.H04a.Bathroom.Door.Knob.2046.lane2.NoIndex.L002	Free-living	Non-saline	172	0.202764	0.0875684	0.604739	8.75684	27.963	1	2.16264	6.97674	51.1628	80.44	3.84	4.20793	24.6533	121	0.203632	0.0835991	0.628733
2192.H04a.Bathroom.Door.Knob.2070.lane2.NoIndex.L002	Free-living	Non-saline	197	0.219015	0.131762	0.839213	11.514	36.5566	1.14436	2.29566	6.59898	58.3756	77.02	5.44	4.52611	25.2705	121	0.219987	0.129185	0.750877
2192.H04a.Bedroom.Floor.1804.lane5.NoIndex.L005	Free-living	Non-saline	121	0.190444	0.175026	0.793274	3.83565	33.7721	4.56314	2.34891	6.61157	79.3388	91.12	2.76	2.7302	15.9776	61	0.194924	0.175026	0.993135
2192.H04a.Bedroom.Floor.1828.lane5.NoIndex.L005	Free-living	Non-saline	42	0.377052	0.359278	0.795455	23.3444	47.7273	1.53904	1.66667	35.7143	42.8571	96.64	0.72	3.45732	7.31276	36	0.381206	0.359278	0.648148
2192.H04a.Bedroom.Floor.1876.lane6.NoIndex.L006	Free-living	Non-saline	62	0.165695	0.11232	0.855646	2.2464	33.1781	5	2.57895	9.67742	64.5161	93.68	1.28	2.29176	8.99446	50	0.171058	0.11232	0.836346
2192.H04a.Bedroom.Floor.1900.lane6.NoIndex.L006	Free-living	Non-saline	86	0.311971	0.259496	0.925234	19.3813	40.1869	1.33889	2.30233	12.7907	61.6279	89.54	1.58	3.60736	13.6683	67	0.315205	0.259496	0.901832
2192.H04a.Bedroom.Floor.1924.lane6.NoIndex.L006	Free-living	Non-saline	114	0.118382	0.0599341	1.10115	5.99341	43.1377	1	2.55265	11.4035	66.6667	90.5	2.88	3.87808	18.3501	88	0.136172	0.0800342	1.13051
2192.H04a.Bedroom.Floor.2044.lane2.NoIndex.L002	Free-living	Non-saline	113	0.196796	0.178451	0.763739	3.84103	41.3877	4.6459	1.84533	7.9646	73.4513	91.76	2.44	2.78988	15.9325	82	0.204354	0.178451	0.70679
2192.H04a.Bedroom.Floor.2092.lane2.NoIndex.L002	Free-living	Non-saline	128	0.180707	0.136821	0.890306	10.013	24.9057	1.36642	3.5747	12.5	65.625	88.76	2.88	4.326	20.5723	91	0.16982	0.12792	0.805972
2192.H04a.Front.Door.Knob.1805.lane5.NoIndex.L005	Free-living	Non-saline	243	0.339886	0.198368	0.833602	7.44483	36.3016	2.6645	2.29632	5.76132	54.7325	72.88	6.14	5.16421	34.0315	127	0.378823	0.198368	1.4196
2192.H04a.Front.Door.Knob.1829.lane5.NoIndex.L005	Free-living	Non-saline	227	0.586539	0.58689	0.571942	41.2154	33.6284	1.42396	1.70077	5.72687	78.4141	83.66	5.78	3.95562	30.5974	136	0.59178	0.58689	0.715201
2192.H04a.Front.Door.Knob.1853.lane5.NoIndex.L005	Free-living	Non-saline	211	0.225447	0.141428	0.99435	4.02537	39.6457	3.51341	2.50809	9.00474	63.5071	81.02	4.4	5.03175	29.688	135	0.237174	0.136542	0.911751
2192.H04a.Front.Door.Knob.1877.lane6.NoIndex.L006	Free-living	Non-saline	209	0.242894	0.0694694	1.16895	3.36708	55.868	2.0632	2.09235	6.69856	51.6746	69.88	4.88	5.00837	27.456	109	0.259036	0.0694694	1.0311
2192.H04a.Front.Door.Knob.1925.lane6.NoIndex.L006	Free-living	Non-saline	141	0.0984239	0.0604367	0.829673	1.20873	38.6382	5	2.14729	7.80142	68.0851	84.48	3.24	3.50104	21.1216	102	0.107114	0.0604367	0.856363
2192.H04a.Front.Door.Knob.2045.lane2.NoIndex.L002	Free-living	Non-saline	171	0.158113	0.082528	0.874153	6.79552	35.3496	1.21445	2.47288	7.01754	53.2164	81.12	4.06	4.01883	25.7944	99	0.153696	0.0800476	0.726974
2192.H04a.Front.Door.Knob.2093.lane2.NoIndex.L002	Free-living	Non-saline	182	0.306995	0.246487	0.32984	7.56013	28.0715	3.26036	1.175	10.989	67.033	83.54	4.64	4.92245	25.2276	127	0.322382	0.239626	0.377891
2192.H04a.Kitchen.Counter.1849.lane5.NoIndex.L005	Free-living	Non-saline	70	0.275383	0.255373	0.840629	5.73745	41.9656	4.45098	2.00314	11.4286	67.1429	94.36	1.42	2.58753	10.8333	54	0.28621	0.255373	1.04443
2192.H04a.Kitchen.Counter.1897.lane6.NoIndex.L006	Free-living	Non-saline	205	0.1032	0	0.934072	0	35.1803	0	2.6551	5.85366	69.7561	80.94	5.9	4.27666	27.9779	138	0.107581	0	0.911053
2192.H04a.Kitchen.Counter.2041.lane2.NoIndex.L002	Free-living	Non-saline	107	0.387349	0.37884	0.801423	25.6913	35.8991	1.47458	2.23243	13.0841	66.3551	90.56	2.22	3.85816	15.3838	83	0.39241	0.37884	0.775479
2192.H04a.Kitchen.Floor.1802.lane5.NoIndex.L005	Free-living	Non-saline	187	0.624809	0.606524	0.891903	41.7424	30.651	1.45302	2.90987	5.34759	78.6096	85.9	4.32	3.53209	24.1888	121	0.625288	0.606524	0.887605
2192.H04a.Kitchen.Floor.1850.lane5.NoIndex.L005	Free-living	Non-saline	202	0.252684	0.15455	1.08277	3.95532	44.5547	3.90741	2.43021	4.45545	72.2772	81.34	5.82	3.69502	30.9612	108	0.254328	0.15455	0.940025
2192.H04a.Kitchen.Floor.1898.lane6.NoIndex.L006	Free-living	Non-saline	193	0.201535	0.14674	0.431475	4.67826	28.0936	3.13665	1.53585	8.29016	71.5026	83.98	5.06	4.55419	26.8018	127	0.204677	0.143041	0.572063
2192.H04a.Kitchen.Floor.1922.lane6.NoIndex.L006	Free-living	Non-saline	157	0.195858	0.0544061	1.3283	2.5704	52.561	2.11663	2.52715	6.36943	56.051	79.74	3.56	3.70619	21.1095	98	0.200463	0.0544061	1.09086
2192.H04a.Kitchen.Floor.2090.lane2.NoIndex.L002	Free-living	Non-saline	183	0.257894	0.180451	0.717311	13.5462	25.3573	1.33212	2.82881	4.91803	37.1585	67.22	3.42	4.80486	24.4337	111	0.255431	0.175962	0.700111
2192.H04a.Kitchen.Light.Switch.1827.lane5.NoIndex.L005	Free-living	Non-saline	35	0.00757619	0	1.28998	0	46.7616	0	2.75862	31.4286	57.1429	98.2	0.52	2.827	9.51121	26	0.00737513	0	1.09004
2192.H04a.Kitchen.Light.Switch.1875.lane6.NoIndex.L006	Free-living	Non-saline	524	0.356331	0.224587	0.898512	22.4587	47.3693	1	1.89683	1.71756	80.3435	62.54	16.94	5.72937	49.3007	186	0.373078	0.224587	0.854018
2192.H04a.Kitchen.Light.Switch.1899.lane6.NoIndex.L006	Free-living	Non-saline	39	0.0032396	0	0.69947	0	33.9137	0	2.0625	25.641	58.9744	96.1	0.78	2.67457	7.0356	27	0.00403171	0	0.637053
2192.H04a.Kitchen.Light.Switch.1923.lane6.NoIndex.L006	Free-living	Non-saline	140	0.261997	0.164397	0.382723	6.09875	19.8196	2.69558	1.93103	11.4286	38.5714	80.3	2.78	4.53426	18.1332	97	0.251779	0.154262	0.497916
2192.H04a.Kitchen.Light.Switch.2043.lane2.NoIndex.L002	Free-living	Non-saline	185	0.246981	0.152113	0.914779	15.2113	47.8108	1	1.91333	9.18919	46.4865	78.24	3.92	4.90376	23.9951	120	0.249954	0.149292	0.874518
2192.H05a.Bedroom.Floor.5003.lane6.NoIndex.L006	Free-living	Non-saline	436	0.570293	0.555897	0.596426	55.5897	34.0055	1	1.75391	2.29358	86.0092	76.28	11.28	4.69384	48.0021	229	0.582538	0.555897	0.697581
2192.H05a.Front.Door.Knob.5004.lane6.NoIndex.L006	Free-living	Non-saline	524	0.740968	0.731783	0.822181	73.1783	37.7712	1	2.17674	1.14504	87.7863	72.42	14.08	4.26723	46.3434	224	0.740992	0.731783	0.866871
2192.H05a.Kitchen.Counter.5000.lane6.NoIndex.L006	Free-living	Non-saline	264	0.527784	0.529342	0.60397	52.9342	24.261	1	2.48947	3.0303	87.1212	88.2	6.28	3.43902	31.9983	128	0.535275	0.529342	0.768651
2192.H05a.Kitchen.Light.Switch.5002.lane1.NoIndex.L001	Free-living	Non-saline	240	0.172816	0.098097	0.581173	8.52959	28.2826	1.15008	2.05487	5.83333	74.1667	78.7	6.24	4.03396	30.2708	171	0.179988	0.098097	0.66482
2192.H05b.Bathroom.Door.Knob.2406.lane2.NoIndex.L002	Free-living	Non-saline	174	0.29716	0.262022	1.00176	22.2724	43.0532	1.17644	2.32678	6.89655	79.8851	89.02	5.3	3.40401	27.1534	92	0.300492	0.262022	1.01395
2192.H05b.Bathroom.Door.Knob.2430.lane2.NoIndex.L002	Free-living	Non-saline	178	0.339441	0.245312	0.373313	24.5312	19.3689	1	1.92738	8.42697	44.9438	76.74	3.54	4.93208	24.6376	122	0.338892	0.236644	0.466133
2192.H05b.Bathroom.Door.Knob.2454.lane2.NoIndex.L002	Free-living	Non-saline	40	0.0130836	0	1.08548	0	27.3406	0	3.97022	30	55	96.44	0.62	3.30941	9.07046	32	0.0126834	0	1.08548
2192.H05b.Bathroom.Door.Knob.2478.lane5.NoIndex.L005	Free-living	Non-saline	300	0.229511	0.188984	0.779673	11.0766	37.5735	1.70616	2.07506	5.66667	63.6667	67.16	7.58	5.36809	34.826	145	0.223871	0.181345	0.656248
2192.H05b.Bathroom.Door.Knob.2526.lane5.NoIndex.L005	Free-living	Non-saline	158	0.0325224	0	0.489582	0	31.4211	0	1.55813	7.59494	74.6835	89.9	3.76	3.70318	19.8223	98	0.03573	0	0.530399
2192.H05b.Bathroom.Door.Knob.2574.lane5.NoIndex.L005	Free-living	Non-saline	261	0.159751	0.0317615	0.782653	0.52936	36.402	6	2.15003	6.51341	64.751	74.16	6.7	5.43609	32.839	177	0.171286	0.0317615	0.846184
2192.H05b.Bathroom.Door.Knob.2598.lane5.NoIndex.L005	Free-living	Non-saline	79	0.201521	0.106692	0.800839	10.6692	42.0618	1	1.90396	15.1899	69.6203	94.3	1.84	3.12599	13.2926	63	0.18701	0.097837	0.730255
2192.H05b.Bathroom.Door.Knob.2622.lane5.NoIndex.L005	Free-living	Non-saline	201	0.102941	0	0.98799	0	39.3835	0	2.50864	8.45771	75.6219	88.44	4.64	4.18068	27.738	121	0.0994702	0	0.851809
2192.H05b.Bathroom.Door.Knob.2670.lane5.NoIndex.L005	Free-living	Non-saline	172	0.0929399	0.0466309	0.665549	4.66309	36.92	1	1.80268	3.48837	88.3721	92.02	4.48	2.50474	25.5646	79	0.0973826	0.0466309	0.765409
2192.H05b.Bathroom.Door.Knob.2718.lane5.NoIndex.L005	Free-living	Non-saline	220	0.0836653	0	1.02897	0	48.3133	0	2.12978	4.09091	82.2727	87.72	5.52	3.58582	27.8689	130	0.0775831	0	0.963708
2192.H05b.Bathroom.Door.Knob.2742.lane5.NoIndex.L005	Free-living	Non-saline	99	0.0485505	0	0.763645	0	38.5336	0	1.98176	12.1212	71.7172	93	2.12	3.67043	15.109	82	0.0406762	0	0.755188
2192.H05b.Bathroom.Door.Knob.2766.lane6.NoIndex.L006	Free-living	Non-saline	243	0.251093	0.066311	0.916503	3.62318	35.0795	1.83019	2.61264	7.81893	62.963	72.18	6.24	5.37171	30.8447	175	0.260659	0.066311	0.913265
2192.H05b.Bathroom.Door.Knob.2814.lane6.NoIndex.L006	Free-living	Non-saline	242	0.180276	0.0202784	0.793566	0.33797	46.2888	6	1.71438	6.61157	59.9174	69.32	6.36	5.14907	30.1395	177	0.184257	0.0202784	0.782769
2192.H05b.Bathroom.Door.Knob.2838.lane1.NoIndex.L001	Free-living	Non-saline	83	0.0222162	0	1.24131	0	45.7914	0	2.7108	7.22892	75.9036	94.72	1.94	2.21377	13.0878	66	0.0223282	0	1.18169
2192.H05b.Bathroom.Door.Knob.2886.lane1.NoIndex.L001	Free-living	Non-saline	446	0.3557	0.0844687	0.442072	8.44687	27.9391	1	1.58227	2.9148	58.296	48.28	12.12	6.68672	50.5204	221	0.378251	0.0844687	0.647843
2192.H05b.Bathroom.Door.Knob.2910.lane1.NoIndex.L001	Free-living	Non-saline	62	0.0226268	0	0.821177	0	37.7298	0	2.17647	9.67742	77.4194	96.56	1.62	1.60336	13.7398	53	0.0226905	0	0.819348
2192.H05b.Bathroom.Door.Knob.2958.lane1.NoIndex.L001	Free-living	Non-saline	162	0.0351655	0	0.944984	0	43.8609	0	2.1545	5.55556	83.3333	92.78	4.24	2.56795	23.4877	108	0.0357059	0	0.902372
2192.H05b.Bedroom.Floor.2404.lane2.NoIndex.L002	Free-living	Non-saline	97	0.285078	0.262476	0.537021	6.05121	32.8789	4.33758	1.63333	8.24742	65.9794	91.1	1.78	2.91528	13.46	73	0.302306	0.262476	0.716454
2192.H05b.Bedroom.Floor.2476.lane5.NoIndex.L005	Free-living	Non-saline	102	0.243195	0.230198	0.117146	5.01974	11.2698	4.58586	1.03947	7.84314	69.6078	91.46	2.06	2.80582	14.8808	71	0.250179	0.230198	0.266627
2192.H05b.Bedroom.Floor.2524.lane5.NoIndex.L005	Free-living	Non-saline	309	0.178462	0.109527	0.680605	5.39271	36.6228	2.03103	1.85842	4.53074	65.0485	66.72	6.98	5.4193	33.7015	177	0.167234	0.0988931	0.653243
2192.H05b.Bedroom.Floor.2548.lane5.NoIndex.L005	Free-living	Non-saline	140	0.328708	0.30496	0.645352	6.93722	36.8683	4.396	1.75043	5.71429	75.7143	88.8	3.46	3.08308	18.3181	95	0.34359	0.30496	0.653339
2192.H05b.Bedroom.Floor.2572.lane5.NoIndex.L005	Free-living	Non-saline	91	0.192061	0.127983	0.177505	7.59656	11.3814	1.68475	1.55961	10.989	68.1319	91.88	1.72	2.78614	13.895	74	0.193285	0.127983	0.240985
2192.H05b.Bedroom.Floor.2692.lane5.NoIndex.L005	Free-living	Non-saline	79	0.397183	0.38379	0.721112	10.6137	31.7116	3.61599	2.27397	13.9241	54.4304	91.92	1.3	3.20295	9.74648	62	0.394874	0.38379	0.735412
2192.H05b.Bedroom.Floor.2716.lane5.NoIndex.L005	Free-living	Non-saline	363	0.254168	0.0316124	0.801831	3.16124	34.0794	1	2.35283	4.6832	69.146	64.32	9.84	5.71719	42.471	214	0.264433	0.0316124	0.791312
2192.H05b.Bedroom.Floor.2740.lane5.NoIndex.L005	Free-living	Non-saline	147	0.11755	0.0929204	0.498306	3.51379	29.4998	2.64444	1.68918	8.84354	70.7483	87.66	3.48	3.45095	21.4326	125	0.118372	0.0929204	0.512682
2192.H05b.Bedroom.Floor.2764.lane6.NoIndex.L006	Free-living	Non-saline	291	0.138549	0.0512968	0.757086	2.99712	32.7967	1.71154	2.30842	3.78007	72.1649	74.52	6.4	4.51598	33.4392	171	0.148352	0.0512968	0.742046
2192.H05b.Bedroom.Floor.2788.lane6.NoIndex.L006	Free-living	Non-saline	134	0.125033	0.00966839	0.690557	0.48342	37.5148	2	1.84076	7.46269	65.6716	83.9	2.9	3.78786	20.7761	113	0.124915	0.00966839	0.592957
2192.H05b.Bedroom.Floor.2812.lane6.NoIndex.L006	Free-living	Non-saline	59	0.268885	0.252302	0.239521	6.97409	22.7545	3.61771	1.05263	16.9492	47.4576	94.04	1	2.15259	8.39225	47	0.266794	0.252302	0.167616
2192.H05b.Bedroom.Floor.2908.lane1.NoIndex.L001	Free-living	Non-saline	168	0.163674	0.119371	0.509191	3.93138	38.3334	3.03636	1.32832	4.7619	72.619	85.82	4.14	2.62257	25.19	126	0.165234	0.119371	0.561218
2192.H05b.Bedroom.Floor.2956.lane1.NoIndex.L001	Free-living	Non-saline	306	0.220215	0.106365	0.946966	8.73714	47.9173	1.21739	1.97625	5.55556	63.7255	70.68	8.52	5.505	39.9882	159	0.228711	0.106365	0.870087
2192.H05b.Bedroom.Floor.2980.lane1.NoIndex.L001	Free-living	Non-saline	162	0.0747922	0	0.876758	0	48.1663	0	1.82027	6.79012	69.7531	82.64	3.76	4.09251	22.4199	119	0.074959	0	0.761364
2192.H05b.Front.Door.Knob.2453.lane2.NoIndex.L002	Free-living	Non-saline	213	0.326821	0.26044	0.573427	8.50542	26.9228	3.06204	2.12989	9.38967	68.0751	80.82	5.04	5.1922	32.2318	140	0.330137	0.256302	0.624839
2192.H05b.Front.Door.Knob.2477.lane5.NoIndex.L005	Free-living	Non-saline	335	0.445293	0.379731	0.483922	20.0998	27.8573	1.88922	1.73715	5.37313	61.791	59.7	8.18	6.04315	34.3332	173	0.437317	0.376987	0.517463
2192.H05b.Front.Door.Knob.2501.lane5.NoIndex.L005	Free-living	Non-saline	396	0.608401	0.606239	0.711412	43.5455	39.3038	1.3922	1.81003	3.53535	73.4848	65.58	9.98	5.53165	42.123	228	0.601014	0.606239	0.682787
2192.H05b.Front.Door.Knob.2549.lane5.NoIndex.L005	Free-living	Non-saline	330	0.376461	0.292248	0.683698	16.2975	35.225	1.7932	1.94094	6.06061	60.6061	61.22	8	6.20892	35.0644	171	0.370174	0.288822	0.662442
2192.H05b.Front.Door.Knob.2669.lane5.NoIndex.L005	Free-living	Non-saline	126	0.0343654	0	0.655983	0	28.7136	0	2.28457	3.1746	84.127	92.4	3.64	1.83931	21.8987	80	0.0372457	0	0.629713
2192.H05b.Front.Door.Knob.2693.lane5.NoIndex.L005	Free-living	Non-saline	468	0.343866	0.301873	0.767881	6.98309	38.6872	4.32292	1.98484	3.63248	74.5726	60.9	11.4	5.96717	52.4717	207	0.350576	0.301873	0.70026
2192.H05b.Front.Door.Knob.2741.lane5.NoIndex.L005	Free-living	Non-saline	36	0.00283736	0	0.787657	0	37.9863	0	2.07353	11.1111	80.5556	97.84	0.74	1.52147	5.26336	28	0.00283386	0	0.586424
2192.H05b.Front.Door.Knob.2789.lane6.NoIndex.L006	Free-living	Non-saline	212	0.0732699	0.0141786	0.443687	0.23631	24.8302	6	1.78689	3.30189	73.5849	82.78	5.78	2.91988	29.0876	143	0.0790642	0.0141786	0.50965
2192.H05b.Front.Door.Knob.2813.lane6.NoIndex.L006	Free-living	Non-saline	428	0.366578	0.277397	0.634589	12.7958	29.9978	2.16788	2.11545	2.80374	80.6075	69.08	11.44	5.12672	43.6682	228	0.368876	0.277397	0.607415
2192.H05b.Front.Door.Knob.2861.lane1.NoIndex.L001	Free-living	Non-saline	152	0.0519472	0	0.486472	0	24.7936	0	1.96209	5.92105	80.9211	91.84	3.78	3.13504	20.559	108	0.0529228	0	0.463065
2192.H05b.Front.Door.Knob.2957.lane1.NoIndex.L001	Free-living	Non-saline	16	0.00106994	0	0.496454	0	31.9149	0	1.55556	25	68.75	99.54	0.34	1.18892	4.81938	13	0.00106908	0	0.268199
2192.H05b.Kitchen.Counter.2449.lane2.NoIndex.L002	Free-living	Non-saline	83	0.256321	0.224998	0.568588	5.06634	27.1703	4.44103	2.09268	10.8434	67.4699	92.4	1.86	2.84436	13.3513	60	0.279421	0.224998	0.662112
2192.H05b.Kitchen.Counter.2473.lane5.NoIndex.L005	Free-living	Non-saline	99	0.373773	0.362235	1.31864	25.0629	46.4942	1.4453	2.83613	15.1515	66.6667	93.24	1.96	3.8598	14.8026	71	0.372442	0.362235	1.07675
2192.H05b.Kitchen.Counter.2521.lane5.NoIndex.L005	Free-living	Non-saline	115	0.317484	0.291052	0.526556	6.69593	34.394	4.34669	1.53095	7.82609	75.6522	92.32	2.66	2.9343	16.3104	80	0.338353	0.291052	0.615255
2192.H05b.Kitchen.Counter.2593.lane5.NoIndex.L005	Free-living	Non-saline	426	0.225766	0.0519713	0.609603	3.01401	31.5181	1.72432	1.93413	2.34742	75.5869	62.78	12.14	5.17622	44.3853	244	0.231498	0.0519713	0.599881
2192.H05b.Kitchen.Counter.2617.lane5.NoIndex.L005	Free-living	Non-saline	219	0.122835	0	1.04195	0	43.9192	0	2.37243	5.02283	59.3607	73.16	6.6	4.25216	30.4783	121	0.14245	0	1.28058
2192.H05b.Kitchen.Counter.2641.lane5.NoIndex.L005	Free-living	Non-saline	193	0.328268	0.186871	0.875654	9.09809	35.1846	2.05396	2.48874	6.73575	67.3575	81.5	4.68	3.95987	24.8643	134	0.331015	0.186871	0.869246
2192.H05b.Kitchen.Counter.2689.lane5.NoIndex.L005	Free-living	Non-saline	319	0.234845	0.161078	0.503643	4.35703	25.2362	3.69697	1.99571	5.95611	71.1599	72.82	7.84	5.50913	34.4957	235	0.23666	0.161078	0.513843
2192.H05b.Kitchen.Counter.2713.lane5.NoIndex.L005	Free-living	Non-saline	308	0.133851	0	0.686524	0	39.0195	0	1.75944	2.27273	74.3506	74.94	8.1	3.74825	36.0094	192	0.137619	0	0.671009
2192.H05b.Kitchen.Counter.2737.lane5.NoIndex.L005	Free-living	Non-saline	100	0.0685494	0.0337583	1.16822	3.37583	57.0423	1	2.04799	7	70	89.92	2.3	2.30771	16.1498	83	0.0697122	0.0337583	1.13969
2192.H05b.Kitchen.Counter.2761.lane6.NoIndex.L006	Free-living	Non-saline	219	0.312957	0.236984	0.934269	23.4614	41.5247	1.0101	2.24991	7.30594	73.0594	82.46	5.28	4.6954	28.0467	146	0.317008	0.236984	0.823251
2192.H05b.Kitchen.Counter.2833.lane1.NoIndex.L001	Free-living	Non-saline	317	0.21756	0.0913437	0.55939	9.13437	27.0907	1	2.06488	3.47003	57.0978	62.56	7.82	5.26439	36.4846	209	0.234184	0.0913437	0.521867
2192.H05b.Kitchen.Counter.2881.lane1.NoIndex.L001	Free-living	Non-saline	151	0.183419	0.119461	0.673474	11.9461	29.3214	1	2.29687	6.62252	68.8742	86.52	3.54	3.56021	19.2934	107	0.268299	0.220481	0.680738
2192.H05b.Kitchen.Counter.2953.lane1.NoIndex.L001	Free-living	Non-saline	293	0.132564	0.00788229	0.609432	0.78823	29.543	1	2.06286	3.07167	75.7679	77.56	7.3	4.30622	33.8729	185	0.138802	0.00788229	0.584544
2192.H05b.Kitchen.Floor.2402.lane2.NoIndex.L002	Free-living	Non-saline	278	0.482494	0.395187	0.826546	27.2484	35.7331	1.45031	2.31311	5.39568	69.4245	77.22	7.34	4.96799	33.9567	159	0.486192	0.395187	0.757102
2192.H05b.Kitchen.Floor.2450.lane2.NoIndex.L002	Free-living	Non-saline	119	0.225593	0.120066	1.07027	11.512	35.7559	1.04297	2.99326	10.084	35.2941	81.44	2.14	3.63771	18.1151	78	0.218024	0.117202	0.843914
2192.H05b.Kitchen.Floor.2474.lane5.NoIndex.L005	Free-living	Non-saline	503	0.486421	0.287633	0.544712	21.4253	26.9576	1.3425	2.02063	2.7833	75.7455	59.14	12.9	6.22736	56.4817	246	0.486974	0.287633	0.620132
2192.H05b.Kitchen.Floor.2522.lane5.NoIndex.L005	Free-living	Non-saline	374	0.400392	0.351561	0.559688	18.9577	38.8719	1.85445	1.43983	5.61497	58.2888	56.22	8.84	6.44239	37.5253	197	0.384479	0.346778	0.512287
2192.H05b.Kitchen.Floor.2546.lane5.NoIndex.L005	Free-living	Non-saline	358	0.535427	0.478427	0.572425	32.1498	32.4183	1.48812	1.76575	3.63128	74.581	68.44	8.94	5.29442	41.4387	199	0.527146	0.478427	0.539674
2192.H05b.Kitchen.Floor.2594.lane5.NoIndex.L005	Free-living	Non-saline	286	0.142834	0	0.699098	0	36.4332	0	1.91885	3.84615	72.3776	71.56	6.84	4.83905	36.0835	194	0.145601	0	0.698633
2192.H05b.Kitchen.Floor.2618.lane5.NoIndex.L005	Free-living	Non-saline	95	0.0216578	0	0.855124	0	37.0624	0	2.30725	5.26316	82.1053	94.3	2.72	1.64347	17.2585	71	0.022444	0	0.828029
2192.H05b.Kitchen.Floor.2642.lane5.NoIndex.L005	Free-living	Non-saline	362	0.284509	0.216383	1.13242	5.29386	42.2139	4.08743	2.68258	3.8674	79.2818	75.9	8.92	4.62404	38.1011	195	0.285934	0.216383	1.04632
2192.H05b.Kitchen.Floor.2762.lane6.NoIndex.L006	Free-living	Non-saline	296	0.147028	0.0171866	0.780965	0.28644	33.0954	6	2.35974	4.39189	71.6216	72.32	7.06	5.02578	35.5278	209	0.153727	0.0171866	0.791336
2192.H05b.Kitchen.Floor.2786.lane6.NoIndex.L006	Free-living	Non-saline	82	0.021691	0.00800512	0.650977	0.80051	38.0506	1	1.71082	4.87805	81.7073	94.44	2.36	1.29466	12.0674	68	0.022332	0.00800512	0.624433
2192.H05b.Kitchen.Floor.2810.lane6.NoIndex.L006	Free-living	Non-saline	31	0.0102411	0	1.05439	0	19.6653	0	5.3617	12.9032	80.6452	99.02	0.72	1.60852	6.582	22	0.0102344	0	0.904615
2192.H05b.Kitchen.Floor.2834.lane1.NoIndex.L001	Free-living	Non-saline	209	0.430034	0.328612	0.889128	13.6583	42.6065	2.40595	2.08684	6.2201	56.4593	75.74	5.62	4.81005	26.6974	149	0.433498	0.328612	0.863806
2192.H05b.Kitchen.Floor.2858.lane1.NoIndex.L001	Free-living	Non-saline	219	0.0884504	0.0230037	0.415264	2.30037	21.7715	1	1.90738	3.19635	75.7991	84.38	6.34	3.0432	29.5112	156	0.09336	0.0230037	0.451704
2192.H05b.Kitchen.Floor.2906.lane1.NoIndex.L001	Free-living	Non-saline	26	0.253403	0.2525	0.440523	25.25	28.3059	1	1.55629	23.0769	69.2308	98.96	0.66	2.01074	5.65622	24	0.252577	0.2525	0.421557
2192.H05b.Kitchen.Floor.2930.lane1.NoIndex.L001	Free-living	Non-saline	28	0.00276569	0	1.05882	0	58.8235	0	1.8	17.8571	53.5714	96.82	0.44	1.49537	6.72421	19	0.00275778	0	0.981818
2192.H05b.Kitchen.Floor.2954.lane1.NoIndex.L001	Free-living	Non-saline	331	0.241793	0.0805256	0.646824	4.41342	35.3367	1.82456	1.83046	4.53172	68.5801	71.12	9.82	5.17077	39.6239	215	0.247909	0.0805256	0.609045
2192.H05b.Kitchen.Floor.2978.lane1.NoIndex.L001	Free-living	Non-saline	248	0.0732677	0	0.706866	0	31.3113	0	2.25754	1.6129	84.2742	83.84	7.02	2.77956	31.8931	170	0.0779476	0	0.716119
2192.H05b.Kitchen.Light.Switch.2403.lane2.NoIndex.L002	Free-living	Non-saline	320	0.370366	0.300679	0.575436	21.6543	27.7197	1.38854	2.07591	4.0625	57.1875	55.66	7.84	6.11166	38.8319	147	0.426389	0.322142	0.637457
2192.H05b.Kitchen.Light.Switch.2451.lane2.NoIndex.L002	Free-living	Non-saline	165	0.339866	0.123422	0.481857	11.8482	25.8908	1.0417	1.86111	8.48485	30.9091	73.54	2.54	5.05086	25.46	99	0.340446	0.120516	0.459217
2192.H05b.Kitchen.Light.Switch.2475.lane5.NoIndex.L005	Free-living	Non-saline	346	0.405634	0.319718	0.66754	18.2696	30.7451	1.75	2.17121	5.49133	60.1156	55.3	7.52	6.35433	35.3342	195	0.393438	0.315834	0.616563
2192.H05b.Kitchen.Light.Switch.2499.lane5.NoIndex.L005	Free-living	Non-saline	122	0.0211688	0	0.54733	0	32.8541	0	1.66594	10.6557	75.4098	94.02	2.78	3.61856	17.1229	77	0.0210913	0	0.433989
2192.H05b.Kitchen.Light.Switch.2547.lane5.NoIndex.L005	Free-living	Non-saline	378	0.458037	0.445053	0.830152	25.5989	44.8219	1.73856	1.85211	5.55556	61.3757	57.68	9.34	6.38164	38.0845	179	0.443197	0.439134	0.798875
2192.H05b.Kitchen.Light.Switch.2571.lane5.NoIndex.L005	Free-living	Non-saline	181	0.0601502	0.026554	0.760886	0.88513	43.3911	3	1.75355	7.18232	75.6906	88.06	4.68	3.78886	24.7649	102	0.0604251	0.0255344	0.635305
2192.H05b.Kitchen.Light.Switch.2667.lane5.NoIndex.L005	Free-living	Non-saline	97	0.0130693	0	0.686092	0	31.92	0	2.14941	4.12371	86.5979	94.06	2.76	2.16996	14.3157	82	0.0143486	0	0.72263
2192.H05b.Kitchen.Light.Switch.2715.lane5.NoIndex.L005	Free-living	Non-saline	284	0.455347	0.39772	0.72364	14.4953	37.531	2.74379	1.92812	7.39437	61.6197	64.6	6.24	5.98898	34.1069	168	0.464678	0.39772	0.773384
2192.H05b.Kitchen.Light.Switch.2739.lane5.NoIndex.L005	Free-living	Non-saline	119	0.0858393	0.0347259	1.02151	3.47259	41.421	1	2.46618	7.56303	71.4286	91.68	2.82	2.72011	19.4023	87	0.0882639	0.0347259	1.03147
2192.H05b.Kitchen.Light.Switch.2787.lane6.NoIndex.L006	Free-living	Non-saline	108	0.159145	0.130769	0.838455	3.16068	46.5921	4.13736	1.79957	9.25926	75.9259	92.74	2.66	3.11043	19.1176	76	0.14153	0.112083	0.957325
2192.H05b.Kitchen.Light.Switch.2811.lane6.NoIndex.L006	Free-living	Non-saline	69	0.0270576	0.0124436	0.867577	1.24436	32.2642	1	2.68898	13.0435	68.1159	95.74	1.6	1.73523	8.47595	51	0.0274474	0.0121443	0.783584
2192.H05b.Kitchen.Light.Switch.2835.lane1.NoIndex.L001	Free-living	Non-saline	213	0.444707	0.373989	0.612791	28.9015	32.3541	1.29401	1.89401	10.7981	53.5211	72.12	4.6	5.60375	26.7504	158	0.443487	0.373989	0.64176
2192.H05b.Kitchen.Light.Switch.2859.lane1.NoIndex.L001	Free-living	Non-saline	113	0.0722077	0.0373919	0.653817	3.73919	27.3139	1	2.39372	5.30973	76.9912	92.04	3.48	2.32609	18.602	69	0.0732498	0.0373919	0.562417
2192.H05b.Kitchen.Light.Switch.2883.lane1.NoIndex.L001	Free-living	Non-saline	248	0.241447	0.134103	0.826839	8.42845	37.8424	1.59108	2.18495	5.64516	63.7097	73.66	6.28	4.95061	30.1322	164	0.243847	0.134103	0.782668
2192.H05b.Kitchen.Light.Switch.2931.lane1.NoIndex.L001	Free-living	Non-saline	100	0.146767	0.0210699	0.734289	0.35116	36.5328	6	2.00994	16	58	90.06	1.96	3.94383	14.1123	88	0.138368	0.0196007	0.751701
2192.H05b.Kitchen.Light.Switch.2979.lane1.NoIndex.L001	Free-living	Non-saline	71	0.0275927	0.0138914	0.7079	1.38914	28.4631	1	2.48708	9.85915	77.4648	95.48	1.84	2.09171	12.5342	57	0.0277542	0.0138914	0.677447
2192.H06a.Front.Door.Knob.3005.lane1.NoIndex.L001	Free-living	Non-saline	314	0.233391	0.100788	0.714811	4.47101	36.1976	2.25426	1.97475	4.77707	72.6115	74.44	8.54	4.68557	38.848	198	0.23705	0.100788	0.701989
2192.H06a.Front.Door.Knob.3029.lane1.NoIndex.L001	Free-living	Non-saline	130	0.0252279	0	0.681681	0	35.7889	0	1.90473	2.30769	86.9231	92.88	3.64	1.07717	17.8584	94	0.0262197	0	0.617933
2192.H06a.Kitchen.Counter.3001.lane1.NoIndex.L001	Free-living	Non-saline	105	1.2553	1.35227	0.526453	25.2163	29.4106	5.36268	1.79001	8.57143	74.2857	93.04	2.52	2.43519	17.9058	91	1.25232	1.35227	0.492565
2192.H06a.Kitchen.Counter.3025.lane1.NoIndex.L001	Free-living	Non-saline	246	0.989426	1.12024	0.589034	20.9062	30.3126	5.35843	1.9432	5.28455	75.6098	80.68	6.3	4.18532	30.8119	146	0.992743	1.12024	0.803121
2192.H06a.Kitchen.Floor.3026.lane1.NoIndex.L001	Free-living	Non-saline	113	0.0230176	0	0.8253	0	31.2707	0	2.63921	4.42478	84.0708	93.66	2.94	1.62335	16.9179	78	0.0233678	0	0.658673
2192.H06b.Bathroom.Door.Knob.3054.lane1.NoIndex.L001	Free-living	Non-saline	142	0.367811	0.355108	0.526261	14.7084	31.4305	2.41432	1.67437	11.9718	67.6056	86.46	2.76	4.39484	22.0203	105	0.366026	0.355108	0.512924
2192.H06b.Bathroom.Door.Knob.3102.lane1.NoIndex.L001	Free-living	Non-saline	130	0.0804474	0	0.736729	0	43.8743	0	1.67918	10.7692	73.8462	92.6	3	3.8662	17.2374	102	0.0733175	0	0.680875
2192.H06b.Bathroom.Door.Knob.3150.lane5.NoIndex.L005	Free-living	Non-saline	206	0.211209	0.164883	0.757611	13.1438	43.7685	1.25445	1.73095	7.76699	61.165	81.74	4.34	4.21793	27.4463	130	0.211125	0.164883	0.677262
2192.H06b.Bathroom.Door.Knob.3174.lane2.NoIndex.L002	Free-living	Non-saline	315	0.227419	0.120214	0.720432	9.65897	35.512	1.24458	2.0287	5.71429	61.9048	64.8	9.46	5.76546	41.5266	169	0.232552	0.120214	0.725394
2192.H06b.Bathroom.Door.Knob.3198.lane2.NoIndex.L002	Free-living	Non-saline	511	0.0863221	0.0470849	1.03336	3.32364	42.445	1.41667	2.43458	1.95695	90.411	77.96	12.78	4.36983	63.7022	144	0.100458	0.0451587	0.974532
2192.H06b.Bathroom.Door.Knob.3222.lane2.NoIndex.L002	Free-living	Non-saline	129	0.0464954	0	0.834227	0	45.0876	0	1.85023	10.8527	74.4186	90.22	2.68	3.97967	19.7573	92	0.0453551	0	0.828697
2192.H06b.Bathroom.Door.Knob.3246.lane2.NoIndex.L002	Free-living	Non-saline	263	0.142492	0.0745998	0.705176	7.45998	30.3242	1	2.32546	4.56274	68.0608	73.74	6.84	4.40301	37.0224	159	0.154496	0.0745998	0.737882
2192.H06b.Bathroom.Door.Knob.3318.lane5.NoIndex.L005	Free-living	Non-saline	182	0.0417792	0.012116	0.856209	0.40387	37.6559	3	2.27377	4.3956	81.3187	90.34	4.76	2.81104	20.7783	104	0.0422121	0.0118591	0.69023
2192.H06b.Bathroom.Door.Knob.3366.lane5.NoIndex.L005	Free-living	Non-saline	345	0.209211	0.138816	0.780899	6.59903	39.9972	2.10359	1.95238	4.34783	68.9855	66.16	8.36	5.36986	35.7206	193	0.215969	0.137818	0.738457
2192.H06b.Bedroom.Floor.3052.lane1.NoIndex.L001	Free-living	Non-saline	107	1.68957	1.84419	0.782546	56.3992	33.9848	3.26989	2.30264	17.757	57.9439	87.78	2	4.31706	14.4044	91	1.68788	1.84419	0.746106
2192.H06b.Bedroom.Floor.3076.lane1.NoIndex.L001	Free-living	Non-saline	227	0.397817	0.377209	0.45454	21.0359	28.2011	1.79317	1.61178	9.69163	61.674	72.64	4.74	5.5356	29.6853	171	0.399842	0.377209	0.507722
2192.H06b.Bedroom.Floor.3100.lane1.NoIndex.L001	Free-living	Non-saline	223	0.29705	0.148033	0.769675	14.3619	33.1393	1.03073	2.32255	8.07175	60.0897	73.36	5.92	5.48809	30.2828	157	0.302819	0.148033	0.928726
2192.H06b.Bedroom.Floor.3148.lane5.NoIndex.L005	Free-living	Non-saline	331	0.272487	0.207099	0.771723	12.7396	46.2741	1.62563	1.66772	3.92749	64.0483	61.56	8.14	5.56107	37.8115	200	0.271214	0.207099	0.669678
2192.H06b.Bedroom.Floor.3172.lane2.NoIndex.L002	Free-living	Non-saline	180	0.402606	0.386801	0.340229	27.1608	22.0459	1.42412	1.54327	6.66667	73.8889	81.24	3.8	4.34324	26.8484	112	0.404081	0.386801	0.41076
2192.H06b.Bedroom.Floor.3196.lane2.NoIndex.L002	Free-living	Non-saline	545	0.362055	0.256201	0.713658	15.2061	30.3643	1.68486	2.35032	3.66972	83.1193	66.96	14.26	6.07918	62.2741	281	0.372289	0.256201	0.776209
2192.H06b.Bedroom.Floor.3220.lane2.NoIndex.L002	Free-living	Non-saline	330	0.0788303	0	0.568889	0	30.4539	0	1.86803	3.0303	80.9091	76.08	7.88	4.47012	39.5141	198	0.0850742	0	0.635269
2192.H06b.Bedroom.Floor.3268.lane2.NoIndex.L002	Free-living	Non-saline	380	0.338446	0.250719	0.640507	15.2319	33.0653	1.64602	1.9371	5.26316	68.4211	67.66	11.28	6.05712	48.5731	188	0.361997	0.250719	0.677315
2192.H06b.Bedroom.Floor.3316.lane5.NoIndex.L005	Free-living	Non-saline	466	0.436741	0.313485	0.757415	14.8873	40.7467	2.10572	1.85884	4.07725	68.2403	49.96	12.4	6.83583	50.7999	228	0.428583	0.30916	0.631964
2192.H06b.Bedroom.Floor.3340.lane5.NoIndex.L005	Free-living	Non-saline	309	0.104083	0.0388517	0.581327	1.29506	34.8355	3	1.66878	3.8835	72.4919	74.44	7.6	4.8191	32.8186	185	0.108259	0.0388517	0.550668
2192.H06b.Bedroom.Floor.3364.lane5.NoIndex.L005	Free-living	Non-saline	394	0.26525	0.180727	0.80975	10.9944	40.6599	1.64381	1.99152	4.31472	73.8579	67.14	9.28	5.58938	42.8027	221	0.267168	0.179849	0.770897
2192.H06b.Front.Door.Knob.3053.lane1.NoIndex.L001	Free-living	Non-saline	370	0.173945	0.0404189	0.53477	4.04189	30.806	1	1.73592	1.89189	79.1892	71.34	10.24	4.74735	43.2812	217	0.18115	0.0404189	0.55345
2192.H06b.Front.Door.Knob.3077.lane1.NoIndex.L001	Free-living	Non-saline	166	0.0474579	0.0228584	0.843945	2.28584	33.5136	1	2.51822	4.21687	87.9518	93.04	4.3	2.591	25.3751	111	0.0515451	0.0228584	0.858771
2192.H06b.Front.Door.Knob.3101.lane1.NoIndex.L001	Free-living	Non-saline	127	0.0302356	0	1.00724	0	33.842	0	2.97628	2.3622	81.8898	93.3	3.2	1.8719	20.3916	94	0.0313174	0	0.941408
2192.H06b.Front.Door.Knob.3125.lane5.NoIndex.L005	Free-living	Non-saline	366	0.209819	0.106742	0.739715	4.29062	39.497	2.4878	1.87284	3.27869	65.5738	61.76	9.04	5.3977	37.5836	211	0.212836	0.106742	0.656089
2192.H06b.Front.Door.Knob.3173.lane2.NoIndex.L002	Free-living	Non-saline	388	0.15605	0.0413415	0.631496	2.47514	30.0723	1.67027	2.09993	1.80412	85.8247	78.18	9.8	3.74435	43.0013	189	0.16876	0.0413415	0.714517
2192.H06b.Front.Door.Knob.3197.lane2.NoIndex.L002	Free-living	Non-saline	33	0.0059855	0	0.476886	0	37.4696	0	1.27273	9.09091	63.6364	96.62	0.72	1.33628	4.34327	21	0.00622764	0	0.464477
2192.H06b.Front.Door.Knob.3221.lane2.NoIndex.L002	Free-living	Non-saline	28	0.00631627	0	1.36265	0	40.7354	0	3.34513	10.7143	85.7143	99.18	0.72	1.40834	5.79924	26	0.00651549	0	1.34762
2192.H06b.Front.Door.Knob.3269.lane2.NoIndex.L002	Free-living	Non-saline	298	0.056735	0.0207885	0.71804	2.07885	37.288	1	1.92566	2.01342	85.5705	83.7	8.76	2.92117	37.4527	170	0.0678999	0.0207885	0.71903
2192.H06b.Front.Door.Knob.3341.lane5.NoIndex.L005	Free-living	Non-saline	78	0.00999118	0	0.883328	0	37.7242	0	2.34155	5.12821	88.4615	97.04	2.06	1.92393	15.0976	51	0.0102199	0	0.794815
2192.H06b.Front.Door.Knob.3365.lane5.NoIndex.L005	Free-living	Non-saline	444	0.267575	0.187169	0.754203	7.58745	38.69	2.46683	1.94935	4.27928	70.7207	57.04	10.82	6.39723	44.4104	242	0.270158	0.185691	0.70175
2192.H06b.Kitchen.Counter.3073.lane1.NoIndex.L001	Free-living	Non-saline	265	0.111684	0.0170072	0.692369	1.70072	37.6122	1	1.84081	2.26415	75.0943	79.74	6.84	3.40656	30.6582	173	0.122403	0.0170072	0.616596
2192.H06b.Kitchen.Counter.3097.lane1.NoIndex.L001	Free-living	Non-saline	156	0.154781	0.102449	0.841949	10.2449	39.6536	1	2.12326	4.48718	75	85.96	3.86	2.86493	22.6851	107	0.156337	0.102449	0.814174
2192.H06b.Kitchen.Counter.3145.lane5.NoIndex.L005	Free-living	Non-saline	341	0.291213	0.120743	0.881892	6.55576	49.1566	1.84178	1.79404	3.22581	68.915	66.16	8.32	5.17358	35.6049	201	0.292556	0.120743	0.768249
2192.H06b.Kitchen.Counter.3169.lane5.NoIndex.L005	Free-living	Non-saline	347	0.092962	0.0237322	0.685772	0.79107	37.3508	3	1.83603	4.32277	76.9452	75.3	8.54	5.14303	33.0439	234	0.0954539	0.0237322	0.666444
2192.H06b.Kitchen.Counter.3193.lane2.NoIndex.L002	Free-living	Non-saline	583	0.432706	0.314357	0.950046	9.74123	38.8354	3.22707	2.44634	2.22985	81.4751	58.34	15.26	5.98333	58.2809	239	0.440833	0.314357	0.901251
2192.H06b.Kitchen.Counter.3217.lane2.NoIndex.L002	Free-living	Non-saline	340	0.0782085	0	0.608217	0	32.7488	0	1.85722	2.64706	86.7647	82.02	9.12	3.24067	46.5609	147	0.0849089	0	0.592245
2192.H06b.Kitchen.Counter.3241.lane2.NoIndex.L002	Free-living	Non-saline	145	1.40233	1.56152	0.626845	49.0633	24.1431	3.18266	2.59638	15.1724	66.2069	87.26	3.06	4.75035	21.0528	105	1.39929	1.56152	0.59077
2192.H06b.Kitchen.Counter.3265.lane2.NoIndex.L002	Free-living	Non-saline	361	0.270683	0.126046	0.626009	10.3485	32.1923	1.21801	1.9446	4.70914	79.2244	72.36	7.86	5.25441	44.7291	175	0.270211	0.126046	0.646597
2192.H06b.Kitchen.Counter.3289.lane2.NoIndex.L002	Free-living	Non-saline	376	0.347831	0.220766	1.44884	14.9805	36.6124	1.47368	3.95724	4.52128	44.9468	52.82	8.06	6.6219	46.0849	157	0.383259	0.220766	1.15541
2192.H06b.Kitchen.Counter.3313.lane5.NoIndex.L005	Free-living	Non-saline	419	0.271302	0.17611	0.496886	10.1477	28.9811	1.73547	1.71451	3.34129	67.5418	56.66	10.26	6.17497	45.5848	223	0.27524	0.175438	0.489483
2192.H06b.Kitchen.Counter.3337.lane5.NoIndex.L005	Free-living	Non-saline	321	0.878373	1.00065	0.399358	27.519	31.0221	3.63624	1.28733	5.60748	64.1745	60.64	8.1	5.97538	33.9689	171	0.850433	0.995015	0.397055
2192.H06b.Kitchen.Floor.3050.lane1.NoIndex.L001	Free-living	Non-saline	240	0.0633094	0.0148994	0.85132	1.48994	32.6521	1	2.60724	4.16667	78.3333	83.42	5.68	3.67331	31.0595	151	0.0702529	0.0148994	0.83212
2192.H06b.Kitchen.Floor.3074.lane1.NoIndex.L001	Free-living	Non-saline	303	0.252526	0.153517	0.70065	6.54135	31.7251	2.34686	2.20851	2.64026	62.3762	67.98	8.18	4.52258	37.8481	172	0.260156	0.153517	0.764523
2192.H06b.Kitchen.Floor.3098.lane1.NoIndex.L001	Free-living	Non-saline	263	0.0673615	0	0.554388	0	26.9175	0	2.05959	1.90114	82.5095	82.3	6.86	2.84452	30.395	169	0.0726448	0	0.577684
2192.H06b.Kitchen.Floor.3146.lane5.NoIndex.L005	Free-living	Non-saline	100	0.0110108	0	0.622703	0	38.5487	0	1.61537	3	88	95.56	2.68	1.27374	15.4858	66	0.0113901	0	0.555211
2192.H06b.Kitchen.Floor.3170.lane5.NoIndex.L005	Free-living	Non-saline	86	0.0110692	0	0.866311	0	47.9616	0	1.80626	3.48837	90.6977	96.5	2.18	1.68791	15.9631	51	0.0115451	0	0.757571
2192.H06b.Kitchen.Floor.3218.lane2.NoIndex.L002	Free-living	Non-saline	291	0.132326	0.0891929	0.657013	7.17982	33.5823	1.24227	1.95642	3.78007	82.1306	83.16	6.58	4.00302	44.0994	162	0.137064	0.0891929	0.661631
2192.H06b.Kitchen.Floor.3242.lane2.NoIndex.L002	Free-living	Non-saline	399	0.167943	0	0.736794	0	33.3811	0	2.20722	3.00752	79.198	69.78	9.86	5.07785	45.7299	242	0.170964	0	0.672159
2192.H06b.Kitchen.Floor.3290.lane2.NoIndex.L002	Free-living	Non-saline	789	0.302054	0.0795902	0.938036	7.95902	38.1508	1	2.45876	0.887199	69.455	26.52	24.32	7.94783	90.2817	166	0.322758	0.0795902	0.779284
2192.H06b.Kitchen.Floor.3314.lane5.NoIndex.L005	Free-living	Non-saline	348	0.265556	0.193197	0.709688	10.9686	44.1163	1.76137	1.60868	4.5977	63.5057	58.34	8.58	5.9439	35.942	205	0.265394	0.192049	0.583406
2192.H06b.Kitchen.Floor.3362.lane5.NoIndex.L005	Free-living	Non-saline	385	0.193544	0.124584	0.63598	10.8571	28.419	1.14749	2.23787	3.11688	79.4805	74.26	9.48	5.0098	40.9621	216	0.199881	0.124584	0.614593
2192.H06b.Kitchen.Light.Switch.3051.lane1.NoIndex.L001	Free-living	Non-saline	124	0.0679318	0	0.667944	0	39.4302	0	1.69399	8.87097	65.3226	85.98	2.5	3.97154	16.6125	93	0.0732353	0	0.644718
2192.H06b.Kitchen.Light.Switch.3075.lane1.NoIndex.L001	Free-living	Non-saline	254	0.300317	0.17577	0.542238	7.40665	34.1334	2.37313	1.58859	8.26772	60.2362	68.4	5.66	5.62031	30.1929	194	0.326998	0.17577	0.679945
2192.H06b.Kitchen.Light.Switch.3147.lane5.NoIndex.L005	Free-living	Non-saline	179	0.0496712	0.0296197	0.58972	2.02459	33.0276	1.463	1.78554	4.46927	78.2123	89.48	4.32	2.81038	20.9224	106	0.0540922	0.0296197	0.685794
2192.H06b.Kitchen.Light.Switch.3195.lane2.NoIndex.L002	Free-living	Non-saline	355	0.377617	0.0859507	0.690984	8.59507	35.1097	1	1.96807	3.66197	60.5634	56.98	9.84	5.90175	44.3167	203	0.402348	0.0859507	0.738287
2192.H06b.Kitchen.Light.Switch.3219.lane2.NoIndex.L002	Free-living	Non-saline	135	0.0140994	0	0.664396	0	34.4776	0	1.92704	2.22222	93.3333	93.86	3.7	2.0756	26.0569	52	0.0171538	0	0.710998
2192.H06b.Kitchen.Light.Switch.3243.lane2.NoIndex.L002	Free-living	Non-saline	331	0.238144	0.133009	0.422137	13.3009	27.1312	1	1.55591	4.53172	41.3897	57.22	7.16	6.21277	43.907	157	0.25572	0.133009	0.363049
2192.H06b.Kitchen.Light.Switch.3267.lane2.NoIndex.L002	Free-living	Non-saline	249	0.0637603	0	0.619742	0	34.3314	0	1.80518	3.61446	88.3534	89.2	6.36	3.3322	34.0036	123	0.0668697	0	0.676425
2192.H06b.Kitchen.Light.Switch.3315.lane5.NoIndex.L005	Free-living	Non-saline	281	0.103317	0.0417894	0.680621	1.39298	40.5192	3	1.67975	2.84698	67.9715	73.18	6.74	4.23237	31.7146	169	0.106123	0.0417894	0.628065
2192.H06b.Kitchen.Light.Switch.3339.lane5.NoIndex.L005	Free-living	Non-saline	195	0.0607101	0.0374913	0.515096	1.24971	25.0456	3	2.05663	3.58974	71.2821	84.44	4.78	2.97718	25.0349	105	0.0628755	0.0374913	0.480288
2192.H06b.Kitchen.Light.Switch.3363.lane5.NoIndex.L005	Free-living	Non-saline	359	0.270529	0.211402	0.872101	7.01458	51.736	3.01375	1.68567	3.89972	67.4095	63.06	8.66	5.59511	37.8017	219	0.26946	0.211402	0.731482
2192.H07a.Bathroom.Door.Knob.3630.lane5.NoIndex.L005	Free-living	Non-saline	245	0.101906	0.0625321	0.60125	2.0844	34.3784	3	1.74892	3.26531	71.4286	73.8	6.44	3.91612	26.9076	134	0.105541	0.0625321	0.53855
2192.H07a.Bathroom.Door.Knob.3654.lane2.NoIndex.L002	Free-living	Non-saline	380	0.322929	0.227981	0.630895	14.6295	37.6549	1.55836	1.67547	3.94737	78.6842	73.62	9.46	5.17145	43.5644	225	0.328055	0.227981	0.668388
2192.H07a.Bathroom.Door.Knob.3678.lane2.NoIndex.L002	Free-living	Non-saline	65	0.00841473	0	0.338319	0	18.8746	0	1.79245	12.3077	70.7692	95.5	1.2	2.24002	13.2661	51	0.0098572	0	0.479223
2192.H07a.Bathroom.Door.Knob.3726.lane2.NoIndex.L002	Free-living	Non-saline	36	0.14316	0.115571	0.985915	11.5572	44.1315	1	2.23404	22.2222	55.5556	96.86	0.64	2.6569	6.49695	28	0.143957	0.115571	0.886598
2192.H07a.Bedroom.Floor.3676.lane2.NoIndex.L002	Free-living	Non-saline	139	0.270919	0.161305	0.962696	16.1305	41.5883	1	2.31483	7.91367	60.4317	83.14	2.52	3.79068	20.5455	108	0.269885	0.161305	0.951055
2192.H07a.Bedroom.Floor.3724.lane2.NoIndex.L002	Free-living	Non-saline	134	0.124216	0.103982	0.704267	2.94902	37.2069	3.52597	1.89284	5.22388	81.3433	90.58	3.12	2.70142	22.1092	99	0.126667	0.103982	0.762683
2192.H07a.Front.Door.Knob.3629.lane5.NoIndex.L005	Free-living	Non-saline	350	0.0971355	0.043032	0.6056	1.4344	33.4099	3	1.81264	2.28571	76.8571	71.64	9.24	4.16778	39.7225	186	0.110968	0.0429089	0.759126
2192.H07a.Front.Door.Knob.3653.lane2.NoIndex.L002	Free-living	Non-saline	595	0.29523	0.115396	0.880858	8.7209	36.4928	1.32321	2.41378	2.18487	84.3697	66.9	15.48	5.59452	53.0438	251	0.355231	0.115396	0.998358
2192.H07a.Front.Door.Knob.3725.lane2.NoIndex.L002	Free-living	Non-saline	507	0.412227	0.205378	0.789637	20.5378	38.9805	1	2.02572	3.15582	67.6529	51.16	14.04	6.69054	52.2924	242	0.445012	0.205378	0.894837
2192.H07a.Front.Door.Knob.3749.lane2.NoIndex.L002	Free-living	Non-saline	1100	0.674013	0.739044	1.02221	66.0976	41.9723	1.11811	2.43543	1.36364	80.8182	22.84	29.42	8.69988	89.2979	340	0.654352	0.550089	0.988932
2192.H07a.Front.Door.Knob.3773.lane2.NoIndex.L002	Free-living	Non-saline	255	0.753653	0.756532	0.577345	49.5075	35.8105	1.52812	1.61222	6.27451	81.9608	87.74	6.2	4.53249	31.5182	168	0.755469	0.756532	0.641939
2192.H07a.Kitchen.Counter.3625.lane5.NoIndex.L005	Free-living	Non-saline	440	0.526589	0.531353	0.597158	15.7579	32.7777	3.37198	1.82184	3.63636	64.7727	46.8	10.26	6.78139	46.1775	254	0.520315	0.527221	0.575953
2192.H07a.Kitchen.Counter.3673.lane2.NoIndex.L002	Free-living	Non-saline	862	0.65228	0.43027	0.644505	43.0269	34.7815	1	1.85301	1.62413	79.1183	33.74	23.14	7.76396	70.0918	338	0.736828	0.43027	0.902881
2192.H07a.Kitchen.Counter.3721.lane2.NoIndex.L002	Free-living	Non-saline	205	0.84732	0.936104	0.627168	43.3019	37.2086	2.16181	1.68555	9.26829	67.3171	78.48	4.06	5.20998	24.4891	143	0.842059	0.936104	0.626314
2192.H07a.Kitchen.Counter.3745.lane2.NoIndex.L002	Free-living	Non-saline	959	0.390738	0.0574834	0.948233	5.74834	41.2621	1	2.29807	0.729927	82.8989	38.66	25.3	6.88053	76.3529	318	0.452286	0.0574834	0.946656
2192.H07a.Kitchen.Counter.3769.lane2.NoIndex.L002	Free-living	Non-saline	43	0.908423	0.908716	0.382119	90.8716	27.7733	1	1.37585	9.30233	72.093	96.32	1.02	1.85653	9.63825	37	0.907175	0.908716	0.44556
2192.H07a.Kitchen.Floor.3626.lane5.NoIndex.L005	Free-living	Non-saline	24	0.00109702	0	0.410382	0	30.5738	0	1.34227	16.6667	83.3333	99.36	0.64	1.05607	7.51887	18	0.00112576	0	0.401782
2192.H07a.Kitchen.Floor.3674.lane2.NoIndex.L002	Free-living	Non-saline	230	0.372834	0.24959	0.490025	7.93795	34.3823	3.14427	1.42522	5.21739	70.8696	78.16	4.78	4.60738	27.0405	175	0.374487	0.24959	0.513517
2192.H07a.Kitchen.Floor.3770.lane2.NoIndex.L002	Free-living	Non-saline	755	0.432872	0.230578	0.568959	23.0578	28.427	1	2.00147	1.45695	84.7682	56.78	19.6	6.36966	64.6927	307	0.483396	0.231124	0.685357
2192.H07a.Kitchen.Light.Switch.3675.lane2.NoIndex.L002	Free-living	Non-saline	227	0.427545	0.373266	0.636364	14.7703	40.2981	2.52715	1.57914	6.1674	67.4009	77.4	5.12	4.62498	28.7927	166	0.429559	0.373266	0.685516
2192.H07a.Kitchen.Light.Switch.3723.lane2.NoIndex.L002	Free-living	Non-saline	85	0.210012	0.143259	0.83617	8.46119	49.3434	1.69313	1.69459	20	55.2941	91.36	1.44	4.12874	13.8056	72	0.210519	0.143259	0.868124
2192.H07a.Kitchen.Light.Switch.3747.lane2.NoIndex.L002	Free-living	Non-saline	1064	0.696012	0.653576	0.726445	65.3576	37.5416	1	1.93504	1.31579	82.5188	27.58	28.54	8.35471	86.1614	326	0.708435	0.560001	0.86655
2192.H07a.Kitchen.Light.Switch.3771.lane2.NoIndex.L002	Free-living	Non-saline	589	0.421717	0.287623	0.568237	28.7623	34.4787	1	1.64808	2.54669	82.0034	64.24	15.4	6.09635	59.3856	286	0.43513	0.287623	0.63798
2192.H07b.Bathroom.Door.Knob.3846.lane2.NoIndex.L002	Free-living	Non-saline	151	0.162929	0.0894673	0.594646	8.94673	34.8641	1	1.70561	5.96026	78.8079	91.68	3.24	2.83447	23.0736	109	0.179134	0.0894673	0.70077
2192.H07b.Bathroom.Door.Knob.3870.lane2.NoIndex.L002	Free-living	Non-saline	1167	1.02193	1.22832	0.964444	65.0289	41.3588	1.88889	2.3319	1.02828	82.1765	23.12	31.12	8.68377	86.0678	323	1.03732	1.22832	0.897132
2192.H07b.Bathroom.Door.Knob.3942.lane2.NoIndex.L002	Free-living	Non-saline	550	0.410709	0.27949	0.555355	27.949	30.9174	1	1.79625	3.27273	79.8182	62.04	15.68	6.39682	54.1712	287	0.446188	0.3041	0.703998
2192.H07b.Bathroom.Door.Knob.4014.lane2.NoIndex.L002	Free-living	Non-saline	448	0.643213	1.06334	0.741416	86.1255	38.4294	1.23464	1.92929	3.79464	70.3125	59.04	11.8	6.25377	45.1722	170	0.497486	0.456262	0.888709
2192.H07b.Bathroom.Door.Knob.4062.lane2.NoIndex.L002	Free-living	Non-saline	116	0.108171	0.00561798	0.43567	0.5618	28.3472	1	1.53691	8.62069	66.3793	87.06	2.28	3.38613	18.7181	91	0.111823	0.00561798	0.497912
2192.H07b.Bathroom.Door.Knob.4110.lane6.NoIndex.L006	Free-living	Non-saline	623	0.464311	0.24663	0.572334	24.663	35.516	1	1.61148	2.24719	81.3804	55.2	17.32	6.49205	59.3457	315	0.478483	0.24663	0.632655
2192.H07b.Bathroom.Door.Knob.4134.lane6.NoIndex.L006	Free-living	Non-saline	74	0.0101591	0	0.899447	0	50.0587	0	1.79679	8.10811	78.3784	94.44	1.88	1.84887	11.2686	53	0.0102571	0	0.85478
2192.H07b.Bathroom.Door.Knob.4182.lane6.NoIndex.L006	Free-living	Non-saline	269	0.451997	0.47181	0.594691	32.2247	42.0241	1.46412	1.41512	5.94796	66.9145	74.4	6.78	4.83221	32.6807	132	0.309708	0.257868	0.577077
2192.H07b.Bedroom.Floor.3844.lane2.NoIndex.L002	Free-living	Non-saline	444	0.492285	0.407937	0.672753	35.556	36.5299	1.14731	1.84165	3.15315	82.8829	68.28	11.4	5.45926	43.2294	227	0.511685	0.407937	0.822792
2192.H07b.Bedroom.Floor.3940.lane2.NoIndex.L002	Free-living	Non-saline	190	0.933323	0.966033	0.619534	96.6033	34.969	1	1.77167	3.15789	91.5789	92.48	4.7	2.69674	27.7169	94	0.853082	0.869718	0.802835
2192.H07b.Bedroom.Floor.3964.lane2.NoIndex.L002	Free-living	Non-saline	945	0.506596	0.309285	0.905254	27.7352	39.5687	1.11514	2.2878	1.5873	78.5185	30.78	28.44	8.28405	88.5476	325	0.542023	0.277231	0.854347
2192.H07b.Bedroom.Floor.4012.lane2.NoIndex.L002	Free-living	Non-saline	251	0.776399	1.01167	0.643851	60.9382	33.4201	1.66016	1.92654	7.56972	66.5339	76.24	6.16	5.18683	33.4259	101	0.587847	0.623701	0.798604
2192.H07b.Bedroom.Floor.4036.lane2.NoIndex.L002	Free-living	Non-saline	1017	0.582284	0.42181	0.731987	42.181	38.0232	1	1.92511	1.17994	79.2527	23.92	27.14	8.5507	82.2744	371	0.664956	0.42181	0.881199
2192.H07b.Bedroom.Floor.4060.lane2.NoIndex.L002	Free-living	Non-saline	148	0.783313	0.833116	0.682773	45.1388	35.1589	1.84567	1.94196	14.1892	52.7027	82.32	2.7	4.9244	20.1849	120	0.780748	0.833116	0.733176
2192.H07b.Bedroom.Floor.4084.lane2.NoIndex.L002	Free-living	Non-saline	888	0.595558	0.51044	0.684945	32.7995	41.5034	1.55624	1.65033	1.35135	77.7027	36.92	23.64	7.72941	76.9918	310	0.629987	0.488174	0.851174
2192.H07b.Bedroom.Floor.4108.lane6.NoIndex.L006	Free-living	Non-saline	106	0.604959	0.602193	0.657891	60.2193	31.4605	1	2.09116	8.49057	76.4151	94.22	2.16	3.18046	17.5535	74	0.60205	0.602193	0.561172
2192.H07b.Bedroom.Floor.4132.lane6.NoIndex.L006	Free-living	Non-saline	238	0.0764806	0	0.755574	0	36.5782	0	2.06564	3.78151	76.8908	80.74	5.26	3.68144	29.2851	156	0.0797583	0	0.742233
2192.H07b.Front.Door.Knob.3941.lane2.NoIndex.L002	Free-living	Non-saline	868	0.79819	0.864128	0.986589	64.7695	43.307	1.33416	2.27813	1.38249	72.5806	26.36	23.14	8.25004	69.8259	314	0.847019	0.864128	1.09189
2192.H07b.Front.Door.Knob.3989.lane2.NoIndex.L002	Free-living	Non-saline	296	0.166089	0.0481583	0.654305	4.81583	39.0599	1	1.67513	3.04054	72.973	75.66	8.82	4.0822	36.1888	187	0.190777	0.0481583	1.02389
2192.H07b.Front.Door.Knob.4013.lane2.NoIndex.L002	Free-living	Non-saline	1048	0.878741	1.02572	0.948018	79.6624	44.6816	1.28759	2.12172	0.858779	81.0115	25.92	29.4	8.13929	83.9492	311	0.916322	0.984568	0.967097
2192.H07b.Front.Door.Knob.4037.lane2.NoIndex.L002	Free-living	Non-saline	409	0.608338	0.539755	0.636258	39.9213	34.6596	1.35205	1.83574	4.15648	59.9022	52.9	11.28	6.71658	43.2576	231	0.621681	0.539755	0.668784
2192.H07b.Front.Door.Knob.4109.lane6.NoIndex.L006	Free-living	Non-saline	728	0.37118	0.0965186	0.718207	9.65186	38.3141	1	1.87453	1.0989	82.5549	53.26	18.88	6.09946	60.5687	339	0.413644	0.0965186	0.845848
2192.H07b.Front.Door.Knob.4181.lane6.NoIndex.L006	Free-living	Non-saline	959	0.707231	0.588603	0.693214	58.8603	34.5882	1	2.00419	0.625652	76.3295	19.6	26.28	8.38262	78.4375	352	0.728284	0.588603	0.786781
2192.H07b.Kitchen.Counter.3865.lane2.NoIndex.L002	Free-living	Non-saline	167	0.904187	0.942252	0.550818	67.0628	32.411	1.40503	1.69948	6.58683	76.6467	88.1	3.78	3.70287	22.155	139	0.903153	0.942252	0.542249
2192.H07b.Kitchen.Counter.3985.lane2.NoIndex.L002	Free-living	Non-saline	423	0.263181	0.0251056	0.531789	2.51056	31.5862	1	1.68361	2.60047	78.487	65.56	11	5.35576	47.3701	255	0.294788	0.0251056	0.808798
2192.H07b.Kitchen.Counter.4009.lane2.NoIndex.L002	Free-living	Non-saline	1063	1.02067	0.916908	0.722657	87.211	40.8706	1.05137	1.76816	0.658514	81.6557	28.22	28.62	7.89981	81.0689	288	1.0719	0.916908	1.0064
2192.H07b.Kitchen.Counter.4057.lane2.NoIndex.L002	Free-living	Non-saline	368	0.419871	0.295435	0.57304	9.65759	27.4415	3.05909	2.08822	4.34783	70.1087	62.88	8.74	5.8649	42.2163	242	0.431979	0.295435	0.739428
2192.H07b.Kitchen.Counter.4081.lane2.NoIndex.L002	Free-living	Non-saline	205	0.271185	0.232131	0.873197	20.9272	35.2792	1.10923	2.4751	8.29268	70.7317	84.38	5.34	4.24573	26.5724	142	0.277335	0.232131	0.984861
2192.H07b.Kitchen.Counter.4105.lane2.NoIndex.L002	Free-living	Non-saline	150	0.471833	0.53254	0.492915	41.8887	31.6588	1.27132	1.55696	16	54.6667	83.38	2.76	5.05551	25.3202	53	0.586804	0.632873	0.53331
2192.H07b.Kitchen.Counter.4129.lane6.NoIndex.L006	Free-living	Non-saline	753	0.558241	0.473388	0.893794	47.3388	41.3703	1	2.16047	1.59363	84.595	54.24	20.12	6.3887	59.1779	285	0.617123	0.473388	1.00715
2192.H07b.Kitchen.Counter.4153.lane6.NoIndex.L006	Free-living	Non-saline	335	0.449639	0.154607	0.787429	15.4607	42.2277	1	1.86472	4.1791	51.6418	51.6	7.08	6.43374	35.5359	220	0.448302	0.154607	0.76372
2192.H07b.Kitchen.Floor.3842.lane2.NoIndex.L002	Free-living	Non-saline	67	0.0147429	0	0.796478	0	36.0102	0	2.21181	4.47761	80.597	95.68	1.32	1.25202	12.1894	51	0.01621	0	0.842239
2192.H07b.Kitchen.Floor.3866.lane2.NoIndex.L002	Free-living	Non-saline	506	0.23289	0.0742725	0.676196	7.42725	33.2468	1	2.03387	2.17391	72.9249	56.88	14.52	5.8786	52.3866	243	0.287437	0.0742725	0.602738
2192.H07b.Kitchen.Floor.3938.lane2.NoIndex.L002	Free-living	Non-saline	1167	0.836539	0.99717	0.704347	52.9168	34.7919	1.88441	2.02446	1.11397	79.7772	19.24	30.62	8.93102	90.9374	319	0.902485	0.99717	1.01729
2192.H07b.Kitchen.Floor.4010.lane2.NoIndex.L002	Free-living	Non-saline	446	0.965798	0.836003	0.824909	60.4726	40.2259	1.38245	2.05069	2.01794	78.0269	65.34	12.18	4.7217	47.6048	154	0.505359	0.131947	0.931877
2192.H07b.Kitchen.Floor.4058.lane2.NoIndex.L002	Free-living	Non-saline	433	0.266401	0.161774	0.869473	16.1774	32.7814	1	2.65233	1.84758	84.5266	74.42	12.08	4.65718	44.8106	199	0.284723	0.161774	0.908733
2192.H07b.Kitchen.Floor.4178.lane6.NoIndex.L006	Free-living	Non-saline	644	0.452364	0.169065	0.836865	15.0921	35.7	1.12022	2.34416	2.32919	79.0373	53.32	17.4	6.63554	58.7138	269	0.385689	0.10726	0.915071
2192.H07b.Kitchen.Light.Switch.3843.lane2.NoIndex.L002	Free-living	Non-saline	84	0.0208339	0	0.957508	0	43.2956	0	2.21156	7.14286	78.5714	93.54	2.1	2.75163	16.1013	69	0.0215031	0	0.936084
2192.H07b.Kitchen.Light.Switch.3867.lane2.NoIndex.L002	Free-living	Non-saline	43	0.190581	0.18766	0.804228	18.766	61.7539	1	1.30231	18.6047	65.1163	97.36	0.9	2.61335	9.18534	39	0.193138	0.18766	1.03951
2192.H07b.Kitchen.Light.Switch.3963.lane2.NoIndex.L002	Free-living	Non-saline	258	0.245624	0.0877514	0.614706	8.77514	36.8141	1	1.66975	6.20155	64.3411	72.18	6.56	5.08233	31.3015	183	0.250447	0.0877514	0.684053
2192.H07b.Kitchen.Light.Switch.4035.lane2.NoIndex.L002	Free-living	Non-saline	466	0.635611	0.454406	1.17855	45.4406	45.6847	1	2.57976	3.21888	51.9313	41.46	10.9	7.25449	47.6834	247	0.650059	0.454406	1.22071
2192.H07b.Kitchen.Light.Switch.4131.lane6.NoIndex.L006	Free-living	Non-saline	563	0.481793	0.463697	0.652872	21.7694	35.5464	2.13004	1.83667	2.6643	75.4885	50.58	14.48	6.62243	54.8609	316	0.487205	0.449438	0.718396
2192.H07b.Kitchen.Light.Switch.4155.lane6.NoIndex.L006	Free-living	Non-saline	141	0.122477	0	0.719793	0	37.0279	0	1.94392	5.67376	77.305	91.12	3.2	2.6004	17.2351	98	0.137824	0	0.885968
809.PLRP13.35	Free-living	Non-saline	918	1.34809	2.8975	0.249793	64.7095	20.8938	4.47771	1.19554	1.41612	76.0349	30.42	23.5	8.14132	88.4394	75	0.796829	1.49132	0.588255
809.PLRP15.mat	Free-living	Non-saline	610	0.281216	0.31923	0.734755	31.923	34.2279	1	2.14665	2.95082	70.6557	42.22	15.9	7.47681	79.408	64	0.348287	0.264127	0.626199
809.PLRP16.mat	Free-living	Non-saline	633	0.249763	0.336708	0.286305	33.6708	22.5995	1	1.26687	2.8436	72.8278	49.2	15.8	7.22049	89.6969	65	0.278108	0.215931	0.486421
809.PLRP3.85	Free-living	Non-saline	822	0.626481	1.04254	0.317075	100	25.4789	1.04254	1.24446	1.3382	77.2506	35.68	21.8	7.61744	85.2894	47	0.514707	0.312566	0.711889
809.PLRP4.35	Free-living	Non-saline	863	1.23717	2.10912	0.278767	100	22.9168	2.10912	1.21643	1.3905	77.5203	34.36	20.92	7.73132	86.8994	64	0.85507	0.610919	1.03328
925.IA1y	Free-living	Non-saline	79	0.0460013	0	0.105263	0	10.5263	0	1	16.4557	49.3671	90.92	1.86	3.59623	20.2756	15	0.0579905	0.0247652	0.218978
925.IA1z	Free-living	Non-saline	97	0.0722472	0.056962	0.527687	2.8481	34.4462	2	1.53191	17.5258	36.0825	85.72	1.68	4.13721	23.0886	20	0.0715994	0.0298013	0.457718
925.IA2x	Free-living	Non-saline	87	0.0617033	0	0.358209	0	35.8209	0	1	20.6897	40.2299	86.36	1.5	4.4677	19.6012	19	0.0393819	0	0.421053
925.IA2y	Free-living	Non-saline	76	0.0594889	0	0.571429	0	14.2857	0	4	23.6842	32.8947	88.12	1.1	4.51052	17.9503	17	0.0412179	0	0.666667
925.IA2z	Free-living	Non-saline	84	0.0480874	0	0	0	0	0	0	23.8095	35.7143	88.62	1.1	4.60995	18.4284	16	0.0366202	0	0.285714
925.IA4x	Free-living	Non-saline	55	0.0136467	0	0.571429	0	28.5714	0	2	34.5455	23.6364	92.06	0.58	4.15843	15.7195	14	0.0307965	0	0.292683
925.IA4z	Free-living	Non-saline	53	0.00854827	0	1.73134	0	89.5522	0	1.93333	32.0755	26.4151	91.8	0.72	4.09172	14.5716	12	0.017149	0	1.39837
925.IA5y	Free-living	Non-saline	31	0	0	0	0	0	0	0	35.4839	32.2581	96.52	0.48	3.09177	8.60321	8	0	0	0
925.IB2z	Free-living	Non-saline	59	0.0625171	0	0	0	0	0	0	32.2034	33.8983	92.2	0.9	4.18159	15.8436	10	0.409309	0.40412	0
925.IB3x	Free-living	Non-saline	34	0	0	0	0	0	0	0	26.4706	47.0588	96.56	0.68	2.69275	9.53022	8	0.00116479	0	0.0906921
925.IB3z	Free-living	Non-saline	43	0.00178811	0	0.210526	0	10.5263	0	2	25.5814	44.186	94.82	0.88	3.16615	11.8317	10	0.00171748	0	0.137931
925.IB4y	Free-living	Non-saline	56	0.00497879	0	0.350649	0	19.4805	0	1.8	25	50	94.82	1.26	3.28957	13.8308	15	0.0117097	0	0.586268
925.IB4z	Free-living	Non-saline	51	0.0227848	0	0.222222	0	11.1111	0	2	29.4118	37.2549	93.38	1.02	3.26738	13.1232	12	0.0210247	0	0.169435
925.IB5y	Free-living	Non-saline	76	0.026215	0	1.28561	0	48.1267	0	2.67129	17.1053	64.4737	93.06	1.92	3.30863	15.3842	29	0.0299352	0	0.949652
925.IC1x	Free-living	Non-saline	112	0.0914824	0.048314	0	2.4157	0	2	0	11.6071	33.9286	76.96	1.74	4.67589	23.5648	18	0.0704551	0.0330977	0.12797
925.IC1y	Free-living	Non-saline	130	0.0641165	0.0414126	0.203028	2.07063	18.9671	2	1.07042	10.7692	45.3846	78.12	2.64	4.67353	26.2083	22	0.0579999	0.0322263	0.217644
925.IC1z	Free-living	Non-saline	136	0.133755	0	0	0	0	0	0	13.9706	37.5	74	2.26	5.21074	27.552	22	0.0861053	0	0.36603
925.IC2x	Free-living	Non-saline	59	0.2273	0.170404	0	8.52018	0	2	0	28.8136	32.2034	90.44	1	3.96591	15.8049	12	0.11541	0.0926393	0
925.IC2y	Free-living	Non-saline	62	0.175137	0.109091	0	5.45455	0	2	0	30.6452	33.871	90.52	1.04	4.25009	15.5009	13	0.142847	0.106729	0.166667
925.IC4x	Free-living	Non-saline	80	0.103234	0	0.314286	0	31.4286	0	1	31.25	40	90.86	1.62	4.66587	18.8891	18	0.20352	0.136927	0.261538
925.IC4y	Free-living	Non-saline	73	0.144125	0	2.76923	0	76.9231	0	3.6	30.137	35.6164	90.3	1.18	4.3593	17.9722	16	0.362856	0.305669	1.63636
925.IC5y	Free-living	Non-saline	54	0.0101835	0	1.86047	0	55.8139	0	3.33333	11.1111	61.1111	94.64	1.5	1.61978	13.1959	21	0.0105993	0	1.41304
925.IC5z	Free-living	Non-saline	86	0.0313596	0	0.618663	0	34.53	0	1.79167	16.2791	48.8372	89.92	1.82	3.87614	19.3726	33	0.0340419	0	0.608044
925.ID3x	Free-living	Non-saline	63	0.103035	0.0896615	0.20339	4.48307	20.339	2	1	22.2222	46.0317	91.1	1.2	3.9627	15.101	13	0.102524	0.0616158	0.404494
925.ID3y	Free-living	Non-saline	61	0.0759115	0.0478153	0.00787402	2.39077	0.7874	2	1	24.5902	39.3443	92.98	1.12	3.90464	14.0459	13	0.0702218	0.0340076	0.463504
925.ID3z	Free-living	Non-saline	57	0.0654316	0.0449714	0	2.24857	0	2	0	26.3158	36.8421	94	0.78	3.91004	14.339	12	0.0658252	0.0340241	0.380952
925.ID4y	Free-living	Non-saline	54	0.103448	0	0.6	0	60	0	1	33.3333	33.3333	93.14	0.62	4.19457	13.9941	11	0.120384	0.0589977	0.625
925.ID4z	Free-living	Non-saline	58	0.276088	0.29087	0.375	14.5435	25	2	1.5	31.0345	39.6552	92.28	0.88	4.22422	15.1492	10	0.156307	0.159983	0.225
925.ID5z	Free-living	Non-saline	56	0.0261114	0	0.622462	0	44.4797	0	1.39943	14.2857	41.0714	92.3	1.3	2.44361	12.2685	23	0.0417034	0	0.59599
925.IE2x	Free-living	Non-saline	120	0.179626	0	0.15677	0	12.114	0	1.29412	14.1667	54.1667	84.94	2.78	4.19219	24.8276	22	0.242012	0.0646485	0.458058
925.IE2z	Free-living	Non-saline	97	0.0789185	0	0.36	0	24	0	1.5	17.5258	53.6082	88.96	2.26	3.91794	20.4476	16	0.242429	0.131446	0.961934
925.IE3z	Free-living	Non-saline	50	0.258968	0.288422	0.75	14.4211	37.5	2	2	42	26	93.6	0.56	4.34767	13.1064	12	0.342707	0.356344	0.545455
925.IE4y	Free-living	Non-saline	93	0.118461	0	2.22222	0	22.2222	0	10	19.3548	38.7097	84.02	1.48	4.45893	19.8511	18	0.111865	0	1.31336
925.IE4z	Free-living	Non-saline	89	0.0998933	0.0989399	0.761905	4.947	38.0952	2	2	19.1011	44.9438	87.84	1.76	4.29606	19.2451	18	0.133946	0.126615	0.8
925.IF2y	Free-living	Non-saline	40	0.0405063	0	1.2	0	60	0	2	30	27.5	92.68	0.46	3.29287	11.9963	11	1.01583	1.1314	0.48
925.IF5z	Free-living	Non-saline	38	0.00275167	0	0.386861	0	38.6861	0	1	28.9474	42.1053	96.22	0.62	2.95403	10.7825	11	0.00561827	0	0.393502
925.IG2x	Free-living	Non-saline	72	0.00674663	0	1.2	0	33.3333	0	3.6	25	47.2222	93.66	1.46	4.14244	17.5612	12	0.0150879	0	1.25455
925.IG2y	Free-living	Non-saline	60	0.0191304	0	0.542373	0	8.47458	0	6.4	28.3333	40	93.42	1.18	4.31035	14.6148	16	0.034324	0	0.336842
925.IG2z	Free-living	Non-saline	88	0.162233	0.159297	0.3	1.59297	5	10	6	20.4545	37.5	89.44	1.18	4.34201	19.509	20	0.161626	0.144315	0.75
925.IG5x	Free-living	Non-saline	47	0.00454133	0	1	0	60	0	1.66667	27.6596	23.4043	92.3	0.44	3.52663	12.7428	9	0.00428816	0	0.384615
925.IH4y	Free-living	Non-saline	47	0.0152355	0	1.375	0	100	0	1.375	27.6596	40.4255	93.44	0.9	3.54775	13.1353	9	0.0217584	0	0.875
925.IH4z	Free-living	Non-saline	51	0	0	0	0	0	0	0	33.3333	29.4118	92.1	0.72	3.99779	14.494	10	0.0233074	0	0
925.II2y	Free-living	Non-saline	228	0.762703	0.723316	0.857808	8.39378	40.0591	8.61728	2.14136	7.01754	57.4561	69.22	5.62	5.39536	33.3306	42	0.8534	0.630533	0.808602
925.II3x	Free-living	Non-saline	79	0.158663	0.160842	0.466019	4.47575	11.6505	3.59363	4	18.9873	53.1646	90.56	2.04	3.56193	18.8133	17	0.210098	0.181594	1.34898
925.II4x	Free-living	Non-saline	66	0.0279642	0	1.14286	0	57.1429	0	2	22.7273	42.4242	90.18	1.06	3.96337	14.8486	10	0.101489	0.0819779	1.6
925.II4z	Free-living	Non-saline	66	0.0744921	0	0.125	0	12.5	0	1	22.7273	45.4545	92.74	1.24	3.8183	14.8366	16	0.209647	0.178885	0.276923
925.II5x	Free-living	Non-saline	50	0.101149	0.0948924	1.25	4.74462	75	2	1.66667	32	36	94.44	0.74	3.57043	11.7716	9	0.0476088	0.0268683	1.4
925.II5y	Free-living	Non-saline	41	0.137755	0.123693	0	6.18467	0	2	0	39.0244	36.5854	95.62	0.48	3.27024	10.0879	9	0.0959524	0.0935065	0
925.IJ1x	Free-living	Non-saline	338	0.53145	0.592509	0.832849	40.9762	31.6861	1.44598	2.62844	7.10059	54.142	59.38	7	6.44196	43.1663	45	1.0335	1.18763	1.12566
925.IJ1z	Free-living	Non-saline	247	0.298928	0.254545	0.754191	14.7107	52.0088	1.73034	1.45012	9.31174	49.7976	65.16	5.18	6.00894	33.6876	32	0.72905	0.832754	0.476138
925.IJ2x	Free-living	Non-saline	253	0.371323	0.416667	1.04077	41.6667	75.615	1	1.3764	9.09091	45.4545	58.44	5.04	6.44341	36.0721	32	0.87657	0.991467	1.23099
925.IJ3z	Free-living	Non-saline	177	0.76319	0.80387	0.882102	19.7618	21.0058	4.0678	4.19932	11.2994	50.8475	78.04	3.82	5.18868	26.2941	24	0.518535	0.496979	0.848512
925.IJ4x	Free-living	Non-saline	144	1.09203	1.11945	0.262573	11.1945	25.8221	10	1.01685	15.9722	38.8889	78.54	2.26	5.1326	25.8977	20	1.18047	1.14535	0.202508
925.IJ4y	Free-living	Non-saline	123	0.229423	0.221448	0.0079602	2.21448	0.199	10	4	16.2602	49.5935	83.42	2.72	4.5301	23.3193	18	0.288879	0.249798	0.232874
925.IJ4z	Free-living	Non-saline	141	0.270779	0.272398	0.0110633	2.72398	0.27658	10	4	12.0567	50.3546	82.96	3.42	4.31725	25.7648	20	0.335501	0.298826	0.272938
925.IJ5z	Free-living	Non-saline	43	0.139454	0	1.6	0	20	0	8	27.907	25.5814	91.3	0.52	3.3122	11.7827	12	0.054919	0	1.63636
925.IK2y	Free-living	Non-saline	385	0.307643	0.170157	1.05208	17.0157	47.4895	1	2.21539	4.41558	62.5974	51.3	10.62	6.57963	47.6784	46	0.466348	0.292912	1.31002
925.IK2z	Free-living	Non-saline	311	0.118999	0.0846954	0.674699	8.46954	28.3133	1	2.38298	7.3955	49.5177	54.44	6.26	6.58017	41.6432	34	0.269245	0.0999265	0.558474
925.IK3y	Free-living	Non-saline	262	0.747936	0.845614	0.277966	19.8246	20.4977	4.26549	1.35609	9.92366	56.8702	69.26	6.24	5.95821	37.2096	23	0.478421	0.402349	0.920695
925.IK4y	Free-living	Non-saline	178	0.758877	0.822215	0	8.22215	0	10	0	8.98876	56.1798	76.94	4.34	4.74867	30.5978	17	0.812913	0.82992	0.130833
925.IL1x	Free-living	Non-saline	79	0.057517	0	0	0	0	0	0	25.3165	36.7089	89.26	1.24	4.39337	17.0513	14	0.132863	0.103723	0
925.IL1y	Free-living	Non-saline	88	0.118273	0.11985	0.4	5.99251	30	2	1.33333	19.3182	39.7727	87.4	1.3	4.49748	20.1121	15	0.198089	0.205128	0.667201
925.IL1z	Free-living	Non-saline	100	0.0642165	0	0	0	0	0	0	19	38	83.14	1.34	4.77109	20.7261	18	0.109687	0.0434405	0.399346
925.IL4x	Free-living	Non-saline	71	0.0606241	0	0.292683	0	14.6341	0	2	23.9437	40.8451	89.42	1.32	4.15705	16.7494	11	0.118143	0.0462535	0.857143
925.IM1x	Free-living	Non-saline	78	0.317848	0.31735	0	3.1735	0	10	0	24.359	43.5897	91.04	1.48	3.71419	17.7004	14	0.328549	0.301372	0.653465
925.IM1y	Free-living	Non-saline	71	0.162871	0.164498	0.545455	1.64498	27.2727	10	2	22.5352	45.0704	90.96	1.44	3.6416	16.3274	16	0.168691	0.157806	2.375
925.IM1z	Free-living	Non-saline	89	0.408348	0.413808	0.408185	4.13808	20.6716	10	1.97462	17.9775	52.809	88.72	1.68	3.85644	18.7355	20	0.423019	0.385046	1.40156
925.IM4y	Free-living	Non-saline	70	0.0601819	0	0.333333	0	16.6667	0	2	31.4286	31.4286	90.28	0.88	4.63408	15.7643	12	0.079377	0	0.111111
925.IM4z	Free-living	Non-saline	69	0.0540262	0	0.552339	0	29.8441	0	1.85075	28.9855	33.3333	91.04	0.9	4.40204	17.1598	16	0.0870288	0.0352913	0.460111
925.IM5x	Free-living	Non-saline	76	0.0304183	0	0.952381	0	57.1429	0	1.66667	27.6316	42.1053	90	1.3	4.46408	16.6495	14	0.125946	0.10377	0.8125
925.IM5y	Free-living	Non-saline	81	0.0565504	0	0	0	0	0	0	24.6914	37.037	86.64	1.12	4.4909	18.0914	16	0.107695	0.0828004	0.25
925.IM5z	Free-living	Non-saline	97	0.12944	0	0.461538	0	33.9161	0	1.36082	22.6804	51.5464	88.46	2	4.60104	21.1009	19	0.130452	0.0389815	1.43823
925.IN1x	Free-living	Non-saline	221	2.33074	2.74259	0.2917	27.4259	19.1781	10	1.52101	9.95475	55.6561	71.62	4.64	5.66638	36.4449	27	2.03805	2.73935	0.251183
925.IN1y	Free-living	Non-saline	214	2.03408	2.31707	0.500975	23.1707	44.2918	10	1.13108	7.94393	58.4112	73	4.34	5.32443	34.6587	31	1.85791	2.13299	0.607457
925.IN1z	Free-living	Non-saline	201	1.19631	1.28668	1.2069	14.9394	41.3793	8.61261	2.91667	10.4478	51.2438	68.02	4.1	5.63699	32.8923	28	1.0124	1.06509	0.676399
925.IN3x	Free-living	Non-saline	285	0.11796	0	1.17994	0	42.6839	0	2.76436	6.31579	67.3684	77.68	6.5	5.32488	41.0374	48	0.183299	0.0990011	0.929073
925.IN3y	Free-living	Non-saline	391	0.0558183	0	1.25023	0	54.3259	0	2.30135	3.83632	64.7059	57.58	9.8	6.28741	53.0499	61	0.277714	0.249046	0.908197
925.IN3z	Free-living	Non-saline	372	0.184538	0	0.786697	0	42.4467	0	1.85338	5.10753	67.7419	66.48	9.68	6.02646	52.2436	50	0.433292	0.347458	0.993826
925.IN4x	Free-living	Non-saline	271	0.265729	0.198173	1.06086	10.5199	42.292	1.88378	2.50843	9.5941	59.0406	68.54	6.54	6.09386	41.4143	41	0.232824	0.176162	0.997189
925.IN4y	Free-living	Non-saline	258	0.0683359	0	1.30869	0	53.6943	0	2.4373	8.13953	60.0775	70.98	5.88	5.65474	37.6873	44	0.112357	0.0575368	1.00245
925.IN4z	Free-living	Non-saline	289	0.0982294	0.00671809	0.844654	0.67181	32.2728	1	2.61723	7.26644	65.0519	70.96	6.6	5.68498	42.6287	42	0.130469	0.0593957	0.743991
925.IN5x	Free-living	Non-saline	371	0.411453	0.379337	0.241458	18.9669	23.836	2	1.013	5.39084	69.0027	66.6	9.52	6.1758	50.8733	42	0.437276	0.445376	0.503345
925.IN5y	Free-living	Non-saline	291	0.293908	0.323706	0.776224	20.2166	30.0699	1.60119	2.5814	8.24742	56.0137	63.24	5.98	6.30097	42.518	39	0.43842	0.463238	0.709867
925.IN5z	Free-living	Non-saline	318	0.381825	0.22892	0.409287	11.9352	17.0188	1.91803	2.4049	6.91824	54.4025	61.12	6.92	6.4376	44.0746	46	0.37896	0.241029	0.374934
925.IO1x	Free-living	Non-saline	254	1.08463	1.17897	1.09362	73.9675	59.1536	1.59391	1.84878	7.48031	61.4173	73.14	6.02	5.36311	41.8551	30	0.841434	0.902745	1.15854
925.IO1y	Free-living	Non-saline	279	0.588348	0.253568	0.470936	25.3568	43.4343	1	1.08425	6.09319	67.3835	73.22	7.32	5.30796	42.9868	36	0.490045	0.187958	0.468383
925.IO1z	Free-living	Non-saline	235	0.896566	0.680217	0.461749	60.5691	30.51	1.12304	1.51343	6.38298	64.6809	74.02	5.96	5.15489	37.1255	29	0.690282	0.536898	0.309275
925.IO3x	Free-living	Non-saline	394	0.48802	0	0.313682	0	27.1729	0	1.15439	4.56853	61.6751	55.24	10.28	6.4161	49.2198	95	0.628146	0.405415	0.511927
925.IO3y	Free-living	Non-saline	498	0.546203	0.300172	0.704629	30.0172	44.5249	1	1.58255	4.01606	65.0602	45.44	12.84	7.11512	62.9191	82	0.667136	0.646028	0.592925
925.IO3z	Free-living	Non-saline	368	0.439551	0.152403	0.259997	15.2403	20.6464	1	1.25928	4.34783	67.3913	62.48	9.3	6.01264	50.95	75	0.513951	0.165824	0.243118
925.IO4x	Free-living	Non-saline	258	0.601147	0.639126	0.265921	11.7759	20.276	5.42742	1.31151	8.91473	63.5659	75.84	5.74	5.45273	37.9524	42	0.620384	0.655953	0.35085
925.IO4y	Free-living	Non-saline	280	0.515752	0.488618	0.189348	18.8618	18.4052	2.59052	1.02878	10	57.5	69.5	5.66	6.28469	42.7475	42	0.62301	0.625008	0.256832
925.IO4z	Free-living	Non-saline	278	0.488982	0.533278	0.497336	22.3378	39.047	2.38734	1.27368	8.99281	60.4317	70.1	6.26	5.98072	40.5083	47	0.589933	0.648391	0.605951
925.IO5x	Free-living	Non-saline	258	0.82165	0.800126	0.174591	46.5955	17.4591	1.71717	1	8.52713	56.2016	70.36	5.64	5.72534	39.3221	39	0.725777	0.697759	0.444157
925.IO5y	Free-living	Non-saline	257	0.342403	0.250632	1.1257	18.9995	40.0157	1.31915	2.81316	10.5058	61.4786	76.6	5.78	5.70743	39.8145	40	0.423904	0.360268	0.777659
925.IO5z	Free-living	Non-saline	266	0.651958	0.576221	0.169414	35.5023	15.4355	1.62305	1.09756	8.27068	64.2857	71.28	6.54	5.61027	37.183	40	0.590163	0.532901	0.704986
925.SA1x	Free-living	Non-saline	89	0.0500544	0	1.09091	0	54.5455	0	2	28.0899	33.7079	84.04	1.3	5.02777	18.041	19	0.106032	0.0725185	0.884701
925.SA1y	Free-living	Non-saline	74	0.109123	0	0	0	0	0	0	24.3243	36.4865	86.92	0.94	4.44651	16.0001	16	0.203915	0.122777	0.505768
925.SA1z	Free-living	Non-saline	114	0.304603	0.301694	0.193548	3.01694	9.67742	10	2	21.9298	42.9825	82.74	1.88	5.24513	21.8559	19	0.286812	0.269126	0.101004
925.SA2x	Free-living	Non-saline	83	0.00953576	0	2	0	36.8421	0	5.42857	21.6867	39.759	87.42	1.44	4.41556	17.1203	14	0.0829285	0.0808889	0.826087
925.SA2y	Free-living	Non-saline	66	0.00405988	0	1.06667	0	53.3333	0	2	28.7879	36.3636	89.82	1	4.49431	14.9531	14	0.132603	0.139239	0.551724
925.SA3x	Free-living	Non-saline	50	0	0	0	0	0	0	0	38	28	95.4	0.54	4.10598	14.2199	13	0.00041079	0	0.117647
925.SA3y	Free-living	Non-saline	59	0.00262881	0	0.625	0	56.25	0	1.11111	30.5085	37.2881	93.3	0.86	4.14098	14.71	15	0.00201328	0	0.4
925.SA3z	Free-living	Non-saline	59	0	0	0	0	0	0	0	30.5085	33.8983	92.42	0.8	4.06189	15.2938	13	0.00220876	0	0.588235
925.SA4y	Free-living	Non-saline	48	0.0321065	0	0	0	0	0	0	43.75	25	93.5	0.38	4.41815	11.1288	13	0.115122	0.102255	0.0462428
925.SA4z	Free-living	Non-saline	53	0.0290368	0	0	0	0	0	0	41.5094	39.6226	95.88	0.86	4.3661	12.9552	12	0.0539657	0.0332507	0.148148
925.SA5y	Free-living	Non-saline	55	0.0124155	0	0.37037	0	33.3333	0	1.11111	27.2727	36.3636	93.96	0.78	3.87249	15.3575	18	0.139707	0.139971	0.25641
925.SB1x	Free-living	Non-saline	68	0.00238379	0	0.857143	0	42.8571	0	2	25	42.6471	90.52	1.36	4.0513	16.852	14	0.0266229	0	0.370732
925.SB1y	Free-living	Non-saline	69	0.00183725	0	0.292683	0	29.2683	0	1	23.1884	43.4783	91.78	1.26	3.75074	16.365	17	0.00691244	0	0.23301
925.SB1z	Free-living	Non-saline	68	0	0	0	0	0	0	0	25	45.5882	91.2	1.28	3.88042	16.1573	13	0.02996	0.0298507	0.189264
925.SB3z	Free-living	Non-saline	44	0.0301469	0	0	0	0	0	0	45.4545	34.0909	97.02	0.42	4.10695	11.3068	10	0.11487	0.0848793	0
925.SB5x	Free-living	Non-saline	43	0.008285	0	0.909091	0	45.4545	0	2	37.2093	32.5581	94.34	0.54	3.8524	11.0507	13	0.152367	0.156596	0.737527
925.SB5y	Free-living	Non-saline	46	0.00714144	0	0.25	0	12.5	0	2	34.7826	32.6087	94.74	0.62	3.81401	12.808	11	0.180199	0.184049	0.133333
925.SB5z	Free-living	Non-saline	55	0.00685968	0	0.575221	0	36.2832	0	1.58537	27.2727	43.6364	92.36	0.98	4.09547	15.8987	13	0.200442	0.210366	0.321206
925.SC1x	Free-living	Non-saline	97	0.170915	0	0.90566	0	56.6038	0	1.6	20.6186	38.1443	85.94	1.42	4.69828	20.977	18	0.187508	0	0.535526
925.SC1y	Free-living	Non-saline	94	0.158956	0	0	0	0	0	0	22.3404	40.4255	87.56	1.6	4.73563	20.4181	16	0.223936	0.0857468	0.935449
925.SC1z	Free-living	Non-saline	93	0.025974	0	1.66667	0	66.6667	0	2.5	22.5806	36.5591	84.8	1.36	4.8038	19.4007	18	0.0617256	0.0447094	0.642254
925.SC2x	Free-living	Non-saline	51	0.0101648	0	0.857143	0	42.8571	0	2	39.2157	27.451	92.68	0.48	4.37556	11.4969	10	0.174081	0.17653	0.705882
925.SC2y	Free-living	Non-saline	63	0.00583445	0	1.06667	0	60	0	1.77778	30.1587	30.1587	90.88	0.66	4.34838	13.1237	12	0.110426	0.108675	0.592593
925.SC4y	Free-living	Non-saline	429	0.0323608	0	0.567435	0	56.5518	0	1.00339	4.662	74.5921	65.12	11.86	6.00642	40.6669	23	0.133189	0	0.44584
925.SC4z	Free-living	Non-saline	432	0.0562701	0	0.45268	0	41.1939	0	1.0989	3.93519	70.8333	59.06	12.1	6.22658	39.7665	28	0.187097	0	0.328389
925.SC5x	Free-living	Non-saline	409	0.547829	0.470694	0.571945	31.9947	34.8863	1.47116	1.63945	4.88998	60.8802	52.2	9.42	6.85261	50.5845	120	0.566896	0.494706	0.547084
925.SC5y	Free-living	Non-saline	430	0.38549	0.316153	0.736875	18.1347	42.3796	1.74336	1.73875	4.18605	61.1628	51.64	9.58	6.72226	53.216	140	0.403929	0.277731	0.681794
925.SC5z	Free-living	Non-saline	380	0.240781	0.0958683	0.725047	5.06779	30.0397	1.89172	2.41363	4.73684	59.2105	52.5	9.14	6.57184	46.1097	125	0.316485	0.192538	0.613611
925.SD1x	Free-living	Non-saline	324	0.648927	0.668423	0.329237	29.741	27.7252	2.24748	1.1875	5.55556	60.4938	58.5	7.72	6.23039	41.8666	126	0.71108	0.668423	0.479524
925.SD1y	Free-living	Non-saline	310	0.676285	0.729888	0.688658	25.4485	38.7993	2.8681	1.77492	7.09677	58.3871	62.9	6.66	6.19201	35.923	131	0.664509	0.70026	0.73671
925.SD2x	Free-living	Non-saline	206	0.0465988	0	0.512807	0	33.0766	0	1.55036	10.1942	68.4466	80.92	5.32	4.99906	41.9313	34	0.068324	0.0255493	0.58087
925.SD2z	Free-living	Non-saline	241	0.0479129	0	0.43981	0	23.6766	0	1.85757	7.05394	69.2946	78.24	6.22	5.03252	43.0664	68	0.0484819	0	0.416785
925.SD3x	Free-living	Non-saline	527	0.297743	0	0.595031	0	30.8371	0	1.9296	3.41556	72.8653	54.84	13.18	6.74387	77.3185	93	0.277109	0	0.548413
925.SD3y	Free-living	Non-saline	349	0.127682	0	0.474369	0	28.0416	0	1.69166	5.15759	74.7851	66.8	9.94	5.94357	55.8275	65	0.151259	0.0413698	0.622767
925.SD3z	Free-living	Non-saline	162	0.030597	0	0.445209	0	34.6437	0	1.28511	14.8148	61.7284	83.34	4.2	5.11664	36.0059	29	0.0474655	0	0.326837
925.SD4x	Free-living	Non-saline	177	0.0479219	0	0.717797	0	37.3648	0	1.92105	7.9096	63.8418	82.36	4.54	4.2986	36.1762	38	0.0517657	0	0.605773
925.SD4z	Free-living	Non-saline	140	0.0138017	0	0.77591	0	29.6973	0	2.61273	10	59.2857	83.78	3.66	4.06888	31.147	22	0.0127767	0	0.523459
925.SD5y	Free-living	Non-saline	49	0	0	0	0	0	0	0	24.4898	42.8571	93.64	1.02	3.29558	13.687	9	0.00201461	0	0.285714
925.SD5z	Free-living	Non-saline	177	0.0305422	0	0.838608	0	49.0506	0	1.70968	8.47458	64.4068	80.18	4.54	4.6092	36.0981	35	0.0339598	0	0.663785
925.SE1x	Free-living	Non-saline	212	0.119113	0	0.965253	0	44.6623	0	2.16123	5.18868	61.3208	74.86	5.54	4.32783	40.0306	33	0.123257	0	1.10735
925.SE1y	Free-living	Non-saline	254	0.529889	0.339844	0.371007	21.3542	15.7248	1.59146	2.35937	6.29921	64.9606	73.72	5.92	4.93102	40.5948	26	0.528663	0.298286	0.474754
925.SE2x	Free-living	Non-saline	60	0.0157799	0	0	0	0	0	0	30	36.6667	90.82	0.92	3.83501	13.879	11	0.0807196	0.0665949	0
925.SE2z	Free-living	Non-saline	57	0.00267062	0	0.857143	0	42.8571	0	2	29.8246	36.8421	92.5	0.8	3.73728	12.3655	13	0.0261388	0.023976	0.615385
925.SE5x	Free-living	Non-saline	32	0	0	0	0	0	0	0	28.125	31.25	93.72	0.36	2.79056	8.29775	7	0	0	0
925.SF1x	Free-living	Non-saline	24	0.00030508	0	0.107143	0	10.7143	0	1	25	41.6667	97.56	0.42	2.11872	7.21221	9	0.000301739	0	0.0882353
925.SF1y	Free-living	Non-saline	21	0.000668226	0	0.5	0	50	0	1	33.3333	52.381	99.14	0.52	2.31465	6.92515	8	0.000651993	0	0.175926
925.SF1z	Free-living	Non-saline	25	0	0	0	0	0	0	0	28	52	98.48	0.56	2.38061	8.35734	10	0	0	0
925.SF2x	Free-living	Non-saline	27	0.000521558	0	0.136364	0	13.6364	0	1	29.6296	59.2593	98.34	0.68	2.46822	8.20682	10	0.000401983	0	0.0789474
925.SF4z	Free-living	Non-saline	38	0	0	0	0	0	0	0	26.3158	31.5789	95.96	0.48	2.88945	9.98681	9	0.00453058	0	0
925.SF5y	Free-living	Non-saline	49	0.00458635	0	0.234043	0	13.8298	0	1.69231	16.3265	46.9388	94.52	1.04	2.42657	13.051	14	0.0039288	0	0.181818
925.SG1z	Free-living	Non-saline	38	0.278001	0.280347	0.488372	2.80347	20.9302	10	2.33333	18.4211	47.3684	95.12	0.66	2.22098	11.7824	16	0.308288	0.279996	0.415842
925.SG2y	Free-living	Non-saline	41	0.0094687	0	0.133333	0	13.3333	0	1	17.0732	48.7805	93.94	0.9	2.30679	11.7229	13	0.0143067	0	0.327273
925.SG2z	Free-living	Non-saline	37	0.0266096	0	0	0	0	0	0	16.2162	56.7568	96	0.8	2.31187	10.3585	11	0.031148	0	0.863636
925.SG5z	Free-living	Non-saline	34	0.00980524	0	0.04	0	4	0	1	26.4706	38.2353	94.4	0.62	2.87241	9.27899	9	0.00840723	0	0.030303
925.SH1x	Free-living	Non-saline	86	0.104783	0	0.6	0	30	0	2	20.9302	51.1628	90.86	1.92	4.27514	18.5645	13	0.089129	0	1.16327
925.SH1y	Free-living	Non-saline	95	0.30463	0.308886	0.139535	3.08886	6.97674	10	2	15.7895	50.5263	87.06	1.94	3.79574	17.609	16	0.334134	0.297846	0.0773668
925.SH2y	Free-living	Non-saline	48	0.00232987	0	0.631579	0	31.5789	0	2	35.4167	41.6667	95.18	0.82	3.74585	11.0623	9	0.0545765	0.0513043	1.07143
925.SH3z	Free-living	Non-saline	39	0.0288908	0	1.55556	0	33.3333	0	4.66667	41.0256	35.8974	97.02	0.54	3.65593	9.44319	11	0.131288	0.115746	1.16667
925.SI1x	Free-living	Non-saline	68	0.0744605	0	0	0	0	0	0	20.5882	36.7647	89.04	1.04	3.4264	13.3301	13	0.0815551	0	0.756303
925.SI1y	Free-living	Non-saline	88	1.75648	1.76798	0	48.6082	0	3.63721	0	13.6364	46.5909	86.96	1.66	3.72799	17.0872	16	1.55577	1.61424	0.245513
925.SI1z	Free-living	Non-saline	93	0.0608176	0	0.75	0	25	0	3	12.9032	46.2366	87.42	1.82	3.73047	17.0904	19	0.0652897	0	2.14436
925.SI2x	Free-living	Non-saline	48	0.0119255	0	0	0	0	0	0	31.25	39.5833	94.54	0.78	3.62377	12.4069	11	0.218241	0.216243	0
925.SI2y	Free-living	Non-saline	41	0.00434888	0	1.28571	0	64.2857	0	2	36.5854	31.7073	96.24	0.54	3.63248	9.48781	9	0.216656	0.217044	0.75
925.SI4y	Free-living	Non-saline	34	0.00341588	0	0.444444	0	22.2222	0	2	35.2941	41.1765	97	0.64	2.90834	9.82745	7	0.221795	0.231237	0.190476
925.SI5z	Free-living	Non-saline	27	0.00118883	0	0.375	0	37.5	0	1	33.3333	33.3333	97.64	0.38	2.69441	7.61188	6	0.00116189	0	0.375
925.SJ1z	Free-living	Non-saline	76	0.0199253	0	0.888889	0	44.4444	0	2	23.6842	46.0526	90.3	1.48	4.20451	17.2443	14	0.047047	0.0319122	0.66537
925.SK1z	Free-living	Non-saline	68	0.108791	0.107044	0.631579	1.07044	47.3684	10	1.33333	19.1176	50	92.72	1.26	3.41522	16.4541	13	0.127623	0.107044	0.916667
925.SK2x	Free-living	Non-saline	55	0.0262491	0	0	0	0	0	0	32.7273	34.5455	93.78	0.8	3.87374	13.569	12	0.0173732	0	0.105263
1039.L.Jacarepia.HB	Free-living	Non-saline	430	2.66414	0.154294	1.33894	3.85736	57.451	4	2.33058	3.72093	70.2326	58.42	10.12	6.14525	43.697	60	1.43335	0.895969	1.01275
1041.M028.100	Free-living	Non-saline	280	0.498482	0.203959	0.401485	5.09898	27.8432	4	1.44195	6.78571	64.2857	69.96	6.36	5.55261	36.1228	41	1.48377	1.99911	0.531204
1041.M028.10m.off.bottom	Free-living	Non-saline	303	1.15453	3.11268	0.336111	62.8562	22.3055	4.95206	1.50685	6.93069	64.6865	67.86	6.36	5.77065	41.1377	44	1.66322	2.64078	0.567078
1041.M028.2m.off.bottom	Free-living	Non-saline	309	0.928417	2.83924	0.248984	57.4932	20.7003	4.93839	1.20281	6.47249	63.754	64.62	6.6	5.92569	40.3643	45	1.4492	2.56809	0.548136
1041.M041.10	Free-living	Non-saline	312	0.609922	0.32276	0.628878	8.069	32.1419	4	1.95657	5.12821	58.9744	60.56	6.18	5.84038	42.9332	42	1.15183	1.03943	0.797461
1041.M041.150	Free-living	Non-saline	326	0.669299	0.455535	0.348629	11.3884	22.2867	4	1.56429	4.90798	66.2577	63.98	7.96	5.62048	43.9999	50	1.2256	1.32513	0.420531
1041.M041.20	Free-living	Non-saline	309	0.732111	0.28397	0.0595452	7.09925	4.95757	4	1.2011	5.82524	60.5178	64.42	6.78	5.63794	41.8494	38	1.14748	0.774092	0.365052
1041.M041.200	Free-living	Non-saline	319	0.720713	0.543976	0.142729	13.5994	5.44092	4	2.62326	5.01567	64.8903	65.22	7.32	5.58093	43.1497	38	1.27806	1.57501	0.304043
1041.M041.2m.off.bottom	Free-living	Non-saline	349	0.763249	0.502974	0.412546	12.5743	31.4519	4	1.31167	5.44413	66.1891	63.32	8.18	5.90569	45.6587	49	1.29669	1.34726	0.68962
1041.S001.10m.off.bottom	Free-living	Non-saline	298	0.640006	0.638506	0.534341	29.9689	25.3272	2.13056	2.10975	7.38255	57.7181	63	6.38	6.03685	38.4638	42	1.16097	1.53893	0.439214
1041.S001.20	Free-living	Non-saline	286	0.692543	0.803924	0.527023	35.1319	41.7948	2.2883	1.26098	7.34266	53.8462	57.48	6.7	6.333	38.2492	55	1.33377	1.91517	0.623857
1041.S001.2m.off.bottom	Free-living	Non-saline	320	0.567916	0.47449	0.310152	22.9592	12.8693	2.06667	2.41001	6.875	57.1875	60.8	6.32	6.18434	40.7429	41	1.07754	1.29108	0.444502
1041.S001.5	Free-living	Non-saline	318	0.442092	0.388262	0.567408	18.1225	27.8434	2.14243	2.03785	5.97484	59.7484	57	7.22	6.35992	42.109	49	1.04266	1.32986	0.471961
1041.S008.10	Free-living	Non-saline	342	0.288272	0.303202	1.08978	14.47	36.264	2.09539	3.00512	6.43275	58.1871	59.52	7.08	6.36885	42.7307	40	0.770089	0.960277	1.02953
1041.S008.100	Free-living	Non-saline	328	0.468073	0.046629	0.496174	1.16572	32.4676	4	1.52821	6.70732	62.1951	60.64	7.92	6.11009	42.003	37	0.819127	0.864181	0.62721
1041.S008.150	Free-living	Non-saline	334	0.513714	0.514745	0.221212	25.7373	11.7602	2	1.88102	5.68862	58.0838	57.44	7	6.23298	42.413	36	0.859437	1.0843	0.475557
1041.S008.20	Free-living	Non-saline	343	0.549555	0.407125	0.26509	20.3562	13.7231	2	1.93171	6.41399	57.1429	58.74	6.6	6.40913	43.8897	41	0.854589	0.907504	0.478442
1041.S008.200	Free-living	Non-saline	338	0.531578	0.450292	0.342891	21.6374	27.5492	2.08108	1.24465	5.91716	59.1716	57.02	7.12	6.32067	43.9546	34	0.900215	1.09864	0.568399
1041.S008.5	Free-living	Non-saline	338	0.4047	0.0517986	0.360825	1.29496	16.8865	4	2.13676	6.21302	61.8343	61.52	7.44	6.00199	42.2969	38	0.821638	1.04614	0.503389
1041.S008.50	Free-living	Non-saline	322	0.438323	0.41499	0.303554	20.0902	15.9462	2.06563	1.90361	7.14286	54.9689	59.28	6.4	6.38442	43.5503	38	0.887196	1.06066	0.546767
1041.S019.10	Free-living	Non-saline	319	0.430879	0.542811	0.784244	25.525	26.5891	2.12658	2.94949	6.58307	56.1129	56.82	6.56	6.43263	41.4161	40	0.947546	1.38858	0.786962
1041.S019.100	Free-living	Non-saline	337	0.382628	0.378976	0.341689	17.704	27.8079	2.14062	1.22875	6.23145	60.5341	59.56	7.34	6.31446	41.7182	44	0.872915	1.13378	0.446301
1041.S019.10m.off.bottom	Free-living	Non-saline	358	0.473132	0.488186	0.267636	22.7749	18.9186	2.14353	1.41467	5.86592	63.1285	58.64	7.86	6.36556	42.0319	48	0.939179	1.24685	0.343401
1041.S019.150	Free-living	Non-saline	331	0.519989	0.502313	0.16442	23.9392	14.2102	2.09829	1.15706	6.0423	57.0997	59	6.68	6.29491	42.5031	41	1.04168	1.32603	0.334605
1041.S019.20	Free-living	Non-saline	310	0.399877	0.363144	0.171037	18.1572	7.19621	2	2.37676	6.77419	56.7742	58.96	6.24	6.22138	43.5328	42	0.927445	1.22399	0.338599
1041.S019.2m.off.bottom	Free-living	Non-saline	330	0.515268	0.5073	0.285097	23.5619	21.3823	2.15306	1.33333	6.06061	56.9697	58.26	6.94	6.30843	44.2424	38	0.949589	1.28732	0.357091
1041.S019.5	Free-living	Non-saline	307	0.45963	0.381522	0.236205	18.2235	13.5262	2.09358	1.74627	6.84039	55.3746	60.64	6.4	6.23494	39.638	41	1.01192	1.26758	0.438218
1041.S019.50	Free-living	Non-saline	325	0.424312	0.405244	0.206057	20.2622	14.1451	2	1.45674	5.53846	55.6923	55.22	7.04	6.34921	41.9403	45	0.895514	1.02394	0.444593
1041.S114.10	Free-living	Non-saline	341	0.567308	0.590705	0.546423	27.1364	27.9545	2.1768	1.95469	5.27859	58.3578	57.16	6.86	6.23543	43.4754	43	1.00333	1.32809	0.644454
1041.S114.100	Free-living	Non-saline	306	0.398438	0.0878819	0.169682	2.19705	14.9711	4	1.1334	4.90196	60.1307	58.48	6.92	5.89063	41.2437	45	0.916999	0.913171	0.41181
1041.S114.150	Free-living	Non-saline	326	0.559468	0.485038	0.534337	23.1975	26.3568	2.09091	2.02732	5.52147	59.816	56.84	7.22	6.37174	43.2327	36	0.939594	1.11792	0.574299
1041.S114.20	Free-living	Non-saline	337	0.509978	0.485774	0.37449	22.2985	19.0901	2.1785	1.9617	6.23145	61.7211	58.76	7.3	6.27009	40.9353	44	0.94427	0.964646	0.428137
1041.S114.200	Free-living	Non-saline	315	0.640042	0.527425	0.349034	24.8176	28.8561	2.1252	1.20956	6.34921	56.5079	57.72	6.4	6.23679	43.1263	48	0.951612	1.20405	0.383764
1041.S114.250	Free-living	Non-saline	326	0.628826	0.550093	0.484763	25.9886	24.0528	2.11667	2.01541	6.44172	60.7362	60.28	7.54	6.23667	41.9498	46	1.00113	1.05073	0.464987
1041.S114.300	Free-living	Non-saline	320	0.540358	0.522394	0.148395	25.3105	10.51	2.06394	1.41193	6.25	56.875	59.12	6.6	6.36552	40.4538	42	1.0472	1.26683	0.261583
1041.S114.365	Free-living	Non-saline	288	0.563562	0.685826	0.437261	32.83	25.1382	2.08902	1.73942	7.63889	56.5972	63.26	6	6.20672	40.2641	41	1.15532	1.5701	0.560701
1041.S114.5	Free-living	Non-saline	319	0.557067	0.152072	0.306263	3.80181	17.3014	4	1.77016	5.01567	63.0094	58.96	6.96	5.81603	41.1395	56	0.981278	1.07661	0.338956
1041.S114.50	Free-living	Non-saline	331	0.54333	0.675965	0.393067	31.2034	24.4882	2.16632	1.60513	5.74018	61.6314	60.52	7.14	6.15464	43.6677	45	1.04389	1.52111	0.522723
1242.ME01Aug02EB1R1	Free-living	Non-saline	346	0.803609	0.989664	0.62702	19.7933	31.3741	5	1.99853	6.06936	60.1156	56.96	7.54	6.36974	43.2192	65	0.875403	1.07788	0.657991
1242.ME01Jul02EB1R1	Free-living	Non-saline	224	0.743789	0.859422	0.511064	17.4747	28.2114	4.9181	1.81155	8.48214	45.9821	62.66	3.96	5.90628	27.6453	60	0.79237	0.914752	0.407443
1242.ME01Nov07EB1R2	Free-living	Non-saline	308	0.819726	0.977989	0.714469	32.1832	45.895	3.03882	1.55674	5.84416	65.9091	65.74	6.44	5.89193	41.5832	71	0.906457	0.996297	0.443819
1242.ME02Aug05EB2R2	Free-living	Non-saline	315	0.711831	0.779619	0.278607	19.6027	18.7726	3.9771	1.48411	6.98413	60.9524	64.28	7.08	5.99287	42.8385	67	0.778384	0.850773	0.877181
1242.ME02Jul01EB2R1	Free-living	Non-saline	162	0.364399	0.29229	0.208927	7.47544	10.0257	3.91	2.08392	13.5802	49.3827	73.92	3.7	5.42446	21.4299	44	0.392062	0.331102	0.604697
1242.ME02Oct08EB2R1	Free-living	Non-saline	452	0.620398	0.554873	0.272897	37.7524	17.6459	1.46977	1.54652	4.86726	66.1504	53.84	10.48	6.80186	56.0558	69	0.586851	0.53289	0.411144
1242.ME02Sep04EB1R2	Free-living	Non-saline	332	0.468456	0.284598	0.422329	19.2522	30.1386	1.47826	1.40129	7.22892	61.1446	61.64	7.22	6.1799	39.0616	67	0.515946	0.35483	0.462981
1242.ME03Nov06EB2R1	Free-living	Non-saline	320	1.07354	1.17806	0.3092	46.5812	18.2007	2.52905	1.69883	7.5	73.4375	72.3	7.72	5.89873	45.9848	72	0.944284	1.05707	0.424829
1242.ME04Jun01EB1R2	Free-living	Non-saline	171	1.30403	1.55411	0.373	34.1563	19.1972	4.55	1.94299	11.6959	45.614	70.4	3	5.60338	22.3679	43	1.20886	1.52124	0.390527
1242.ME04May06EB2R1	Free-living	Non-saline	220	1.12533	1.82798	0.238048	36.4931	21.7742	5.00911	1.09326	7.27273	63.6364	76	5.46	4.87489	27.4497	64	0.676046	0.773501	0.599059
1242.ME05Jun02EB1R2	Free-living	Non-saline	172	0.953345	1.11952	0.593325	29.2486	43.8813	3.82759	1.35211	11.6279	53.4884	75.78	2.92	5.26873	23.3435	52	0.908917	1.038	0.633026
1242.ME05Jun08EB1R2	Free-living	Non-saline	169	0.712494	0.830054	0.346385	23.6774	31.101	3.50568	1.11374	16.568	49.1124	75.02	3.04	5.7612	22.3657	49	0.82236	0.91035	0.324031
1242.ME06Aug04EB2R1	Free-living	Non-saline	347	0.524146	0.576595	0.464722	18.2823	19.571	3.15385	2.37455	6.91643	62.536	62.94	7.54	6.25165	44.3369	69	0.586928	0.678014	0.466697
1242.ME06Jun00EB1R2	Free-living	Non-saline	228	1.45233	1.7046	0.485665	44.6232	32.1629	3.81999	1.51002	10.9649	55.2632	69.74	4.68	5.94484	29.2808	70	1.35439	1.62319	0.357318
1242.ME06Nov01EB1R1	Free-living	Non-saline	276	0.968717	1.07628	0.580294	28.333	36.2951	3.79869	1.59882	9.42029	62.3188	73.36	5.4	5.85151	37.62	59	0.950304	1.04427	0.435376
1242.ME07Aug03EB1R1	Free-living	Non-saline	314	0.748619	0.850186	0.195036	25.093	11.4956	3.38814	1.69662	5.73248	58.9172	59.94	6.78	6.12584	37.0861	62	0.791279	0.944863	0.356027
1242.ME07Aug08EB2R2	Free-living	Non-saline	344	0.440413	0.318894	0.357093	11.4562	26.7297	2.78359	1.33594	6.39535	61.3372	57.32	7.48	6.35216	45.5003	71	0.490485	0.425971	0.394941
1242.ME07May02EB1R2	Free-living	Non-saline	157	1.16612	1.23751	0.277207	29.2944	21.1982	4.22439	1.30769	15.2866	43.3121	76.98	2.32	5.33483	18.65	51	1.08273	1.17876	0.563428
1242.ME08Nov05EB2R1	Free-living	Non-saline	221	0.615908	0.697872	0.387078	36.1412	31.0029	1.93096	1.24852	10.4072	56.1086	71.28	4.38	5.71223	31.5924	59	0.627491	0.668634	0.346413
1242.ME08Sep03EB1R1	Free-living	Non-saline	386	0.656027	0.676308	0.879614	16.8601	46.9998	4.01129	1.87153	5.69948	61.399	58.44	8.7	6.51059	52.6313	61	0.584144	0.554212	0.59561
1242.ME08Sep06EB2R1	Free-living	Non-saline	266	0.501207	0	0.520721	0	28.4715	0	1.82892	5.26316	63.9098	68.92	5.76	5.35429	37.2373	66	0.462926	0.150767	0.549355
1242.ME09Jun03EB1R1	Free-living	Non-saline	168	0.822001	0.905957	0.635801	29.8005	50.4091	3.04007	1.26128	12.5	50	74.88	3.2	5.38796	23.3619	49	0.763557	0.865015	1.04535
1242.ME09Jun06EB2R1	Free-living	Non-saline	252	0.851506	1.90601	0.534292	57.663	29.5388	3.30543	1.80878	5.55556	60.7143	69.04	5.96	5.14312	30.1443	70	0.409374	0.460474	0.535102
1242.ME09Jun09EB1R2	Free-living	Non-saline	161	1.30437	1.39763	0.296296	30.4391	27.5132	4.59157	1.07692	16.1491	49.0683	77.72	2.74	5.46374	20.7016	37	1.2768	1.41568	0.358241
1242.ME10Oct05EB2R2	Free-living	Non-saline	345	0.757467	0.858066	0.666504	42.1687	35.5259	2.03484	1.87611	6.95652	60.5797	58.42	8.04	6.56743	45.5199	76	0.758163	0.855538	1.09307
1242.ME11Apr05EB2R2	Free-living	Non-saline	212	0.433665	0.413362	0.412582	19.1744	20.6366	2.15581	1.99927	11.7925	55.1887	71.72	4.32	5.76503	23.8879	63	0.534598	0.522562	0.683348
1242.ME11Feb05EB2R1	Free-living	Non-saline	139	1.20349	1.36366	0.306743	41.6151	23.5518	3.27684	1.30242	16.5468	48.9209	80.02	2.3	5.21574	21.2661	33	1.18815	1.32938	0.834554
1242.ME11Jun04EB1R2	Free-living	Non-saline	190	0.587766	0.688859	0.855042	32.4582	52.9412	2.1223	1.61508	13.1579	40	66.68	2.62	5.87985	22.8653	61	0.651978	0.799565	0.79246
1242.ME11May00EB1R2	Free-living	Non-saline	109	0.855208	0.903243	0.947238	18.0649	54.693	5	1.73192	18.3486	43.1193	84.3	1.54	4.93976	20.5013	52	0.859903	0.897029	0.866825
1242.ME11May07EB1R2	Free-living	Non-saline	139	0.372577	0.388535	0.439942	14.225	32.3806	2.73134	1.35866	12.9496	56.8345	86.06	2.52	4.65132	18.599	49	0.343803	0.298635	0.494458
1242.ME11Nov03EB1R2	Free-living	Non-saline	213	0.727506	0.755622	0.512417	21.8922	34.9092	3.45155	1.46786	11.7371	55.8685	72	3.98	5.61849	27.8288	54	0.781288	0.856864	0.586516
1242.ME12Oct04EB1R2	Free-living	Non-saline	270	0.928515	1.1458	0.239846	40.7871	22.1343	2.80921	1.08359	7.77778	59.6296	66.34	5.82	5.83483	35.6604	59	1.03521	1.24519	0.310099
1242.ME12Oct07EB1R2	Free-living	Non-saline	419	0.590409	0.617225	0.334831	27.9904	17.4698	2.20513	1.91662	5.01193	64.2005	56.7	9.66	6.60992	55.1208	79	0.648294	0.631255	0.60864
1242.ME13Aug01EB2R3	Free-living	Non-saline	348	0.684534	0.710062	0.302188	22.726	16.7385	3.12445	1.80535	5.74713	62.6437	58.88	7.9	6.39361	42.0909	54	0.628088	0.587018	0.567232
1242.ME13Mar01EB1R2	Free-living	Non-saline	176	0.511298	0.423943	0.626141	32.6194	35.708	1.29966	1.7535	13.0682	49.4318	75.1	3.24	5.46722	23.2598	61	0.536679	0.437886	0.653652
1242.ME13May03EB1R1	Free-living	Non-saline	194	1.18627	1.30295	0.560292	29.4619	33.9478	4.42248	1.65045	12.3711	57.732	77.32	3.44	5.53327	27.8547	59	1.19759	1.30121	0.575805
1242.ME13Oct10EB1R1	Free-living	Non-saline	327	1.00713	1.16735	0.322486	37.5764	24.571	3.10662	1.31247	7.03364	60.5505	61.9	7.22	6.38097	44.293	59	1.03881	1.14698	0.410751
1242.ME14Apr00EB1R1	Free-living	Non-saline	155	3.43872	4.53111	0.589392	93.2123	36.8857	4.86106	1.59789	7.09677	67.7419	83.36	3.54	3.43582	20.3978	50	2.38257	2.88966	0.763533
1242.ME14Nov09EB1R2	Free-living	Non-saline	271	1.08542	1.35635	0.553434	32.7829	31.741	4.13736	1.74359	9.22509	59.0406	65.38	5.54	6.08878	37.2312	76	1.07034	1.29234	0.504703
1242.ME14Sep10EB1R1	Free-living	Non-saline	393	1.25644	1.46161	0.199792	45.2216	11.8634	3.23209	1.68411	6.10687	61.8321	59.7	8.54	6.72	50.1455	63	1.19614	1.39821	0.427899
1242.ME15Jul10EB1R1	Free-living	Non-saline	386	0.653382	0.705666	0.26882	31.5641	23.1695	2.23566	1.16023	5.44041	61.9171	53.96	8.52	6.62891	47.8621	68	0.667817	0.748451	0.539524
1242.ME15Jun10EB1R2	Free-living	Non-saline	204	0.693552	0.755119	0.499744	21.9131	28.206	3.44596	1.77177	11.7647	53.9216	68.78	4.04	5.77055	25.6986	49	0.768704	0.820999	0.695029
1242.ME15Mar00EB1R2	Free-living	Non-saline	201	0.802699	0.838815	0.393109	50.2841	18.6158	1.66815	2.11169	12.4378	57.7114	75.78	3.68	5.61317	27.3908	72	0.704715	0.702068	0.400536
1242.ME15Oct03EB1R2	Free-living	Non-saline	233	1.05244	1.26665	0.847143	28.4032	29.4049	4.45955	2.88095	9.87124	59.2275	73.32	4.7	5.69065	30.993	51	0.996187	1.11427	0.613768
1242.ME17Apr02EB1R1	Free-living	Non-saline	143	0.51235	0.532808	0.361948	19.1431	21.3617	2.78329	1.69437	16.0839	53.1469	81.16	2.5	5.08516	20.3489	46	0.666446	0.692847	0.466358
1242.ME17Aug00EB2R1	Free-living	Non-saline	285	1.75105	2.11178	0.282561	73.8335	13.6807	2.86019	2.06539	7.01754	61.7544	68.58	6.58	5.78419	38.1489	59	1.34109	1.64389	0.417676
1242.ME17Aug10EB1R1	Free-living	Non-saline	451	0.707838	0.774593	0.71034	26.5822	24.5263	2.91395	2.89624	4.43459	67.8492	51.8	10.56	6.65713	54.1539	72	0.570316	0.608664	0.698001
1242.ME17Jan01EB1R1	Free-living	Non-saline	178	0.981443	1.04167	0.272275	24.4637	11.0342	4.25801	2.46755	12.3596	53.3708	80.42	3.62	5.06114	22.7109	55	0.964688	1.03	0.360789
1242.ME17Jul00EB1R1	Free-living	Non-saline	158	1.0116	1.19119	0.415688	48.6394	20.6752	2.44903	2.01056	14.557	45.5696	77.3	2.42	5.38701	23.7643	52	0.88707	1.02738	0.501509
1242.ME18May10EB1R2	Free-living	Non-saline	133	0.429352	0.448009	0.511803	12.9425	39.0424	3.46154	1.31089	17.2932	44.3609	77.12	2.38	5.19605	19.3605	43	0.476451	0.454673	0.394308
1242.ME19Jan11EB1R1	Free-living	Non-saline	189	1.22075	1.3458	0.4715	33.3029	29.6797	4.0411	1.58863	11.6402	51.8519	75.04	3.66	5.44505	23.6939	52	1.10754	1.21969	0.630879
1242.ME19May04EB1R2	Free-living	Non-saline	131	0.364245	0.333999	0.365688	6.30042	33.0622	5.30122	1.10606	17.5573	42.7481	78.94	1.96	5.25682	18.7992	36	0.475389	0.461092	0.365611
1242.ME19Nov10EB1R1	Free-living	Non-saline	279	0.833699	0.900791	0.308258	27.786	23.5423	3.24189	1.30937	8.24373	59.8566	67	5.62	5.98957	37.8364	70	0.906491	1.02278	0.355303
1242.ME19Sep05EB2R2	Free-living	Non-saline	395	0.409486	0.342655	0.31044	6.85309	23.1095	5	1.34334	4.05063	65.5696	53.22	9.18	6.45303	53.033	53	0.544125	0.487481	0.706551
1242.ME1Jun11EB1R1	Free-living	Non-saline	168	0.895397	0.955896	0.725506	24.8425	35.1417	3.84783	2.06452	12.5	50.5952	76.52	3.04	5.25575	26.2714	51	0.917048	0.984052	0.616706
1242.ME20Apr10EB1R2	Free-living	Non-saline	176	0.642122	0.645877	0.535211	32.2939	27.3239	2	1.95876	10.7955	58.5227	76.92	3.72	5.16737	24.6793	55	0.597334	0.552433	0.861206
1242.ME20Aug07EB2R2	Free-living	Non-saline	286	0.561596	0.503236	0.764809	24.9169	34.3176	2.01966	2.22862	5.24476	64.3357	70.8	6.18	5.33031	35.9719	64	0.514605	0.37584	0.846111
1242.ME20Nov02EB1R1	Free-living	Non-saline	194	1.46701	1.62767	0.508319	41.5528	34.1636	3.91711	1.4879	12.8866	55.1546	75.42	4.16	5.67008	33.5387	37	1.36883	1.56744	0.412894
1242.ME20Oct02EB1R1	Free-living	Non-saline	194	0.9394	0.998806	0.0591401	23.7015	2.53726	4.21411	2.33087	9.79381	58.2474	78.6	3.92	5.2775	30.61	36	0.898889	0.925247	0.450251
1242.ME21May01EB2R2	Free-living	Non-saline	155	0.863108	0.985216	0.680192	24.2097	54.5278	4.06952	1.24742	15.4839	44.5161	75.52	2	5.55155	19.1951	50	0.92142	1.07319	0.58487
1242.ME22Apr01EB1R2	Free-living	Non-saline	145	0.377264	0.240649	0.66126	18.7472	33.3096	1.28365	1.9852	15.1724	57.2414	85.08	2.46	4.93411	23.0597	49	0.469029	0.409053	0.660099
1242.ME22Aug06EB2R1	Free-living	Non-saline	295	0.801496	1.17577	0.89353	23.5154	31.2513	5	2.85918	6.10169	65.4237	69.62	6.48	5.53623	35.5313	57	0.629322	0.807773	0.7039
1242.ME22Jun05EB2R2	Free-living	Non-saline	285	0.512414	0.58396	0.659622	31.5113	33.4883	1.85317	1.96971	7.7193	57.5439	64.64	5.62	6.01023	36.7184	81	0.598515	0.715572	0.664366
1242.ME22Oct01EB2R1	Free-living	Non-saline	207	0.868092	0.952715	0.104617	24.6935	6.14272	3.85816	1.7031	8.21256	56.0386	71.14	3.9	5.29693	26.9848	49	0.964319	1.02708	0.0598939
1242.ME23Jul07EB2R2	Free-living	Non-saline	299	0.842079	0.660548	0.398107	33.855	22.4173	1.95111	1.77589	7.69231	61.8729	69	6.14	5.94984	38.2561	74	0.58152	0.454982	0.534354
1242.ME24Feb09EB1R2	Free-living	Non-saline	274	0.780428	0.782353	0.436541	42.0523	29.97	1.86043	1.45659	10.219	66.0584	73.84	5.72	5.90434	33.9927	112	0.787111	0.784451	0.599604
1242.ME24Oct00EB2R1	Free-living	Non-saline	261	0.925558	1.01357	0.383127	35.0189	27.8016	2.89436	1.37807	8.42912	59.0038	67.46	5.5	5.86586	31.1038	66	0.971364	1.10642	0.427721
1242.ME24Sep02EB1R1	Free-living	Non-saline	366	0.606207	0.727557	0.188722	17.503	15.6592	4.15676	1.20518	5.19126	63.388	57.76	7.82	6.31647	47.8045	48	0.56491	0.548567	0.65732
1242.ME25Jun07EB2R1	Free-living	Non-saline	235	0.937229	1.14472	0.558285	26.9983	33.5268	4.23997	1.66519	7.65957	57.0213	72.8	4.56	5.47186	33.513	59	0.786839	0.918468	0.588056
1242.ME25May05EB2R2	Free-living	Non-saline	137	0.404956	0.451024	0.193676	16.252	19.3676	2.77519	1	18.2482	46.7153	79.26	2.1	5.41696	18.6146	42	0.689532	0.781281	0.198606
1242.ME26Aug09EB1R2	Free-living	Non-saline	369	1.99367	2.1917	0.339433	79.3035	28.9122	2.76369	1.17401	4.06504	65.3117	61.28	8.32	5.73348	47.7788	63	1.84371	2.12094	0.561929
1242.ME26Feb10EB1R2	Free-living	Non-saline	156	0.925594	1.01511	0.389232	25.7668	29.0814	3.9396	1.33842	15.3846	43.5897	75.6	2.48	5.55691	20.0701	53	1.01424	1.11966	0.655956
1242.ME26Jun09EB1R1	Free-living	Non-saline	231	0.663912	0.694303	0.226084	18.7753	16.737	3.69797	1.35081	9.95671	52.381	69.5	4.28	5.86356	28.4	49	0.784117	0.84706	0.653267
1242.ME26Oct09EB2R1	Free-living	Non-saline	234	1.35832	1.69204	0.416527	39.2388	20.7998	4.31217	2.00256	7.69231	55.9829	63.24	4.54	5.79358	34.3557	47	1.30077	1.63336	0.529783
1242.ME26Sep00EB2R1	Free-living	Non-saline	317	1.74537	2.0147	0.436449	67.1726	28.949	2.99929	1.50765	6.30915	66.2461	64.54	7.24	6.10901	43.2933	53	1.58159	1.97891	0.762563
1242.ME26Sep01EB2R1	Free-living	Non-saline	300	2.29592	2.52174	0.297654	82.5181	21.5302	3.05598	1.3825	5	69.6667	68.12	7.2	5.05405	41.7931	57	2.18517	2.54401	0.541056
1242.ME27Jun03EB1R1	Free-living	Non-saline	203	0.556058	0.633145	0.170417	40.2259	11.0871	1.57397	1.53708	11.33	55.665	71.58	3.8	5.53526	24.7204	48	0.516638	0.578013	0.644798
1242.ME27Sep07EB1R2	Free-living	Non-saline	453	0.697829	0.727623	0.305207	34.2593	23.2113	2.12387	1.31491	4.41501	65.7837	52.92	10.42	6.82683	52.3707	83	0.791728	0.795865	0.553241
1242.ME27Sep09EB2R1	Free-living	Non-saline	281	2.3214	2.53874	0.51052	83.6474	32.7604	3.03505	1.55834	3.91459	69.7509	70.3	6.82	4.55132	33.5425	60	2.21876	2.52065	0.459965
1242.ME28Feb02EB1R2	Free-living	Non-saline	189	1.03507	1.11181	0.700449	33.6696	23.0392	3.30212	3.04025	13.2275	53.4392	72.8	3.2	5.6073	24.8876	57	1.02293	1.1258	0.646524
1242.ME28Feb11EB1R1	Free-living	Non-saline	182	0.832644	0.897977	0.739726	21.9544	45.2055	4.0902	1.63636	13.1868	40.6593	68.68	3.02	5.79983	25.4131	42	0.81402	0.858733	0.481053
1242.ME28Nov00EB2R1	Free-living	Non-saline	202	0.775019	0.902493	0.318692	28.6396	23.1934	3.15121	1.37406	12.8713	54.4554	74.4	3.34	5.59655	27.5488	61	0.7627	0.868544	0.421146
1242.ME29Apr09EB1R1	Free-living	Non-saline	371	0.670735	0.766138	0.25192	24.9735	16.5311	3.0678	1.52392	5.12129	65.2291	59.66	8.8	6.28609	46.4827	100	0.712317	0.829774	0.283013
1242.ME29Aug02EB1R1	Free-living	Non-saline	360	0.637957	0.718413	0.301831	23.7437	22.0446	3.0257	1.36919	8.05556	60.5556	61.62	8.24	6.70308	46.0171	60	0.649543	0.705564	0.703958
1242.ME29Jan10EB1R1	Free-living	Non-saline	157	1.63228	1.86734	0.690573	45.4513	32.4391	4.10845	2.12883	12.1019	42.0382	71.34	2.22	5.31615	21.6281	42	1.50952	1.78808	0.720614
1242.ME29May07EB2R1	Free-living	Non-saline	600	0.783694	0.863084	1.08685	49.7426	30.2924	1.7351	3.58786	4	77.8333	54.34	15.8	7.08485	67.4334	91	0.790821	0.834337	0.79108
1242.ME30Jul09EB1R2	Free-living	Non-saline	355	0.729231	0.76235	0.202461	33.483	11.5783	2.27682	1.74863	6.47887	59.7183	59.12	7.32	6.42586	46.3011	71	0.712381	0.726147	0.672072
1242.ME30Sep04EB1R2	Free-living	Non-saline	323	0.637957	0.681585	0.223068	20.3228	15.7618	3.35379	1.41525	5.88235	62.5387	62.12	6.54	5.95605	38.7446	69	0.817534	0.890141	0.408257
1242.ME31Aug05EB2R1	Free-living	Non-saline	387	0.559558	0.632192	0.518961	18.0306	26.7002	3.50622	1.94366	4.65116	66.9251	62.4	8.9	6.05215	48.1912	72	0.672265	0.737482	0.543254
1242.ME3Dec10EB1R1	Free-living	Non-saline	220	0.880925	0.954949	1.10097	26.0623	54.5548	3.6641	2.0181	10.4545	56.3636	73.12	4.26	5.52614	28.4188	55	0.905394	0.985124	0.764084
1242.ME3May11EB1R1	Free-living	Non-saline	260	0.780817	1.0286	0.753438	45.1162	51.53	2.27989	1.46214	10	63.0769	69.02	4.98	6.138	31.5158	62	0.858286	1.00757	0.589985
1288.CB10June05.McMahon.Pool.3.and.1percentPhiX.110310.HWUSI.EAS552R.0357.s.3.1.sequence	Free-living	Non-saline	258	0.162419	0.152205	0.508361	7.61026	38.1271	2	1.33333	8.13953	66.2791	71.5	5.66	5.61463	34.7563	32	0.349496	0.301294	0.42265
1288.CB12July05.McMahon.Pool.3.and.1percentPhiX.110310.HWUSI.EAS552R.0357.s.3.1.sequence	Free-living	Non-saline	250	0.512886	0.265616	0.683346	6.64041	50.4108	4	1.35556	9.6	58	70.16	5.22	5.78724	34.0502	39	0.513204	0.261192	0.644822
1288.CB14July05.McMahon.Pool.3.and.1percentPhiX.110310.HWUSI.EAS552R.0357.s.3.1.sequence	Free-living	Non-saline	240	0.149996	0	0.483625	0	31.4936	0	1.53563	9.58333	64.5833	75.28	5.7	5.42846	36.0082	45	0.2755	0.0957792	0.33576
1288.CBE02July07.McMahon.Pool.1.and.1percentPhiX.110310.HWUSI.EAS552R.0357.s.7.1.sequence	Free-living	Non-saline	125	0.332063	0.288163	0.242424	17.2704	18.1818	1.66854	1.33333	21.6	43.2	81.88	2.14	5.19524	16.9158	22	0.465667	0.424716	0.162225
1288.CBE03June09.McMahon.Pool.4.and.1percentPhiX.110310.HWUSI.EAS552R.0357.s.4.1.sequence	Free-living	Non-saline	115	0.0513407	0	0.407984	0	32.341	0	1.26151	20.8696	45.2174	86.24	1.54	4.97744	16.8997	23	0.258257	0.22436	0.206986
1288.CBE16July07.McMahon.Pool.1.and.1percentPhiX.110310.HWUSI.EAS552R.0357.s.1.1.sequence	Free-living	Non-saline	171	0.716451	0.791795	0.761261	39.5897	24.0991	2	3.15888	15.7895	52.0468	78.12	3.24	5.54605	25.8623	26	0.738772	0.817214	0.437101
1288.CBE16July07.McMahon.Pool.1.and.1percentPhiX.110310.HWUSI.EAS552R.0357.s.7.1.sequence	Free-living	Non-saline	170	0.74901	0.824395	0.140562	41.2198	10.0402	2	1.4	17.0588	48.2353	78.78	2.96	5.6279	21.0247	22	0.760463	0.844317	0.338163
1288.CBE18Aug09.McMahon.Pool.4.and.1percentPhiX.110310.HWUSI.EAS552R.0357.s.4.1.sequence	Free-living	Non-saline	161	0.537378	0.508895	0.0584938	25.4447	5.84938	2	1	13.0435	59.0062	84.16	2.94	4.53829	25.5922	38	0.435959	0.3957	0.393468
1288.CBE19June07.McMahon.Pool.1.and.1percentPhiX.110310.HWUSI.EAS552R.0357.s.1.1.sequence	Free-living	Non-saline	111	0.187955	0.151349	0.285714	7.56743	23.8095	2	1.2	18.9189	49.5495	85.54	1.74	4.72759	17.9712	18	0.313943	0.260657	0.465608
1288.CBE19June07.McMahon.Pool.1.and.1percentPhiX.110310.HWUSI.EAS552R.0357.s.7.1.sequence	Free-living	Non-saline	106	0.187051	0.180414	0.414008	10.9817	40.399	1.64286	1.0248	20.7547	50.9434	86.32	2.04	4.73912	16.3687	18	0.297287	0.263955	0.377214
1288.CBE21June07.McMahon.Pool.1.and.1percentPhiX.110310.HWUSI.EAS552R.0357.s.1.1.sequence	Free-living	Non-saline	141	0.199346	0.169381	0.492458	8.46906	22.6264	2	2.17647	14.8936	59.5745	86.18	2.56	4.72114	26.5242	28	0.299376	0.293134	0.431679
1288.CBE27Aug07.McMahon.Pool.1.and.1percentPhiX.110310.HWUSI.EAS552R.0357.s.1.1.sequence	Free-living	Non-saline	129	0.235346	0.211782	1.09091	10.5891	72.7273	2	1.5	17.8295	59.6899	89.48	2.22	4.81675	21.2371	17	0.353597	0.319945	0.51816
1288.CBE29May09.McMahon.Pool.4.and.1percentPhiX.110310.HWUSI.EAS552R.0357.s.4.1.sequence	Free-living	Non-saline	163	0.182985	0.172678	0.541502	8.63392	36.9249	2	1.46649	17.1779	58.8957	85.2	3.24	5.21457	22.8022	32	0.336361	0.33142	0.620436
1288.CBH06Aug07.McMahon.Pool.1.and.1percentPhiX.110310.HWUSI.EAS552R.0357.s.1.1.sequence	Free-living	Non-saline	185	0.142701	0	0.467532	0	46.7533	0	1	12.973	57.2973	76.14	3.42	5.3677	27.8886	22	0.231047	0	0.989334
1288.CBH08June09.McMahon.Pool.4.and.1percentPhiX.110310.HWUSI.EAS552R.0357.s.4.1.sequence	Free-living	Non-saline	130	0.0758355	0	0.352941	0	35.2941	0	1	10.7692	53.8462	82.56	2.18	4.07262	19.5331	22	0.29492	0.224457	0.410783
1288.CBH16Oct07.McMahon.Pool.1.and.1percentPhiX.110310.HWUSI.EAS552R.0357.s.1.1.sequence	Free-living	Non-saline	225	0.0939219	0	0.364193	0	32.7862	0	1.11081	8	69.7778	78.62	4.74	4.49127	31.2316	30	0.273415	0.159049	0.671901
1288.CBH18Aug09.McMahon.Pool.4.and.1percentPhiX.110310.HWUSI.EAS552R.0357.s.4.1.sequence	Free-living	Non-saline	165	0.54973	0.682853	0.817262	50.5311	65.4427	1.35135	1.24882	9.69697	54.5455	77.6	3.16	4.51578	23.8008	32	0.535582	0.473684	0.533028
1288.CBH19June07.McMahon.Pool.1.and.1percentPhiX.110310.HWUSI.EAS552R.0357.s.1.1.sequence	Free-living	Non-saline	136	0.207797	0.130682	0.333333	13.0682	33.3333	1	1	16.9118	56.6176	84.84	2.38	4.99123	24.6901	21	0.353768	0.308968	0.603774
1288.CBH27June07.McMahon.Pool.1.and.1percentPhiX.110310.HWUSI.EAS552R.0357.s.1.1.sequence	Free-living	Non-saline	134	0.0824922	0.0838794	0.45	8.38794	30	1	1.5	17.1642	58.209	86.26	2.3	5.04319	23.3177	21	0.345761	0.375985	0.663279
1288.CBH29June07.McMahon.Pool.1.and.1percentPhiX.110310.HWUSI.EAS552R.0357.s.7.1.sequence	Free-living	Non-saline	123	0.104921	0	0.441176	0	29.4118	0	1.5	19.5122	56.9106	86.64	2.68	4.98577	16.8813	34	0.291831	0.219985	0.637609
1288.FBE19June07.McMahon.Pool.1.and.1percentPhiX.110310.HWUSI.EAS552R.0357.s.1.1.sequence	Free-living	Non-saline	215	0.258913	0.261884	0.168428	15.9813	10.7244	1.63869	1.57051	7.90698	76.2791	82.02	5.28	4.72174	34.8557	28	0.339422	0.336673	0.472178
1288.FBH02Oct07.McMahon.Pool.1.and.1percentPhiX.110310.HWUSI.EAS552R.0357.s.7.1.sequence	Free-living	Non-saline	257	0.208599	0.197063	0.371783	11.9784	32.6025	1.64516	1.14035	7.00389	72.3735	76.2	5.92	5.04446	39.3503	31	0.328318	0.309745	0.544245
1288.FBH06Aug07.McMahon.Pool.1.and.1percentPhiX.110310.HWUSI.EAS552R.0357.s.1.1.sequence	Free-living	Non-saline	236	0.157277	0.0934307	0.428571	4.67153	31.4286	2	1.36364	5.9322	72.4576	76.86	5.9	4.82403	37.38	29	0.26339	0.184961	0.438205
1288.FBH10Sept07.McMahon.Pool.1.and.1percentPhiX.110310.HWUSI.EAS552R.0357.s.7.1.sequence	Free-living	Non-saline	617	0.234545	0.24203	0.814749	17.6557	51.0995	1.37083	1.59444	2.43112	83.6305	64.12	15.54	5.99344	76.0969	37	0.269854	0.235929	0.535789
1288.FBH16Oct07.McMahon.Pool.1.and.1percentPhiX.110310.HWUSI.EAS552R.0357.s.7.1.sequence	Free-living	Non-saline	201	0.0613395	0	0.254237	0	25.4237	0	1	6.46766	72.6368	79.28	5.02	4.22564	31.3974	17	0.129389	0.0578927	0.523874
1288.FBH22Oct07.McMahon.Pool.1.and.1percentPhiX.110310.HWUSI.EAS552R.0357.s.1.1.sequence	Free-living	Non-saline	195	0.0810074	0.067426	0.478312	3.3713	35.8734	2	1.33333	6.66667	74.8718	85.66	4.14	3.68496	30.3517	24	0.150982	0.139667	0.565221
1288.HKE04July07.McMahon.Pool.2.and.1percentPhiX.110310.HWUSI.EAS552R.0357.s.2.1.sequence	Free-living	Non-saline	241	0.460359	0.444704	0.489223	12.1054	45.1333	3.67361	1.08395	10.7884	58.9212	69.48	5.34	6.0673	32.0681	40	0.654511	0.663833	0.452789
[truncated: 5,369 more rows]
