# Supplementary material for: Global microbial community biodiversity increases with antimicrobial toxin abundance of rare taxa
Source: ISME J. 2025 Jan 24;19(1):wraf012. doi: 10.1093/ismejo/wraf012 (PMC11822679; doi:10.1093/ismejo/wraf012)
Supplement: Supplementary_Table_3_wraf012 [file supplementary_table_3_wraf012.xlsx]

## Sheet: Sheet1
Sample	ATG abundance (Abundant ≥ 2%)	ATG abundance (Abundant ≥ 1%)	ATG abundance (Abundant ≥ 0.9%)	ATG abundance (Abundant ≥ 0.8%)	ATG abundance (Abundant ≥ 0.7%)	ATG abundance (Abundant ≥ 0.6%)	ATG abundance (Rare < 0.5%)	ATG abundance (Rare < 0.4%)	ATG abundance (Rare < 0.3%)	ATG abundance (Rare < 0.2%)	ATG abundance (Rare < 0.1%)	ATG abundance (Rare < 0.05%)
1521.AG1.s.8.1.sequences	1.41585	0.85877	0.84312	0.82644	0.80105	0.80351	0.3909	0.53268	0.54401	0.31671	1.09459	1.54974
1521.AG2.s.8.1.sequences	0.40852	0.65584	0.64737	0.63636	0.63005	0.66157	0.42593	0.20259	0.21343	0.26485	1.1105	1.92
1521.AG3.s.8.1.sequences	1.17236	0.79803	0.79803	0.79803	0.73395	0.73788	0.31355	0.29398	0.56757	0.7686	0.89189	1
1521.C1.s.8.1.sequences	0.58317	0.61538	0.65486	0.6598	0.68003	0.67692	0.90694	0.28847	0.2289	0.29193	0	0
1521.C2.s.8.1.sequences	0.67583	0.65187	0.65067	0.65067	0.61919	0.61919	1.11183	1.19372	0.79541	1.22604	1.24698	1.01558
1521.C3.s.8.1.sequences	0.89997	0.84829	0.86078	0.92623	0.89876	0.87159	0.43716	0.52027	0.43028	0.41904	0.4759	0.4
1521.Chi.1.s.8.1.sequences	2.51179	1.40983	1.33012	1.30206	1.18656	1.11054	0.56611	0.56548	0.46622	0.64606	0.33045	0.64368
1521.Chi.2.s.8.1.sequences	0.80771	1.01579	1.01545	1.01545	0.94909	0.94517	0.54743	0.70877	0.04858	0.0916	0.26667	0.44444
1521.Chi.4.s.8.1.sequences	0.70175	0.49012	0.39117	0.46039	0.40658	0.34651	0.68003	0.73161	0.89754	1.00919	0.98147	1.04545
1521.Chi.W1.s.8.1.sequences	0.16854	0.57702	0.7565	0.66825	0.61565	0.74154	0.80639	0.86043	0.83148	0.65285	0.675	0.81569
1521.Chi.W2.s.8.1.sequences	0.73413	0.45629	0.45629	0.45276	0.4646	0.4293	0.73098	0.65225	0.68421	0.69927	0.82209	0.73284
1521.Chi.W3.s.8.1.sequences	0.16276	0.31697	0.31426	0.32395	0.34578	0.34877	0.73033	0.69216	0.52428	0.5007	0.56315	0.3955
1521.Cle.1.s.8.1.sequences	0.15919	0.64457	0.62967	0.606	0.594	0.64573	1.12555	1.91435	1.95812	2.58824	1.6	0
1521.Cle.3.s.8.1.sequences	1.43956	1.14343	1.12518	1.12518	1.07037	1.06602	0.49869	0.28138	0.17071	0.26113	0.75536	4
1521.Cle.4.s.8.1.sequences	0.52751	0.60089	0.58835	0.58274	0.56568	0.56378	0.67473	0.74476	0.88271	0.73737	0.85366	0.98039
1521.Cle.W1.s.8.1.sequences	1	1.06029	0.96527	0.96549	0.80475	0.71596	1.17035	0.99005	0.93969	0.8773	0.81811	0.75629
1521.Cle.W2.s.8.1.sequences	1	1.15422	1.0385	0.99359	0.78117	0.79193	1.05113	1.09668	1.11817	1.21294	0.78889	0.97354
1521.Cle.W3.s.8.1.sequences	2.25462	1.09395	1.55377	1.55377	1.47483	1.47483	1.07354	1.06782	1.02492	1.1182	0.88988	0.88719
1521.Det.1.s.8.1.sequences	0.47954	0.47575	0.47575	0.46382	0.57401	0.57401	0.42398	0.20312	0.21565	0.24309	0.59108	0
1521.Det.2.s.8.1.sequences	0.39482	0.41628	0.41628	0.40186	0.3837	0.38874	0.55802	0.53631	0.58522	0.74511	0.45681	0.58241
1521.Det.4.s.8.1.sequences	0	0.25612	0.23044	0.23044	0.21312	0.30373	0.49069	0.45449	0.51046	0.45482	0.3673	0.28
1521.Det.W6.s.8.1.sequences	0.42681	0.6125	0.60886	0.59347	0.60412	0.60279	0.9288	1.42108	1.40588	1.43239	0	0
1521.Det.W7.s.8.1.sequences	1.17714	1.17529	1.09374	1.03596	1.01188	0.96696	0.44465	0.47083	0.66414	0.88163	0.63415	0
1521.F2.s.8.1.sequences	0.96345	0.96123	0.95157	0.95203	0.95203	0.95266	0.87148	0.87148	0.87148	0.80351	0.36308	0.73149
1521.F3.s.8.1.sequences	0.98638	0.93784	0.93784	0.91634	0.91634	0.94491	0.66154	0.66154	0.14063	0.25352	0.62069	2
1521.Mayv.2.s.8.1.sequences	0.2372	0.29034	0.29977	0.35176	0.33524	0.36122	0.71389	0.575	0.62126	0.99171	3.78184	0.27669
1521.Mayv.W2.s.8.1.sequences	1.20337	0.39921	0.51609	0.53425	0.48955	0.49556	0.38714	0.42024	0.44848	0.44682	0.48568	0.44136
1521.Mayv.W5.s.8.1.sequences	0.7257	0.47821	0.48641	0.46759	0.43278	0.42113	0.65914	0.65291	0.70893	0.71844	0.63336	0.70719
1521.MZ.101a.s.8.1.sequences	0	0.03571	0.03463	0.03463	0.03463	0.03637	0.52861	0.54498	0.67182	0.70392	0.65722	0.30077
1521.MZ.101b.s.8.1.sequences	0.34761	0.39737	0.3844	0.41464	0.41459	0.52189	0.68119	0.47541	0.3212	0.58493	0.17544	0
1521.MZ.103a.s.8.1.sequences	0.48111	0.56541	0.56541	0.56541	0.53687	0.54124	0.44922	0.51587	0.55256	0.63231	0.36522	0.40371
1521.MZ.103b.s.8.1.sequences	0.7741	0.43779	0.42318	0.41116	0.38477	0.39248	0.65869	0.72174	0.86738	1.10625	1.63198	0.53165
1521.MZ.11b.s.8.1.sequences	0.44063	0.54162	0.61378	0.60674	0.65449	0.61635	0.33359	0.38895	0.43214	0.3652	0.33458	0.36724
1521.MZ.15a.s.8.1.sequences	0.35788	0.38003	0.38003	0.37537	0.38221	0.38781	0.58295	0.61431	0.69614	0.76313	0.88784	0.73755
1521.MZ.15b.s.8.1.sequences	0.9845	0.9539	0.954	0.95455	0.94468	0.94549	0.56301	0.51276	0.57167	0.65292	0.65837	0.92532
1521.MZ.22a.blank.s.8.1.sequences	0.61997	0.70548	0.72176	0.71827	0.71827	0.70791	0.46429	0.36998	0.40713	0.46639	0.46354	0.46154
1521.MZ.22b.blank.s.8.1.sequences	0.57082	0.57389	0.57389	0.56189	0.54483	0.56005	0.52084	0.44941	0.58146	0.52317	0.94362	0.01832
1521.MZ.23a.blank.s.8.1.sequences	0.5833	0.55613	0.59749	0.62582	0.59941	0.59529	0.49322	0.37622	0.43502	0.18354	0.29379	1
1521.MZ.26a.s.8.1.sequences	0.81072	0.72175	0.70822	0.68918	0.71005	0.71005	0.71484	0.72171	0.67685	0.61055	0.63788	0.59457
1521.MZ.26b.s.8.1.sequences	0.67432	0.63268	0.65913	0.63157	0.63056	0.63389	0.74029	0.63642	0.57028	0.57846	0.62704	0.48947
1521.MZ.31a.s.8.1.sequences	0.67965	0.54944	0.54728	0.5854	0.59008	0.58648	0.65794	0.64901	0.73219	0.72749	0.45073	0.61555
1521.MZ.31b.s.8.1.sequences	0.93396	0.82913	0.81663	0.77906	0.79392	0.81592	0.63417	0.54783	1.02863	0.28846	0.21654	0.17123
1521.MZ.41a.s.8.1.sequences	0.95694	0.78295	0.82824	0.76594	0.78205	0.76894	0.45686	0.45915	0.45838	0.49505	0.66949	1.31599
1521.MZ.41b.s.8.1.sequences	0	0.37695	0.45758	0.45758	0.4354	0.41035	0.57501	0.57501	0.50457	0.61141	0.7429	0.64241
1521.MZ.47a.s.8.1.sequences	1.05965	1.01146	1.01146	0.97639	0.97639	0.97672	0.77367	0.66441	0.77405	0.60296	0.50674	0.65321
1521.MZ.47b.s.8.1.sequences	0.39451	0.52949	0.52949	0.52949	0.53501	0.53367	0.36221	0.34983	0.34983	0.45231	0.44957	0.53345
1521.MZ.50a.s.8.1.sequences	0.39783	0.54496	0.54277	0.56555	0.55242	0.55177	0.5986	0.67041	0.70339	0.6489	0.6487	0.77879
1521.MZ.50b.s.8.1.sequences	0.19646	0.32969	0.32969	0.39148	0.3793	0.44048	0.5192	0.50476	0.54655	0.57909	0.45429	0.67085
1521.MZ.52a.s.8.1.sequences	0.06782	0.22643	0.24982	0.29703	0.34377	0.37953	0.81337	0.76444	0.66098	0.71329	0.72754	1.28378
1521.MZ.52b.s.8.1.sequences	0.47924	0.57439	0.69941	0.6515	0.72714	0.69275	0.79599	0.98875	1.20814	0.89214	0.40515	0.40984
1521.MZ.54a.s.8.1.sequences	0.35726	0.45269	0.45269	0.44963	0.47239	0.51356	0.70266	0.80005	0.65987	0.68057	0.77056	0.86005
1521.MZ.59a.s.8.1.sequences	0.3552	0.5007	0.47454	0.50086	0.50501	0.60945	0.46314	0.5101	0.47284	0.55509	0.77136	1.03897
1521.MZ.59b.s.8.1.sequences	0.65089	0.66759	0.64607	0.67032	0.65643	0.68757	0.73411	0.75802	0.6506	0.84186	1.1393	0.55457
1521.MZ.62a.s.8.1.sequences	0.78659	0.63771	0.57151	0.52036	0.63397	0.60026	0.69434	0.61436	0.58153	0.49249	0.59423	0.68283
1521.MZ.62b.s.8.1.sequences	0.52903	0.70463	0.70699	0.69898	0.69565	0.67164	0.45831	0.474	0.41125	0.43894	0.59751	0.72351
1521.MZ.67a.s.8.1.sequences	0.5	0.34716	0.3427	0.3427	0.33233	0.32477	0.64511	0.71877	0.8214	0.59771	0.48744	0.41467
1521.MZ.67b.s.8.1.sequences	0.82993	0.73622	0.69242	0.67355	0.67975	0.67581	0.36136	0.46206	0.58007	0.63853	0.66318	0.7939
1521.MZ.74a.s.8.1.sequences	0.7678	0.93463	0.90414	0.90468	0.841	0.87792	0.58712	0.68232	0.59046	0.56854	0.54762	0.61789
1521.MZ.74b.s.8.1.sequences	0.63988	0.68839	0.70301	0.66409	0.6438	0.70329	0.72878	0.79377	0.48069	0.16497	0	0
1521.MZ.81a.s.8.1.sequences	1.08146	1.17377	1.11723	1.12811	1.10724	1.03041	0.54677	0.50522	0.55567	0.66441	0.26694	0.25974
1521.MZ.81b.s.8.1.sequences	0.55373	0.60454	0.60454	0.60834	0.54734	0.52213	0.42108	0.45654	0.4989	0.14878	0.01284	0.0303
1521.MZ.82a.s.8.1.sequences	1.05539	1.0167	0.96687	0.96687	0.89973	0.87226	0.89297	0.8916	0.60905	0.61928	0.47246	0.58437
1521.MZ.82b.s.8.1.sequences	0	0.2028	0.19237	0.34653	0.41144	0.39212	0.43706	0.31858	0.40418	0.55511	0.61624	1.82461
1521.MZ.88a.s.8.1.sequences	0.40258	0.38104	0.36869	0.4137	0.40148	0.4127	0.72451	0.65203	0.58422	0.70709	0.45782	0.91424
1521.MZ.88b.s.8.1.sequences	0.59957	0.65704	0.64468	0.62066	0.61323	0.62165	0.80256	0.73219	0.82962	0.76055	1.23437	1
1521.MZ.90a.s.8.1.sequences	0.64795	0.60598	0.60598	0.60055	0.61257	0.62056	0.55234	0.56002	0.5344	0.4007	0.2999	0.44288
1521.MZ.90b.s.8.1.sequences	0.38532	0.5838	0.62731	0.6413	0.62384	0.60459	0.72082	0.63914	0.81648	1.4641	0.43261	0.44283
1521.MZ.93a.s.8.1.sequences	0	0	0	0	0.00969	0.03391	0.75274	0.69888	0.76118	0.70125	0.76144	0.73142
1521.MZ.93b.s.8.1.sequences	0.56915	0.54482	0.54482	0.53457	0.52898	0.57345	0.56382	0.52411	0.57069	0.76467	0.64916	0.6781
1521.SPL.Sp.25.s.8.1.sequences	0.15071	0.59427	0.59427	0.51434	0.54091	0.58387	1.02305	1.24353	0.55723	0.31061	1.78261	2.5
1521.SPL.Sp.29.s.8.1.sequences	1.72134	1.99213	1.94972	1.91246	1.89188	1.86554	1.69616	1.92354	1.45522	0.70621	1.07143	0
1521.SPL.Sum.1.s.8.1.sequences	1.55462	1.45152	1.42881	1.39842	1.39415	1.39382	1.02633	0.94992	0.69397	0.65116	2.15385	6
1521.SPL.Sum.5.s.8.1.sequences	2.2091	1.13118	1.05215	1.00921	0.96148	1.03503	1.03477	0.85666	0.80044	0.79647	0.70034	0.98462
1521.SPL.Sum.9.s.8.1.sequences	0.68025	0.64713	0.62691	0.62294	0.62294	0.61968	0.48141	0.25	0.2844	0.40741	0.6	0.6
1521.SPL.Wint.9.s.8.1.sequences	0.71486	0.74576	0.73132	0.73132	0.70565	0.68945	0.36697	0.05316	0.09726	0.21918	0.81818	3
1039.L.Jacarepia.SB.1.6	1.646	1.35224	1.35224	1.35224	1.60201	1.5447	2.75227	2.76853	1.642	1.50901	0.80363	0.87902
1622.DP.101.102A.1	0	0.05776	0.05776	0.05209	0.05209	0.12674	0.30174	0.3217	0.21702	0.11388	0.25699	0.38016
1622.DP.11.12A.1	0.01313	0.01214	0.01214	0.01115	0.01115	0.01115	0.77803	0.73352	0.47516	0.47516	0.25219	0.27907
1622.DP.11.12A.2	0	0.72914	0.60437	0.65792	0.65792	0.65792	0.35952	0.36216	0.33118	0.45128	0.59719	0.85758
1622.DP.11.12B	5	3.85224	3.85224	3.85224	3.66736	3.41987	0.60609	0.6511	0.60388	0.54289	0.55807	0.54226
1622.DP.15.16A.1	0	0.04993	0.06584	0.11484	0.11219	0.11209	0.50805	0.67943	0.67943	0.63088	1.15638	0.56438
1622.DP.2.3A.1	0.19282	0.31223	0.31223	0.31223	0.31223	0.31223	0.75844	0.263	0.24522	0.59544	0.27665	0.48553
1622.DP.21.22A.1	0	0.09882	0.0952	0.0952	0.11915	0.16703	0.81968	1.56846	1.56846	0.25485	0.25485	0.59431
1622.DP.41.42A.1	0.37402	0.53385	0.48949	0.48949	0.50506	0.50506	0.4385	0.53241	0.57754	0.47898	0.80877	0.67074
1622.DP.5.6A.1	2.32933	1.84977	1.84977	1.82652	1.82652	1.82652	0.7708	1.07498	0.51997	0.72798	0.78262	0.76133
1622.DP.5.6B	0	0.69455	0.69455	0.69455	0.77066	0.78883	0.37839	0.36678	0.51608	0.51608	0.47482	0.58435
1622.DP.51.52A.1	0.40992	0.36729	0.36729	0.38987	0.35881	0.35881	0.99525	0.98257	0.64347	0.64347	0.7474	0.89143
1622.DP.70.71A.1	0.48873	0.48873	0.48873	0.48873	0.48873	0.60931	0.66998	0.63461	0.60134	0.6266	0.5129	0.41923
1622.DP.80.81A.1	0	0.22248	0.23882	0.23882	0.23882	0.28008	0.56656	0.56656	0.40017	0.44277	0.92611	1.03723
1622.DP.91.92A.1	0.05347	0.26509	0.26509	0.26509	0.24662	0.24662	0.98412	0.61947	0.6786	0.35251	0.36625	0.44352
1622.PP.101.102A	0.29675	0.49262	0.49262	0.53361	0.57419	0.57419	0.53104	0.63163	0.68982	0.24978	0.34565	0.36152
1622.PP.101.102B	0.42593	0.3838	0.3838	0.34645	0.34645	0.34645	0.68143	0.41068	0.56091	0.87017	0.64199	0.41949
1622.PP.11.12B	0	0.01922	0.01922	0.01922	0.01922	0.02294	0.84746	0.58285	0.8195	0.58143	0.53898	0.52978
1622.PP.112.113A	0.46211	0.51863	0.5037	0.5037	0.49276	0.49276	0.55267	0.66039	0.71693	0.40176	0.76283	0.81884
1622.PP.112.113B	0.56726	0.56726	0.56726	0.56726	0.56726	0.56726	1.40007	1.40007	0.33131	0.36369	0.72641	1.74529
1622.PP.15.16B	0	0.125	0.11895	0.23443	0.23443	0.23443	0.29945	0.40049	0.40049	0.56681	0.33682	0.48837
1622.PP.2.3B	0.98398	0.89643	0.89643	0.89643	0.87293	0.8261	0.48128	0.48128	0.56123	0.67589	0.95384	0.47072
1622.PP.21.22B	0.02987	0.16235	0.16235	0.16235	0.26051	0.41227	0.32987	0.50469	0.50469	0.58103	0.14074	0.29634
1622.PP.31.32B	0.01173	0.01062	0.01026	0.03818	0.03818	0.03739	0.44608	0.44608	0.08535	0.54332	0.54104	0.54104
1622.PP.5.6B	0.14758	0.43387	0.39906	0.43837	0.43837	0.43837	0.26837	0.26837	0.35612	0.17721	0.26755	0.6658
1622.PP.51.52B	0	0.10627	0.19929	0.19929	0.19929	0.19929	1.39069	1.39069	0.81617	1.09957	0.74686	2.68421
1622.PP.61.62B	0	0	0	0	0.00163	0.00163	0.81997	1.70722	1.70722	1.54759	1.29354	1.2012
1622.PP.71.72B	1.236	1.19931	1.19931	1.1802	1.1802	1.1802	0.93131	1.8601	1.7442	1.7442	0.56772	0.4
1622.PP.81.82A	0	0.66702	0.66869	0.66869	0.66869	0.72614	0.23957	0.3652	0.3652	0.45684	0.58552	0.65282
1622.PP.81.82B	0	0	0	0	0	0	1.53879	1.53879	1.53879	0.78248	1.11708	0.37489
1622.PP.91.92A	0.72623	0.71924	0.71924	0.71924	0.71924	0.71924	0.33358	0.4271	0.5563	0.2684	0.33907	0.32999
1622.PP.91.92B	0.27254	0.27477	0.27477	0.27477	0.26803	0.26937	2.01412	1.74734	1.09611	1.13598	0.82485	1.42233
1622.UPMain.1.2	4	4.42592	4.42592	4.42592	4.42592	3.30357	0.76576	0.65722	0.61405	0.55575	0.7119	0.55919
1622.UPMain.100.101B	0.20522	0.22422	0.22422	0.22422	0.22422	0.21989	1.12863	1.22278	1.12693	0.51082	1.09266	0.98245
1622.UPMain.101.102B	0.42922	0.52377	0.52377	0.52377	0.50604	0.50604	0.63996	0.63996	0.46582	0.46582	0.6399	0.58416
1622.UPMain.102.103B	0.3864	0.40245	0.40245	0.40245	0.40245	0.40245	0.80976	0.86115	0.28986	0.34716	0.36323	0.39016
1622.UPMain.103.104B	0.18992	0.19342	0.19342	0.19342	0.19342	0.18776	1.24567	0.85381	0.85381	0.22884	0.14474	0.29461
1622.UPMain.105.106B	0.12298	0.17791	0.17791	0.17791	0.17771	0.19485	0.56417	0.60195	0.51222	0.27126	0.47363	0.58104
1622.UPMain.106.107B	0.76954	0.72469	0.72469	0.72469	0.72469	0.72469	0.65805	0.77432	0.77432	0.59807	0.31211	0.61617
1622.UPMain.107.108B	0	0.15112	0.15112	0.15112	0.17366	0.17366	0.61884	0.61884	0.61884	0.61884	0.54378	0.55059
1622.UPMain.108.109B	0.80963	0.86614	0.86614	0.87056	0.87056	0.84733	0.36919	0.36919	0.37641	0.37641	0.30698	0.47457
1622.UPMain.109.110B	0.36871	0.36871	0.35594	0.36943	0.36943	0.36943	0.72674	0.72674	1.08982	1.18361	0.42301	0.44102
1622.UPMain.120.121	0.5064	1.1183	1.1183	1.11209	1.11209	1.11201	0.86947	0.58396	0.79671	1.13839	1.66423	2.3863
1622.UPMain.121.122B	0.70443	0.63456	0.63456	0.62847	0.61399	0.61399	0.83377	0.83377	0.20175	0.0709	0.09721	0.28567
1622.UPMain.123.124B	0.33986	0.44136	0.44136	0.44136	0.44136	0.44136	0.51823	0.74764	0.74764	0.81017	1.19008	0.75056
1622.UPMain.124.125B	1.02626	0.9985	1.03455	1.03455	1.02794	1.02556	0.55979	0.00587	0.00587	0.00919	0.02267	0.03345
1622.UPMain.125.126B	0.22145	0.25508	0.25508	0.25508	0.25508	0.25508	0.63361	0.63361	0.63361	0.85444	0.79062	0.97221
1622.UPMain.126.127B	0.46454	0.45489	0.45194	0.46463	0.46463	0.46463	0.65122	0.72942	0.91649	0.8417	0.4018	0.4483
1622.UPMain.127.128	0	0.0826	0.0826	0.11786	0.11786	0.11786	0.83995	1.10531	1.10531	1.37227	1.00392	1.00401
1622.UPMain.128.129B	0.38229	0.35881	0.35881	0.35881	0.35881	0.35881	0.95262	1.25513	0.59529	0.59237	1.02452	1.02452
1622.UPMain.2.3	4	4.60194	4.60194	4.60194	4.60194	3.56464	0.73886	0.62237	0.5682	0.64993	0.61758	0.51821
1622.UPMain.3.4	4	2.50892	2.50892	2.45087	2.45087	2.45087	0.79298	0.72381	0.77635	0.49817	0.48334	0.60792
1622.UPMain.38.39B	1.59261	1.60034	1.60034	1.60034	1.58099	1.59506	0.59929	0.59929	0.59929	0.85932	2.7867	3.79456
1622.UPSub.0.1	2.39185	4.23459	4.23459	4.23459	4.23459	3.66484	0.7327	0.7327	0.91181	0.94947	1.28111	1.72628
1627.BGC	1.30713	0.71457	1.63094	1.63094	1.63094	1.5157	0.94688	0.98303	0.96411	0.95162	0.50612	0.01902
1627.LC	0.77307	0.73965	0.72202	0.72211	0.72211	0.71042	0.45114	0.32224	0.22743	0.25162	0.27668	0.4447
1627.RWC	0.06099	0.11139	0.11139	0.11645	0.11494	0.11456	0.82767	0.89202	0.8613	0.86724	0.96888	0.71269
1627.SMXC	1	0.56369	0.56369	0.56369	0.56369	0.56369	0.69395	0.67933	0.73507	0.73458	0.95806	0.6308
1883.2007.079.Crump.Artic.LTREB.main.lane1.NoIndex	4	0.95306	0.95327	0.95327	0.80218	2.35472	0.84484	0.78628	0.47253	0.43224	0.30515	0.34121
1883.2007.08.Crump.Artic.LTREB.main.lane1.NoIndex	4	1.01574	0.8755	0.8755	0.8755	0.79667	1.65726	0.72947	0.7606	0.45433	0.50412	0.76549
1883.2007.091.Crump.Artic.LTREB.main.lane1.NoIndex	1.08674	1.07645	1.05444	1.05444	1.05444	1.05444	0.78959	0.9565	1.10615	1.27166	1.62386	1.79207
1883.2007.092.Crump.Artic.LTREB.main.lane1.NoIndex	1	1.03288	1.03288	0.83489	0.8358	0.7283	0.69256	0.93936	0.80613	1.01785	1.07519	1.75308
1883.2007.1.Crump.Artic.LTREB.main.lane2.NoIndex	1.97132	1.83109	1.18432	1.18432	0.785	0.78188	0.59166	0.39044	0.50635	0.66071	0.50353	0.46494
1883.2007.101.Crump.Artic.LTREB.main.lane2.NoIndex	1	1.03852	1.03829	0.80942	0.80942	0.80942	0.79336	0.86881	0.87181	1.14389	1.67178	2.86676
1883.2007.111.Crump.Artic.LTREB.main.lane2.NoIndex	1	1.02244	1.02244	1.14954	1.14954	1.04665	0.62466	0.62176	0.88158	0.67853	0.74311	1.1734
1883.2007.112.Crump.Artic.LTREB.main.lane2.NoIndex		1.89448	1.51868	1.51868	1.38831	1.1355	0.44952	0.62767	0.64074	0.81332	0.73382	0.69656
1883.2007.197.Crump.Artic.LTREB.main.lane2.NoIndex	0	0	0	0.26454	0.3527	0.3527	0.64271	0.54621	0.65335	0.78656	0.63713	0.45831
1883.2007.198.Crump.Artic.LTREB.main.lane2.NoIndex	0	0.05793	0.05793	0.05793	0.22237	0.22237	0.5556	0.46362	0.54047	0.44071	0.63603	0.3274
1883.2007.213.Crump.Artic.LTREB.main.lane2.NoIndex		1	1	0.75417	0.98644	0.91921	0.76917	0.88954	0.94535	1.31725	0.91154	1.24985
1883.2007.214.Crump.Artic.LTREB.main.lane2.NoIndex		0.75619	0.75619	0.75619	0.75813	0.6203	0.58244	0.55462	0.71666	0.78355	0.77745	1.00009
1883.2007.224.Crump.Artic.LTREB.main.lane2.NoIndex		2.95384	2.95384	2.95709	2.49264	2.22189	1.31357	1.5624	0.79103	0.8345	0.79578	0.73888
1883.2007.225.Crump.Artic.LTREB.main.lane2.NoIndex	8	4.93372	4.92717	4.91748	4.80608	4.80608	1.09462	0.90625	0.85341	0.95742	0.62702	0.63346
1883.2007.235.Crump.Artic.LTREB.main.lane2.NoIndex	0	0.35241	0.64833	0.64833	0.71723	0.71723	1.05915	0.95451	1.40478	1.60075	1.17111	1.30483
1883.2007.236.Crump.Artic.LTREB.main.lane2.NoIndex		1.05035	0.80043	0.8158	0.81621	0.75612	1.90137	1.90028	2.35575	3.09866	1.48425	1.45989
1883.2007.243.Crump.Artic.LTREB.main.lane2.NoIndex	0	0.34132	0.34317	0.34317	0.40851	0.4073	0.61189	0.56954	0.50858	0.72927	0.97918	0.98804
1883.2007.244.Crump.Artic.LTREB.main.lane2.NoIndex		1.08629	1.572	1.55809	1.54404	1.53928	0.66197	0.65442	0.73117	0.84424	0.85934	0.70968
1883.2007.254.Crump.Artic.LTREB.main.lane2.NoIndex		2.45614	2.45614	2.22233	1.64741	1.13787	0.57515	0.78727	0.5117	0.56714	0.63974	0.97804
1883.2007.255.Crump.Artic.LTREB.main.lane2.NoIndex	1	0.72428	0.72428	0.72575	0.71604	0.76721	0.78636	0.78636	0.90032	0.92232	0.83136	1.12109
1883.2007.348.Crump.Artic.LTREB.main.lane2.NoIndex	0	0.15817	0.15817	0.14403	0.19481	0.18409	0.50887	0.555	0.51522	0.50229	0.50461	0.7872
1883.2007.349.Crump.Artic.LTREB.main.lane2.NoIndex	1	0.7098	0.7098	0.71358	0.71358	0.71718	0.64851	0.76401	0.77306	1.08711	1.06842	1.02312
1883.2007.352.Crump.Artic.LTREB.main.lane2.NoIndex	1	1.92387	1.79998	1.79998	0.49222	0.49222	1.69131	1.65178	1.62901	1.86476	0.84775	1.14021
1883.2007.353.Crump.Artic.LTREB.main.lane2.NoIndex	1	0.17256	0.17256	0.10723	0.36341	0.36341	0.7466	0.85222	0.8573	1.21258	1.60803	0.60991
1883.2007.356.Crump.Artic.LTREB.main.lane2.NoIndex	1	1.46065	1.47165	1.10693	1.10666	0.93803	0.42066	0.6444	0.6444	0.67536	0.41422	0.52745
1883.2007.357.Crump.Artic.LTREB.main.lane2.NoIndex		0.02846	0.07509	0.10126	0.10126	0.0849	1.14541	1.11576	1.35989	1.62989	0.53785	0.81175
1883.2007.37.Crump.Artic.LTREB.main.lane2.NoIndex	1.60876	1.60876	1.60876	1.72679	1.72679	1.74297	0.69312	0.6563	0.75966	0.6229	0.44038	0.26478
1883.2007.371.Crump.Artic.LTREB.main.lane2.NoIndex	0.87904	1.73172	1.73172	1.73172	1.70488	0.6455	0.9125	0.44562	0.51385	0.46534	0.56869	0.54799
1883.2007.372.Crump.Artic.LTREB.main.lane2.NoIndex	1.60339	1.60339	1.60339	1.60339	1.60339	0.6906	0.68009	0.74819	0.70874	0.55444	0.77119	0.82248
1883.2008.086.Crump.Artic.LTREB.main.lane2.NoIndex	0	0.61526	0.59062	0.53773	0.495	0.439	0.46207	0.5152	0.56754	0.55238	0.60013	0.63195
1883.2008.087.Crump.Artic.LTREB.main.lane2.NoIndex	0	0.00918	0.44691	0.44691	0.53097	0.53635	0.50221	0.49549	0.60733	0.62498	0.57218	0.59823
1883.2008.094.Crump.Artic.LTREB.main.lane2.NoIndex		1.72944	0.10485	0.09367	0.36851	0.4204	0.87191	0.85317	0.96252	1.1215	0.88991	0.80708
1883.2008.095.Crump.Artic.LTREB.main.lane2.NoIndex	1	1.93761	1.5292	1.34106	1.17197	0.80726	0.44055	0.62822	0.5936	0.49882	0.61594	0.6025
1883.2008.102.Crump.Artic.LTREB.main.lane2.NoIndex	1	1	1.06328	1.06328	0.98805	0.73991	1.117	1.21938	1.29018	1.42158	0.61257	0.25799
1883.2008.103.Crump.Artic.LTREB.main.lane2.NoIndex		1	0.53364	0.50781	0.56041	1.30987	1.06898	1.21853	1.23764	1.56556	1.85464	0.7995
1883.2008.11.Crump.Artic.LTREB.main.lane2.NoIndex	1	1.01984	1.01984	1.01745	1.01745	0.92691	1.11486	1.11651	1.22891	2.24972	1.31229	1.55925
1883.2008.111.Crump.Artic.LTREB.main.lane2.NoIndex	1	1.0473	0.7574	0.7574	0.7574	0.7574	0.72858	0.71708	0.92111	0.87423	1.18058	0.72486
1883.2008.116.Crump.Artic.LTREB.main.lane2.NoIndex	1	1.05878	1.05878	0.81595	0.81378	0.80719	0.70493	0.99614	1.15492	1.11919	1.67949	2.07775
1883.2008.117.Crump.Artic.LTREB.main.lane2.NoIndex	1	1	1.02573	1.02074	1.02074	0.83929	0.69977	0.65833	0.88192	0.69674	0.88707	0.98502
1883.2008.122.Crump.Artic.LTREB.main.lane2.NoIndex	1	0.66125	0.66125	0.66253	0.66924	0.69317	0.52284	0.62067	0.85676	0.95059	0.86747	1.0505
1883.2008.123.Crump.Artic.LTREB.main.lane2.NoIndex	1	1	1	1.10585	1.10327	1.10327	0.97912	0.47885	0.46694	0.55713	0.46651	0.63891
1883.2008.277.Crump.Artic.LTREB.main.lane2.NoIndex	4	1.61542	1.61542	1.73384	1.73384	1.73384	0.4707	0.4707	0.46817	0.56194	0.61019	0.5895
1883.2008.294.Crump.Artic.LTREB.main.lane2.NoIndex	1	0.563	0.563	0.56512	0.56512	0.68719	0.44153	0.56295	0.5504	0.67658	0.75188	0.65735
1883.2008.295.Crump.Artic.LTREB.main.lane2.NoIndex	0.91963	0.58602	0.5518	0.47643	0.63212	0.72369	0.42174	0.36263	0.39171	0.53726	0.82023	0.91436
1883.2008.302.Crump.Artic.LTREB.main.lane2.NoIndex	0	0.21025	0.21025	0.26485	0.26485	0.59248	0.54251	0.56237	0.61565	0.62058	0.77916	0.8219
1883.2008.329.Crump.Artic.LTREB.main.lane2.NoIndex	1	1.01623	1.01623	1.01618	0.88122	0.88122	0.85719	0.96543	0.97642	1.34846	1.84198	1.06405
1883.2008.33.Crump.Artic.LTREB.main.lane2.NoIndex	1	1	1	1	1.00667	1.00667	0.96986	0.82082	0.61775	0.69827	0.84094	1.11068
1883.2008.335.Crump.Artic.LTREB.main.lane2.NoIndex		0.98102	1.0238	1.00446	1.02205	1.02197	0.60781	0.73916	0.88936	1.29549	1.5688	2.29116
1883.2008.336.Crump.Artic.LTREB.main.lane2.NoIndex	1	1.03439	1.03439	1.03439	1.05113	0.79756	0.84667	0.84929	0.62089	0.96731	1.52596	1.38262
1883.2008.342.Crump.Artic.LTREB.main.lane2.NoIndex	1	1	1	0.89138	0.9073	0.61271	0.49191	0.53517	0.58082	0.49837	0.67718	0.55292
1883.2008.424.Crump.Artic.LTREB.main.lane2.NoIndex		0.93023	0.93023	0.93023	0.93023	0.9466	0.85735	0.98574	1.06741	1.26095	1.7484	0.75611
1883.2008.425.Crump.Artic.LTREB.main.lane2.NoIndex		0.56361	0.58252	0.58252	0.58252	0.36536	0.70558	0.72457	0.61515	0.5911	0.66774	0.82071
1883.2008.433.Crump.Artic.LTREB.main.lane2.NoIndex	1	1	0.9858	0.99904	0.99904	0.99904	1.23074	1.42375	1.50114	1.58175	0.79567	0.5876
1883.2008.434.Crump.Artic.LTREB.main.lane2.NoIndex	1	0.80251	0.80251	0.80251	0.63137	0.58865	1.0031	1.09409	1.15168	1.19967	1.40769	0.78616
1883.2009.111.Crump.Artic.LTREB.main.lane3.NoIndex	3.3289	0.23661	0.24499	0.16465	0.49347	0.49128	0.86765	1.07538	1.38392	0.9703	0.41555	0.39873
1883.2009.123.Crump.Artic.LTREB.main.lane3.NoIndex	2.00952	1.9348	1.15229	1.15229	1.15229	0.7367	1.07531	0.46629	0.52634	0.46299	0.55328	0.35483
1883.2009.143.Crump.Artic.LTREB.main.lane3.NoIndex	1	1.02882	1.02882	1.02877	1.02869	1.0346	0.89108	0.87144	0.86603	0.72104	0.77444	1.39418
1883.2009.151.Crump.Artic.LTREB.main.lane3.NoIndex	0	0.53269	0.53269	0.53269	0.47412	0.47412	0.64897	0.60861	0.61857	0.56733	0.72866	0.51725
1883.2009.159.Crump.Artic.LTREB.main.lane3.NoIndex	0.29572	0.3063	0.34371	0.25086	0.18948	0.40928	0.945	0.93889	0.76325	0.88159	1.19041	0.53114
1883.2009.262.Crump.Artic.LTREB.main.lane2.NoIndex	3.4494	1.14946	1.14946	1.08556	1.08556	1.08556	0.59684	0.91861	1.13482	1.40883	1.38788	2.10833
1883.2009.263.Crump.Artic.LTREB.main.lane2.NoIndex	4	1.09238	1.09238	1.08753	1.09669	1.09669	1.03707	1.46622	1.48896	2.43598	3.3397	1.88571
1883.2009.27.Crump.Artic.LTREB.main.lane2.NoIndex	1	0.87121	0.87147	0.87147	0.87147	0.94467	0.67822	0.71085	0.79453	0.50941	0.60284	0.37155
1883.2009.271.Crump.Artic.LTREB.main.lane2.NoIndex	2.30727	1.09645	1.08927	1.08927	0.85257	0.70759	1.26107	1.10897	1.20292	1.28259	0.89953	0.66849
1883.2009.276.Crump.Artic.LTREB.main.lane2.NoIndex	1	1.07007	1.07007	0.77078	0.71429	0.64882	0.83025	1.10189	1.10212	1.08905	0.93472	1.14276
1883.2009.305.Crump.Artic.LTREB.main.lane3.NoIndex	1.06706	0.73744	0.73744	1.16345	1.16345	1.04113	0.88011	1.02876	0.93041	1.15468	1.25579	0.69693
1883.2009.306.Crump.Artic.LTREB.main.lane3.NoIndex		0.5619	0.5619	0.56372	0.56636	0.45343	1.44573	1.27283	1.38468	1.50089	0.93512	0.90483
1883.2009.313.Crump.Artic.LTREB.main.lane3.NoIndex	2.36241	1.17355	1.17355	0.7228	0.7228	0.90097	0.43617	0.43617	0.46497	0.47326	0.71079	0.59321
1883.2009.322.Crump.Artic.LTREB.main.lane3.NoIndex		0.1771	0.1771	0.1771	0.35029	0.25369	0.85966	0.78888	0.66219	0.72929	0.87104	0.94961
1883.2010.1.Crump.Artic.LTREB.main.lane3.NoIndex	0.91867	0.83738	0.83738	0.83807	0.80547	0.77639	0.40076	0.33291	0.34684	0.43013	0.8212	0.87093
1883.2010.292A.Crump.Artic.LTREB.main.lane3.NoIndex	4	1.11196	1.11023	1.11023	1.11023	0.81424	0.91053	1.2111	1.54936	1.55053	1.92106	1.27951
1883.2010.292B.Crump.Artic.LTREB.main.lane3.NoIndex	4	1.22257	1.21988	1.21988	1.21988	1.1953	0.71277	0.6138	0.79312	0.79626	1.60615	1.99809
1883.2010.299A.Crump.Artic.LTREB.main.lane3.NoIndex	1.11902	1.11624	1.11624	0.85951	0.85667	0.85667	0.4787	0.64315	0.7655	0.83362	1.53439	1.52016
1883.2010.299B.Crump.Artic.LTREB.main.lane3.NoIndex	0.82515	0.77417	0.77469	0.77469	0.7339	0.81518	0.28608	0.26218	0.60394	1.09301	1.09255	0.68068
1883.2010.306A.Crump.Artic.LTREB.main.lane3.NoIndex		1.10883	1.10883	1.10883	1.10883	0.85008	0.81468	0.81184	0.80688	0.79711	1.25927	1.06978
1883.2010.306B.Crump.Artic.LTREB.main.lane3.NoIndex		2.68992	2.52995	2.52995	2.50258	1.81441	0.61541	0.71431	0.84996	0.79896	0.41107	0.50919
1883.2010.313A.Crump.Artic.LTREB.main.lane3.NoIndex	0.90615	0.49992	0.76832	0.68703	0.68703	0.71021	0.89674	0.89674	0.88875	0.89417	0.8649	1.18153
1883.2011.279.Crump.Artic.LTREB.main.lane4.NoIndex	1	0.75251	0.75251	0.75317	0.68204	0.65111	0.88594	0.97834	0.97834	0.93156	1.10878	1.34313
1883.2011.28.Crump.Artic.LTREB.main.lane4.NoIndex	1	0.66024	0.66024	0.6614	0.62955	0.63743	0.68073	0.83692	0.68136	0.67906	0.84616	0.78438
1883.2011.288.Crump.Artic.LTREB.main.lane4.NoIndex	1	0.50402	0.5343	0.5343	0.78818	0.80598	0.60953	0.60953	0.58859	0.59284	0.71024	0.82848
1883.2011.289.Crump.Artic.LTREB.main.lane4.NoIndex	1	0.64345	0.64426	0.82121	0.82135	0.83441	0.55515	0.55515	0.54852	0.59408	0.44568	0.70198
1883.2011.297.Crump.Artic.LTREB.main.lane4.NoIndex		1.46911	1.0744	0.81143	0.81143	0.83819	0.41412	0.58256	0.57348	0.32968	0.43412	0.5114
1883.2011.298.Crump.Artic.LTREB.main.lane4.NoIndex	1	1.27514	1.10104	1.10104	1.10104	1.67042	0.8332	0.92483	1.14571	0.60343	0.41058	0.34242
722.TRRsed2.1.s.1.1.sequence	0.63359	0.57991	0.57991	0.57991	0.56491	0.56491	0.31881	0.39819	0.39819	0.17432	0.17432	0.17405
722.TRRsed2.2.s.2.1.sequence	0.60293	0.52652	0.52652	0.52652	0.52652	0.52652	0.56431	0.07496	0.097	0.12158	0.1891	0.144
722.TRRsed2.3.s.3.1.sequence	0.61693	0.56887	0.56887	0.56887	0.56887	0.56887	0.31151	0.41378	0.41378	0.13979	0.16571	0.19308
722.TRRsed2.4.s.4.1.sequence	0.65963	0.60521	0.60521	0.60521	0.59184	0.59184	0.20527	0.20527	0.20527	0.42894	0.49324	0.49447
722.TRRsed2.5.s.6.1.sequence	0.63599	0.6314	0.6314	0.59768	0.59768	0.58576	0.33226	0.33226	0.33226	0.57973	0.33317	0.33317
722.TRRsed2.6.s.7.1.sequence	0.6513	0.64687	0.64687	0.61184	0.61184	0.59967	0.55667	0.55667	0.19506	0.24492	0.40363	0.64336
722.TRRsed2.7.s.8.1.sequence	0.68579	0.68062	0.63985	0.63985	0.62511	0.62511	0.64076	0.64076	0.26222	0.43869	0.63636	0.80461
807.B.F.11.a	0.01854	0.77337	0.77877	0.79269	0.56548	0.57022	0.5078	0.44766	0.63016	0.52465	0.83334	1.34103
807.B.F.11.b	6	0.19588	0.13048	0.59059	0.56969	0.56969	0.73406	0.8398	0.83952	0.97724	1.04693	1.37856
807.B.S.11.a	0.02093	0.02051	0.02051	0.01726	0.58342	0.58187	0.4848	0.38128	0.38662	0.33614	0.39209	0.55811
807.B.S.11.b		0.69728	0.64235	0.64235	0.64235	0.58324	0.48744	0.61898	0.40546	0.40892	0.8918	1.00596
807.B.S.12.a	6	2.05211	2.05211	1.4041	1.38291	1.09333	0.51812	0.5518	0.58414	0.57957	0.44305	0.36254
807.B.S.12.b		0.01321	0.01321	0.57128	0.58522	0.4824	0.52935	0.43613	0.4765	0.58199	0.55629	0.96151
807.BG.F.11.a		0.67692	0.67692	0.68936	0.67716	0.72108	0.58418	0.58418	0.51308	0.71134	0.8743	1.10066
807.BG.F.11.b	0	0.67554	0.68616	0.684	0.684	0.69381	0.59698	0.71154	0.69386	0.67565	0.45431	0.30933
807.BG.S.11.b	1	1.32583	1.32005	1.33518	1.09477	0.97766	0.38844	0.3551	0.47465	0.5668	0.72561	0.5828
807.BG.S.12.a	1	1.08274	0.58193	0.97687	0.83279	0.83325	0.58713	0.67663	0.67058	0.56552	0.95302	1.18055
807.BG.S.12.b	0.03171	0.53052	0.61349	0.61349	0.65686	0.65651	0.59848	0.71778	0.80084	0.62689	0.85675	0.67107
807.C.F.10.a		1.12669	1.14524	0.92373	0.93219	1.00177	0.39758	0.49247	0.44152	0.60242	1.00035	0.6082
807.C.F.11.a	1	0.87999	0.89111	0.89111	0.89111	0.83398	1.16462	1.19029	1.35669	1.72795	1.30056	0.46286
807.C.F.11.b		0.90109	0.90109	0.89567	0.90939	0.90966	0.51648	0.32809	0.37789	0.41327	0.51393	0.56398
807.C.S.11.a		1.6942	1.6942	1.6942	1.71064	1.15787	0.12439	0.11953	0.13071	0.13005	0.28685	0.24416
807.C.S.11.b		0.93998	0.73846	0.73846	0.76324	0.59208	0.55688	0.4907	0.1678	0.19033	0.44754	0.49325
807.C.S.12.a		0.43352	0.43108	0.43108	0.34567	0.57465	0.47677	0.49136	0.49251	0.49009	0.70695	0.60946
807.C.S.12.b		1.9705	1.9705	1.30644	1.30193	1.25709	0.42989	0.43099	0.34579	0.46583	0.72629	1.01449
807.E.F.10.a		1.05666	1.05666	0.86427	1.09775	0.92491	0.50513	0.61749	0.68955	1.06588	1.47449	0.79007
807.E.F.10.b	4	1.23869	1.04033	1.04033	0.97581	0.89247	0.98556	1.09144	1.29	1.34649	0.78548	1.95177
807.E.F.11.a		0.86305	0.91506	0.56727	0.56727	0.88039	1.06833	1.19281	1.15331	1.82284	0.77683	0.54308
807.E.F.11.b	0	1.40636	1.06244	1.06215	1.06215	1.05854	0.7743	0.57196	0.6604	0.96989	1.52648	0.74698
807.E.S.11.a	1	1.17387	1.08133	1.08106	0.9502	0.85913	0.49845	0.52147	0.54095	0.76006	0.81849	1.28369
807.E.S.11.b	2	1.58514	1.58514	1.28965	1.04186	1.0891	0.53007	0.68251	0.73391	0.66558	1.10263	1.74428
807.E.S.12.a	0	0.40182	0.40182	0.40182	0.55714	0.46799	0.55893	0.5672	0.60709	0.83849	0.88964	1.08829
807.E.S.12.b		0.34142	0.34142	0.83357	0.83357	0.8341	0.64879	0.65091	0.76228	0.96877	1.39061	1.5522
807.S.F.10.a	1	0.58887	0.45404	0.44948	0.44948	0.67803	0.75389	0.74387	0.72031	1.01189	1.49772	0.8028
807.S.F.10.b	1	0.67815	0.70054	0.55169	0.67335	0.67273	1.02472	1.02472	1.16129	1.23056	0.21212	0.34448
807.S.F.11.a	1	1.03521	1.03465	1.03465	0.68752	0.68559	0.55847	0.59535	0.70194	0.53457	1.17211	1.81722
807.S.F.11.b	1	1.01702	0.64414	0.64665	0.64314	0.64314	0.75897	0.81917	0.85691	1.08005	1.57245	0.28338
807.S.S.11.a	1	1.02732	1.02732	1.02732	1.02732	1.02718	0.59347	0.65909	0.62496	0.74859	1.18506	1.48179
807.S.S.11.b	1	2.02565	1.12625	1.12417	1.47748	1.45819	0.52629	0.50098	0.5714	0.4519	0.64767	0.73586
807.S.S.12.a		1.41136	0.62224	0.62224	0.91924	0.71708	0.64212	0.54943	0.52699	0.59928	0.71548	0.9316
807.S.S.12.b		2.86595	2.86595	2.86595	1.88091	1.56519	0.61057	0.60318	0.47584	0.69686	0.90408	1.37884
807.W.F.10.a		0.5843	0.94128	0.96729	0.96729	0.96729	0.50575	0.65883	0.55723	0.57317	0.5148	0.61289
807.W.F.10.b		0.85738	0.85401	0.85458	0.86911	0.88099	0.51717	0.64238	0.57843	0.38926	0.70976	0.71116
807.W.F.11.a		0.10609	0.10609	0.08572	0.31544	0.60046	0.74237	0.74237	0.84811	0.942	1.45961	0.86473
807.W.F.11.b		3.18974	0.97451	0.82703	0.57935	0.58049	0.46948	0.49551	0.56302	0.75099	0.24821	0.33459
807.W.S.11.b		0.09332	0.74767	0.7651	0.81743	0.71371	0.53986	0.51849	0.6228	0.75276	1.15699	1.24079
807.W.S.12.b		0.31531	0.31531	0.31531	0.31531	0.48055	0.37098	0.41242	0.5234	0.4622	0.5749	0.816
1001.SKB1	0.99278	0.75764	0.75764	0.75822	0.9772	0.9772	1.35092	1.10322	1.14704	1.27855	1.05191	1.24906
1001.SKB2	1	0.99458	0.7209	0.86822	0.86822	0.94787	1.33802	1.30271	1.47275	1.38524	0.90526	0.72725
1001.SKB3	0.70847	0.78549	0.71315	0.71569	0.7626	0.76625	1.06053	1.06116	1.08066	0.9883	1.17592	0.81224
1001.SKB4	2.57771	1.64973	1.64677	1.64677	1.69454	2.22575	1.04919	0.95914	0.99971	1.03955	1.16131	0.74153
1001.SKB6	0.44118	1.45776	1.45545	2.34345	2.22805	2.02567	0.93356	0.93529	1.01941	1.19711	0.93684	0.83816
1001.SKD2	1	2.23933	2.11564	1.94969	1.70437	1.68157	1.03134	1.08546	1.20662	1.07983	1.04214	1.16781
1001.SKD3	1	0.62773	0.70902	1.31266	1.31266	1.21992	1.10874	1.19837	1.24985	1.12246	1.39581	0.9674
1001.SKD6	0.98331	1.13463	1.13463	1.13216	1.67225	1.58152	1.01138	0.99325	0.97796	0.87452	1.00261	1.25937
1001.SKM3	1.10179	0.75596	1.16131	1.02543	1.02543	2.02214	0.86009	0.89034	0.93201	0.96807	0.80524	1.02241
1001.SKM5	3.92593	2.56569	2.5418	2.50203	2.33518	2.15414	1.08758	0.73601	0.72384	0.78197	1.09663	0.8858
1030.TVF.2004.Loc1.D0.Rep4	0	0	0	0	0	0	0.72861	0.79387	0.75715	0.61492	0.82164	0.81853
1030.TVF.2004.Loc3.D0.Rep1	0.02494	0.07449	0.07449	0.30329	0.30329	0.28345	0.84275	0.81201	1.01806	1.16059	1.00507	0.79423
1030.TVF.2004.Loc3.D0.Rep3	0	0	0	0	0.29111	0.34749	0.96013	0.96013	1.16405	1.19593	1.02003	1.13562
1030.TVF.2004.Loc5.D0.Rep2	1.39846	1.10104	1.0416	1.0416	0.96048	0.9274	0.77196	0.84262	0.83553	0.96573	1.18004	1.16837
1030.TVF.2004.Loc5.D0.Rep3	0	0.00368	0.00368	0.00334	0.00323	0.05334	0.61714	0.61714	0.65599	0.69314	0.69566	0.63252
1030.TVF.2004.Loc5.D10.Rep3	0	0.00276	0.00276	0.00276	0.00276	0.31181	0.15755	0.1953	0.29122	0.36109	0.83973	0.73668
1030.TVF.2004.Loc5.D10.Rep5	0	0.95946	0.95946	0.95946	0.95946	0.95946	0.46738	0.37088	0.41377	0.56966	0.47503	0.91096
1030.TVF.2010.Loc2.D0.Rep3	0	0.07564	0.07564	0.07564	0.05946	0.23788	0.32713	0.32713	0.66408	0.84171	0.43311	0.55964
1030.TVF.2010.Loc3.D0.Rep3	1.49939	1.32537	1.29567	1.27134	1.2843	1.37501	0.65627	0.27151	0.30439	0.36232	0.49857	0.73704
1030.TVF.2010.Loc4.D0.Rep3	1.5564	1.24159	1.24159	1.21558	1.20325	1.22313	1.22187	1.30129	1.44984	1.64484	2.10795	0.84967
1030.TVF.2010.Loc4.D0.Rep4	0.67723	0.2938	0.51972	0.58334	0.55606	0.6683	0.99183	0.98962	1.13717	1.01659	1.2644	2.04536
1030.TVF.2010.Loc5.D0.Rep3	0	0.95588	1.06538	1.02001	0.94515	0.93304	0.88667	1.05505	1.06152	1.15792	1.03455	1.13238
1030.TVF.Control.Loc1.D10.Rep1	0	0	0	0	0	0	0.23776	0.30342	0.41571	0.40149	0.59967	0.5922
1030.TVF.Control.Loc2.D0.Rep4	0	0	0	0	0	0	0.54339	0.25101	0.39945	0.36439	0.47769	0.63437
1030.TVF.Control.Loc2.D10.Rep2	0	0	0	0	0	0	0.48283	0.21631	0.24336	0.2896	0.40574	0.58703
1030.TVF.Control.Loc2.D10.Rep3	0	0	0	0	0	0	0.72805	0.36552	0.40844	0.49144	0.41502	0.8115
1030.TVF.Control.Loc3.D0.Rep4	0	0	0	0	0.14734	0.16808	1.18844	1.06625	0.69576	0.91511	1.1997	1.41613
1030.TVF.Control.Loc4.D0.Rep1	0	0.77963	0.87269	1.04019	0.93343	0.89614	0.48677	0.53282	0.84344	0.99101	1.16792	1.25887
1030.TVF.Control.Loc4.D10.Rep3	0	0	0	0	0	0	0.59328	0.59328	0.65032	0.7671	0.86187	1.74501
1030.TVF.Control.Loc5.D0.Rep1	0	0.10225	0.09609	0.09119	0.09119	0.12419	0.91876	1.24317	1.38625	1.38177	2.23509	2.1983
1030.TVF.Control.Loc5.D10.Rep2	0	0.03318	0.03318	0.03318	0.02932	0.02932	0.41899	0.41899	0.25694	0.3234	0.41937	0.80513
1031.CHDF1	2.56514	0.32712	0.34794	0.34794	0.38137	0.38137	1.08859	1.08859	1.07534	1.04435	1.14695	1.35016
1031.CHDF2	0.25504	0.14994	0.14994	0.14994	0.16336	0.16049	0.95587	0.95449	1.2668	1.29144	1.57938	1.79238
1031.CHDF3	3.01441	2.37012	2.37012	0.59655	0.34868	0.34868	0.53527	0.53527	0.53527	0.78377	1.10616	2.44854
1031.CHRA2	2.4786	0.40825	0.40825	0.25212	0.25212	0.24346	1.2119	1.19026	1.14728	1.58302	2.04699	1.08425
1031.CHRA3	2	0.40168	0.24692	0.18562	0.18562	0.18562	0.93794	0.98579	0.96948	1.137	1.39735	1.85318
1031.HJDF.1	0	0.15451	0.15451	0.15451	0.17761	0.17761	0.4058	0.39774	0.50436	0.57165	0.95397	0.78625
1031.HJDF2	0	0.96565	0.96565	0.1645	0.24015	0.24015	0.80711	0.89916	1.20699	1.30366	1.4387	1.12086
1031.HJDF3		0.20072	0.20072	0.18491	0.14145	0.14145	1.91336	0.5933	0.75517	0.761	0.88631	0.8087
1031.HJRA.1	0	0.09546	0.09546	0.09546	0.09546	0.0797	1.02003	1.02003	1.13065	1.36622	0.79758	0.72099
1031.HJRA2	0.10123	0.10869	0.10869	0.10869	0.10869	0.10869	1.5047	1.48687	1.39878	1.60205	0.58446	0.99579
1031.HJRA3	0	0.05064	0.05064	0.05064	0.05064	0.32666	1.56972	1.77922	0.4782	0.47789	0.66932	0.91421
1033.Antarctic.soil.10A.2.1	0	0.10457	0.1061	0.1061	0.12666	0.12045	0.41227	0.41227	0.51618	0.55101	0.61087	0.62503
1033.Antarctic.soil.3B.7.2	0.23721	0.40217	0.40217	0.40217	0.42027	0.44994	0.30032	0.44198	0.46665	0.48912	0.97229	1.05982
1033.Antarctic.soil.4C.6.4	0.47562	0.53067	0.49673	0.48199	0.48199	0.48199	0.27132	0.18668	0.22364	0.37142	0.35589	0.52359
1033.Antarctic.soil.5C.1.7	0.79874	0.73479	0.67872	0.68133	0.68133	0.67254	0.37594	0.41637	0.41862	0.50174	0.49922	0.63734
1034.CHA10		0.60321	0.60321	0.60321	0.54803	0.52867	0.75794	0.77135	0.85347	0.75551	0.76713	0.61314
1034.CHA11	0	0.12725	0.12725	0.12893	0.12893	0.12893	0.57061	0.57061	0.66188	0.60465	0.55924	0.59698
1034.CHB2	0	0	0	0	0	0.04598	1.10015	1.23966	0.92415	1.00653	0.32227	0.36082
1034.CHB7	0.36913	0.34534	0.34534	0.34534	0.34534	0.30538	0.51199	0.57586	0.58017	0.70177	0.64947	0.61205
1034.CHC3	0	0	0	0	0.1362	0.13682	0.98763	1.18107	1.32616	0.92089	0.62288	0.70932
1034.CHD10	0	0.0066	0.00541	0.29196	0.29196	0.26357	0.49817	0.52659	0.62741	0.68282	1.22148	1.73883
1034.CHD11	0.08453	0.07241	0.07241	0.07241	0.07047	0.07047	0.81805	0.90258	0.90258	0.53468	0.83702	1.07863
1034.CHD9	0	0.43582	0.43582	0.43582	0.36496	0.34169	0.48936	0.62234	0.69356	0.72553	0.74739	0.87765
1034.CHF10	0	0	0	0.14426	0.14426	0.3301	0.72874	0.87997	0.79381	0.95089	1.39775	0.75315
1034.CHF11	0	0.10833	0.10833	0.10134	0.09628	0.09628	0.51264	0.6201	0.74446	0.81693	1.05763	0.20887
1034.CHF2	0.55738	0.55738	0.55738	0.56259	0.49948	0.45617	0.59855	0.60588	0.85589	1.26579	0.43491	0.70605
1034.CHF5	4.56246	0.66048	0.66048	0.68695	0.68695	0.68695	0.46171	0.55477	0.55894	0.67023	0.86141	1.0637
1034.CHF6	0	0.50332	0.50332	0.62642	0.62642	0.55239	0.56525	0.61819	0.77283	0.91426	1.49317	1.72009
1034.CHF7	0	0.44706	0.44706	0.41379	0.4768	0.4768	0.53379	0.61177	0.81042	0.80104	0.96275	0.89565
1034.CHG3	0	0.07829	0.07829	0.07829	0.0781	0.07542	0.30234	0.37695	0.45939	0.63222	0.56151	0.54255
1034.CHI2	0	0	0	0.01126	0.19027	0.19027	0.53809	0.53709	0.51778	0.52587	0.5375	0.97884
1034.CHI4	0	0.01612	0.01612	0.01612	0.01474	0.14965	0.82762	0.94776	0.69961	0.75357	0.73681	0.53412
1034.ZKA2	0	0.03133	0.02787	0.02787	0.23311	0.23311	1.17547	1.17547	1.08334	0.89484	1.10636	1.7606
1034.ZKA4	0	0.02159	0.01871	0.24717	0.24717	0.24717	0.60896	0.68144	0.85255	0.63509	0.72214	1.09188
1034.ZKB1	0	0.36646	0.36646	0.36646	0.32687	0.277	0.74695	0.74632	0.52973	0.54697	0.67465	0.90348
1034.ZKD2	0.88291	0.91671	0.91671	0.8231	0.77921	0.68429	0.85446	0.84577	0.84577	1.07123	0.11111	0.5
1034.ZKH4	0.55144	0.34425	0.34425	0.30794	0.32473	0.31201	0.35046	0.37639	0.47065	0.62092	0.65607	2.52518
1035.UQ040	0	0	0.06037	0.07189	0.06572	0.06572	1.17747	1.05834	1.01062	1.11006	1.80987	0.95085
1035.UQ089	0	0.8978	0.8978	0.8978	0.8978	0.24443	0.70844	0.70844	0.70844	0.70844	0.6892	0.41667
1035.UQ11012	0	0.31214	0.31214	0.33354	0.33354	0.33354	0.54421	0.59812	0.4904	0.35145	0.42127	0.4375
1035.UQ223	0.48409	0.39638	0.35824	0.3428	0.3428	0.3428	0.78465	0.78465	0.9226	0.91264	1.02128	0.3956
1035.UQ361	1	0.98875	0.98875	0.94607	0.95893	0.95893	0.52959	0.57934	0.3111	0.47928	0.55729	0.61893
1035.UQ382	0	0.30738	0.2557	0.40799	0.38641	0.38641	0.5931	0.74259	0.87281	0.86205	1.04098	1.12761
1035.UQ510	0	0	0	0	0	0.02324	0.40902	0.40902	0.76706	0.28169	0.28169	0.5
1035.UQ888	0	0	0	0	0	0.04454	0.42483	0.42483	0.55486	0.92491	0.69288	0.56633
1035.UQ892	0	0.27831	0.26054	0.26054	0.25108	0.24435	1.19228	1.15082	1.1443	0.99053	0.87207	1.3095
1036.A.Ac.2.1.s.4.1.sequences	1.09842	0.82207	0.82207	0.82207	0.82207	0.70674	0.57436	0.65982	0.76366	0.73883	0.73418	0.41247
1036.A.Ac.2.2.s.4.1.sequences.r	0.34392	0.47491	0.46918	0.46918	0.43348	0.43183	0.83587	0.75444	0.49522	0.67167	0.68679	0.53702
1036.A.C.2.1.s.4.1.sequences	1.12903	0.89461	0.76173	0.76173	0.76173	0.69505	0.60009	0.70142	0.82798	0.67629	0.69984	0.90554
1036.A.C.2.1.s.4.1.sequences.r	0.76968	0.51584	0.51584	0.51584	0.51367	0.51367	0.68879	0.68879	0.79076	0.66951	0.32924	0.4574
1036.A.N.7.1.s.4.1.sequences	0.89143	0.91117	0.79343	0.78896	0.7209	0.64933	0.53364	0.50705	0.71908	0.72119	0.78113	0.94687
1036.A.V.2.2.s.4.1.sequences	1.07435	0.86318	0.73692	0.73246	0.73246	0.73246	0.74532	0.54059	0.55775	0.69493	0.56011	0.5448
1036.B.Ac.14.1.s.4.1.sequences	0.40449	0.71557	0.71557	0.71557	0.90693	0.90693	0.65814	0.67236	0.95312	0.72796	0.72505	0.57679
1036.B.C.21.1.s.4.1.sequences	1.75845	1.75845	1.75845	1.75845	1.75845	1.75845	1.1161	0.7796	0.68322	0.22556	0.30595	0.88879
1036.P.Ac.14.1.s.4.1.sequences	0.20423	0.3287	0.30624	0.30624	0.30624	0.27942	0.72999	0.72286	0.85101	0.86191	0.73142	0.43496
1036.P.Ac.2.1.s.4.1.sequences	1.73093	0.93932	0.93932	0.75228	0.69312	0.8404	0.48685	0.61346	0.47807	0.58773	1.11107	0.52962
1036.P.Ac.7.2.s.4.1.sequences	4.40186	1.37712	1.37712	1.292	1.292	1.292	0.78831	0.5446	0.51895	0.45508	0.28346	0.26866
1036.P.C.14.1.s.4.1.sequences	0.80438	0.54548	0.49586	0.49586	0.49586	0.50347	0.66118	0.63903	0.77808	0.97598	0.99855	0.25209
1036.P.C.14.2.s.4.1.sequences	0.4307	0.40199	0.37316	0.37316	0.37316	0.3553	0.48562	0.48562	0.63242	0.62709	0.63617	0.68541
1036.P.C.2.1.s.4.1.sequences	1.7078	1.30231	1.35182	1.35182	1.21337	1.03418	0.61213	0.75417	0.93847	0.59112	0.63082	0.72042
1036.P.C.21.2.s.4.1.sequences	0	0.10853	0.10853	0.10511	0.10511	0.10291	0.61396	0.91447	0.97184	0.87538	0.7767	0.51265
1036.P.C.7.2.s.4.1.sequences	1.13896	0.61294	0.55426	0.55426	0.55426	0.55426	1.22898	1.22898	1.24275	0.51783	0.70237	0.63923
1036.P.N.14.2.s.4.1.sequences	1	0.81487	0.81487	0.96621	0.85964	0.82284	1.07418	1.07418	0.39506	0.48367	0.34752	0.63431
1036.P.N.2.1.s.4.1.sequences	1	0.8808	0.8808	1.11166	1.00283	0.86841	0.42404	0.42404	0.4947	0.34701	1.02261	1.02725
1036.P.N.7.2.s.4.1.sequences	1.35045	1.30443	1.30443	1.30443	1.20473	1.12769	0.82586	0.77956	0.77956	0.3066	0.46994	0.47391
1037.IDF1.OM2C0.MIN	6	0.9551	0.9551	0.96195	1.21771	1.21593	0.37942	0.44867	0.58318	0.81913	0.84246	1.0718
1037.IDF1.OM2C0.ORG	0	0.01183	0.01091	0.07802	0.20528	0.30723	0.90505	0.94146	1.00555	1.22367	0.78376	0.61355
1037.IDF1.REF.ORG	0	0	0	0	0	0	0.91028	0.89914	0.7288	1.14525	1.21735	0.95113
1037.IDF2.OM2C0.MIN		0.39431	0.29827	0.29827	0.48534	0.43632	0.93434	0.92666	1.14997	1.00919	1.13853	1.72859
1037.IDF2.OM2C0.ORG	0	0.32806	0.45263	0.59018	0.56246	0.56524	0.79677	0.91234	0.85011	0.91698	1.2277	1.51987
1037.IDF2.REF.MIN	0.62055	0.42687	0.42687	0.4194	0.3846	0.3846	0.87955	0.93447	1.00234	1.01754	1.37574	0.98183
1037.IDF2.REF.ORG	0.58033	0.35763	0.32877	0.40733	0.38685	0.47979	0.71627	0.8366	0.79834	0.87602	1.29777	1.39729
1037.IDF3.OM2C0.MIN	0.0885	0.55148	0.56344	0.56344	0.50837	0.47466	0.88932	0.94079	0.96208	1.17413	1.34918	1.57969
1037.IDF3.OM2C0.ORG	0.42778	0.40895	0.38206	0.38206	0.40816	0.59716	0.78971	0.84804	0.79407	0.95363	1.04657	0.70359
1037.IDF3.REF.MIN	0	0.02662	0.02662	0.15361	0.14092	0.13014	0.6297	0.78612	0.95084	1.04476	1.08591	0.76764
1037.IDF3.REF.ORG	0	0.43493	0.43539	0.47642	0.45582	0.42579	0.859	0.93426	1.10859	0.9593	1.56184	1.34229
1037.SBS1.OM2C0.MIN	0.16754	0.1491	0.1491	0.1491	0.1491	0.12255	0.42789	0.48318	0.59509	0.45559	0.78143	0.87727
1037.SBS1.OM2C0.ORG	0	0.55064	0.55064	0.55064	0.5563	0.50991	0.45694	0.36235	0.45793	0.47825	0.67722	1.07634
1037.SBS1.REF.MIN	0	0.09231	0.09231	0.09231	0.09231	0.09415	0.34198	0.39596	0.60236	0.7887	0.71893	0.5557
1037.SBS1.REF.ORG	1.40175	0.84913	0.84913	0.77676	0.77676	0.73275	0.68291	0.7256	0.61004	0.73608	1.37556	1.71476
1037.SBS2.OM2C0.MIN	0	0.03652	0.03652	0.03652	0.03652	0.04477	0.45951	0.44896	0.51486	0.4887	0.58761	0.658
1037.SBS2.REF.ORG	0	0.17699	0.17699	0.46803	0.3944	0.3944	0.45413	0.5608	0.63694	0.88525	1.05065	0.87071
1037.SBS3.OM2C0.MIN	0	0.09871	0.09871	0.09706	0.11975	0.07124	0.64702	0.78527	0.92256	1.02706	1.40651	1.9013
1037.SBS3.OM2C0.ORG	0	0.36613	0.36613	0.34205	0.32243	0.28256	1.00255	1.22058	1.38413	1.25032	0.55085	0.80293
1037.SBS3.REF.MIN	6	0.12657	0.12657	0.12657	0.15218	0.15452	0.99835	1.22622	1.33025	1.04488	1.16681	1.95481
1037.SBS3.REF.ORG	0	0.30588	0.30369	0.30369	0.30515	0.24923	0.97295	0.86985	0.89694	1.06112	1.0652	0.53078
1038.CH1	1.72606	0.46806	0.46806	0.46806	0.33081	0.31101	1.00099	1.00102	1.04267	1.05438	1.26405	2.01073
1038.CH2	2	0.24111	0.27081	0.27081	0.27081	0.27081	0.76656	0.73659	0.73659	0.89176	1.37651	1.91672
1038.CH3	2	0.16501	0.16501	0.16501	0.19041	0.19041	0.647	0.6553	0.72734	1.03504	1.19091	1.94324
1038.DC1	0.04335	0.04266	0.04467	0.04382	0.03731	0.04334	0.70084	0.70084	0.77315	0.66914	0.97499	0.49238
1038.DC2	0	0	0.01565	0.01565	0.19947	0.18287	0.96836	0.97302	1.36036	1.61819	0.83114	1.12168
1038.DC3	0	0.01854	0.24189	0.22234	0.22234	0.22234	1.11838	1.11838	1.59527	1.3974	0.6458	0.91677
1038.DIRT08	0	0.04818	0.04757	0.04757	0.07538	0.06238	0.83328	0.83328	1.00976	1.67643	1.15803	0.87426
1038.DIRT12	0.06309	0.72154	0.70182	0.70182	0.70719	0.70719	0.63856	0.71132	0.78499	0.74275	0.95566	0.79591
1038.DIRT14	0	0.14531	0.14531	0.14531	0.18594	0.18594	0.45628	0.54597	0.68356	0.88794	0.92808	1.04161
1038.HR2		0.59375	0.59375	0.46138	1.0677	0.93869	1.0417	1.11022	1.25659	1.28375	0.83341	0.95153
1038.HR3		1.31673	1.31673	1.06153	0.92957	0.92957	1.03992	1.20921	1.29094	1.17164	0.89572	1.09274
1038.MF1	0.88889	0.28452	0.27918	0.27918	0.27918	0.26666	0.69272	0.64717	0.89787	0.80969	0.89749	0.87455
1038.MF2.1	0.04783	0.04783	0.04055	0.04046	0.03984	0.04095	0.72234	0.77797	0.75334	0.93932	1.08027	1.53664
1038.MF2.2	0	0.09677	0.10037	0.09982	0.09982	0.09982	0.78707	0.80373	0.97336	0.96371	1.1854	1.04394
1038.MR1	0	0.06911	0.06911	0.06911	0.06857	0.06857	1.21649	1.29111	1.05879	1.25103	0.83078	0.8347
1038.MR2	0	0.04265	0.04265	0.13481	0.11647	0.11478	0.89237	1.00686	1.13746	1.27514	1.27037	0.66096
1038.MR3	0	0.01055	0.03405	0.03405	0.02897	0.02804	1.09331	1.19757	1.28094	1.01279	1.08267	0.76223
1038.SP1	0	0.21629	0.21042	0.1833	0.16512	0.22099	0.92747	1.1761	1.34674	1.23007	1.43888	1.59398
1038.SP2	0	0.00435	0.00435	0.00374	0.00338	0.00338	1.14612	1.4321	1.51226	1.04168	0.83716	0.60515
1043.Hopland.14C.BC.TP1.02	0.80831	0.80442	0.80442	0.77415	0.77704	0.77951	1.01816	1.08403	0.9657	1.01849	1.14378	0.65806
1043.Hopland.14C.Control.TP1.02	0.76201	0.75875	0.76272	0.76272	0.76272	0.72106	1.01492	1.11053	1.07709	0.9659	0.91649	1.21794
1043.Hopland.14C.Control.TP1.03	0.68299	0.67838	0.65006	0.64167	0.64167	0.62495	1.304	1.304	1.2517	1.3874	1.0142	1.27609
1043.Hopland.14C.Control.TP1.04	0.77613	0.71955	0.71955	0.71955	0.7176	0.70014	0.84603	0.89243	0.95635	0.94002	1.13847	0.93206
1043.Hopland.14C.Wood.TP1.01	0.95907	0.8723	0.87241	0.83962	0.93184	1.00291	1.16901	1.16169	1.20306	1.20931	1.34187	0.82779
1043.Hopland.14C.Wood.TP1.04	0.82903	0.75071	0.73077	0.77013	0.75982	0.85656	1.34354	1.34404	1.56724	1.65475	1.05159	1.03423
1043.Hopland.20C.BC.TP1.01	0.85462	0.80579	0.80579	0.80591	0.80591	0.80788	1.05459	1.04913	1.26948	1.25847	0.92214	1.02828
1043.Hopland.20C.BC.TP1.02	0.85902	0.81007	0.81007	0.81007	0.81269	0.79243	0.87959	0.98052	0.94599	1.28396	1.62766	1.17249
1043.Hopland.20C.BC.TP1.03	0.85228	0.81403	0.81403	0.81662	0.81662	0.81671	1.04667	1.17716	1.22715	1.31017	0.6095	0.68849
1043.Hopland.20C.Control.TP1.02	0.85785	0.85153	0.85153	0.85153	0.85153	0.82547	0.88848	1.10124	1.10124	1.00486	1.26079	1.1339
1043.Hopland.20C.Wood.TP1.02	0.88094	1.06664	1.03282	1.03271	1.03458	1.10773	1.25302	1.10792	1.2233	1.12814	2.11105	1.48122
1043.Hopland.20C.Wood.TP1.03	0.82813	0.82123	0.78109	0.78109	0.76199	0.76199	1.25591	1.09198	1.19287	1.3123	0.8125	0.62018
1043.Hopland.20C.Wood.TP1.04	0.88368	0.88581	1.08557	1.09535	1.09535	1.06848	1.64028	1.67754	1.23795	1.09734	0.84944	0.74725
1043.Start.Hopland.20C.T0.04	0.80595	1.06349	1.06349	1.06349	1.03672	1.04092	1.25324	1.58113	1.67633	0.73121	0.70714	0.68874
1043.Tabonuco.20C.BC.TP1.01	0	4.49703	4.49703	3.9875	3.9875	3.92788	0.76599	0.94988	1.15537	1.0923	0.92912	1.02606
1043.Tabonuco.20C.Control.TP1.04	0	0.03426	0.03426	0.1671	0.1671	4.45527	0.52573	0.66671	0.75246	0.9234	0.97426	1.04615
1043.Tabonuco.20C.Wood.TP1.03	1.58599	1.29136	1.29136	1.29136	2.83839	2.82132	0.97398	1.13005	1.34208	1.06468	1.61143	1.35852
1043.Tabonuco.26C.BC.TP1.01	0	0.10203	3.08117	3.08117	3.08117	3.07138	0.97208	0.95232	0.93582	1.31254	1.43781	1.52622
1043.Tabonuco.26C.BC.TP1.04	0	0	4.1609	4.12304	4.12232	3.76977	1.14498	1.17689	1.0233	1.01731	1.32225	1.99626
1043.Tabonuco.26C.Control.TP1.01	0	0.02105	0.02105	0.00898	0.00898	0.05452	3.32618	0.75113	0.75332	1.04273	1.11152	1.27626
1043.Tabonuco.26C.Control.TP1.02	0	0.06452	0.06452	4.66488	4.66488	4.45959	0.86184	0.8412	0.89354	1.12908	1.05777	1.38659
1043.Tabonuco.26C.Start.T0.04	12.8012	12.7015	12.1877	12.1877	12.1877	12.1877	2.17054	1.13538	1.04401	1.20482	1.54181	0.99613
1043.Tabonuco.26C.Wood.TP1.03	1.566	1.27828	1.29114	2.91261	2.91261	2.87478	1.60229	1.62145	1.13619	0.95772	1.30767	1.41049
1043.Tabonuco.26C.Wood.TP1.04	1.42884	1.27037	2.94591	2.94591	2.94591	2.91249	1.63495	1.19823	1.3022	1.4271	1.64168	1.51047
1289.KH1	1.06422	0.42466	0.4316	0.4316	0.43085	0.43085	1.43993	1.59544	1.76118	2.43244	1.55839	1.51403
1289.KH15	0.61364	0.50752	0.47337	0.48229	0.48185	0.48145	1.538	1.64312	1.86502	1.42204	1.57868	1.36614
1289.KH17	0.63527	0.38128	0.47337	0.47204	0.49074	0.46153	2.12241	1.39965	1.3583	1.67389	1.79367	1.74692
1289.KH2	0.86789	0.61721	0.61721	0.55725	0.55715	0.61296	1.81472	1.80678	1.96511	1.37069	1.5602	1.34141
1289.KH21	0.96578	0.69641	0.61488	0.61611	0.66325	0.66081	1.93626	2.04575	1.51343	1.56011	1.69616	2.15157
1289.KH24	0.99435	0.49346	0.49947	0.61803	0.61721	0.58815	1.53868	1.78733	1.83768	2.16148	1.15962	1.38922
1289.KH25	0.54613	0.42979	0.71934	0.66984	0.7103	0.69331	2.65872	2.6617	1.51195	1.52678	1.78678	2.44861
1289.KH3	1.03213	0.45969	0.45969	0.4235	0.42292	0.43233	1.50923	1.50923	1.67514	1.91546	1.49804	1.39665
1289.KH31	0.44381	0.30531	0.30531	0.30531	0.29026	0.34987	1.57358	1.61942	1.83732	2.00889	1.76762	1.54786
1289.KH36	1.02003	0.74252	0.56696	0.51767	0.51767	0.53489	1.94594	1.9396	1.26566	1.39236	1.68583	1.72763
1289.KH4	0.66131	0.57168	0.57168	0.52885	0.52677	0.52677	1.71835	1.96963	1.44216	1.37979	1.51661	1.52217
1289.KH41	0.43049	0.35603	0.30772	0.31395	0.31745	0.36765	2.13311	1.17831	1.32068	1.30935	1.47505	1.41844
1289.KH43	0.33477	0.22877	0.2159	0.216	0.30587	0.30587	2.03625	2.13791	1.32528	1.47994	1.53176	1.58617
1289.KH45	0.67671	0.40749	0.40749	0.38393	0.45362	0.46659	2.08128	2.22847	1.37288	1.46697	1.38125	1.63022
1289.KH46	0.41979	0.38804	0.36718	0.36754	0.36677	0.36677	1.84315	1.20536	1.45233	1.53698	1.54153	1.73954
1289.KH48	0.6027	0.47771	0.47771	0.4829	0.45138	0.43247	1.81066	1.81676	2.07131	2.37863	1.83803	3.01485
1289.KH50	0.43382	0.62623	0.58738	0.55618	0.61764	0.61764	1.74686	1.78819	1.96518	1.54059	1.60974	1.53683
1289.KH51	0.57055	0.259	0.25872	0.25872	0.26331	0.32686	2.33538	1.43643	1.55972	1.6007	1.91237	1.73337
1289.KH52	0.5968	0.35668	0.35668	0.34799	0.35288	0.35555	2.2797	2.14329	1.29494	1.32854	1.56761	1.25748
1289.KH53	1	0.42652	0.39292	0.39148	0.36552	0.44142	1.90942	1.2548	1.14667	1.24017	1.55181	1.52088
1289.KH54	0.57882	0.4674	0.40949	0.40949	0.37291	0.33052	1.76151	1.66013	2.01202	1.33277	1.61333	1.23592
1289.KH57	0.51161	0.48738	0.48208	0.44605	0.44548	0.42111	1.73121	1.77851	1.90635	2.32857	1.35991	1.23324
1289.KH58	0.56798	0.4103	0.3739	0.37342	0.37384	0.3341	2.12946	1.53755	1.70863	1.8041	1.88075	1.32711
1289.KH59	0.45628	0.39972	0.40013	0.38894	0.38894	0.39959	1.73335	2.36877	2.37138	1.36975	1.31547	1.79737
1289.KH6	0.60886	0.66805	0.66805	0.56051	0.52434	0.49673	1.69318	1.6979	1.22699	1.38323	1.6739	2.07932
1289.KH60	1.07089	0.35817	0.32407	0.32407	0.398	1.13358	1.12094	1.11719	1.18384	1.48857	1.33431	1.24142
1289.KH61	0.63832	0.36556	0.36405	0.35287	0.36942	0.43437	1.82283	2.00688	1.94828	1.83499	1.76376	1.73068
1289.KH8	1.1111	0.55817	0.48224	0.48119	0.48804	0.44938	1.20744	1.52473	1.41596	1.75554	1.33121	1.38288
1521.Abi.I.s.6.1.sequences	1.18943	0.97871	0.92595	0.95302	0.89602	0.89805	0.81101	0.94306	0.96131	1.02594	1.11808	1.7187
1521.AR1.s.6.1.sequences	0.47223	0.53748	0.33898	0.33898	0.33735	0.33735	2.03106	2.25652	2.25885	2.91497	1.3488	1.47206
1521.CO3.s.6.1.sequences	0.80085	0.63831	0.63831	0.64188	0.61618	0.59217	1.89387	2.05321	1.15436	1.35588	1.24643	1.52681
1521.DF1.M.s.6.1.sequences	0.0982	0.12835	0.12835	0.15669	0.55158	0.55158	0.95527	1.06459	1.03335	1.23096	0.95597	1.18251
1521.EB024.s.6.1.sequences	0	0	0	0	0	0	0.95324	0.95285	0.8172	0.95625	1.07155	1.99209
1521.EB048.s.6.1.sequences	5	3.50014	3.5035	3.3664	3.3664	2.84941	1.29221	0.9534	0.94775	1.07167	1.12568	1.61026
1521.EB057.s.6.1.sequences	1	0.6558	0.95926	0.89593	0.89593	0.8507	1.78005	1.13337	1.19791	1.57154	1.50317	1.83534
1521.EB059.s.6.1.sequences	0.5	0.49377	1.13129	1.26785	1.26785	1.26655	0.81813	0.82591	0.84618	1.00274	1.10281	0.92534
1521.EB077.s.6.1.sequences	5	1.27763	1.12706	1.12706	1.12706	1.03022	1.5382	1.57223	1.83363	1.97921	1.45935	1.59064
1521.EB101.s.6.1.sequences	0.11085	0.69015	0.83104	0.83104	0.91761	0.93987	2.57386	2.09856	1.43489	1.30864	1.31365	1.43935
1521.EB119.s.6.1.sequences	0.31935	0.31935	0.31935	0.31935	0.29255	0.29255	2.23925	2.24187	1.26272	1.45212	1.37587	1.60642
1521.EB120.s.6.1.sequences	1	0.66921	0.74022	0.60218	0.61716	0.61716	2.05528	1.53254	1.71295	1.00782	1.43408	1.84407
1521.EB126.s.6.1.sequences	0.52615	0.53318	0.48676	0.4939	0.48929	0.48771	1.78335	1.19061	1.18914	1.18904	1.66651	1.32974
1521.EB128.s.6.1.sequences	0.1918	0.2612	0.25933	0.63568	0.63568	0.65228	1.39023	1.47299	1.58587	1.47704	1.61615	1.1103
1521.EB132.s.6.1.sequences	0.3777	2.86051	2.88102	2.87272	2.87272	2.85582	1.64051	1.65412	1.75232	1.7076	1.13186	1.37737
1521.GB5.s.6.1.sequences	1	0.7157	0.71952	0.71952	0.71144	0.7101	0.89244	0.8698	0.88382	1.12733	1.45	1.12702
1521.HI2.s.6.1.sequences	1.76764	0.7685	0.7685	0.7685	0.76503	0.76503	0.95894	1.01386	1.14764	1.37103	1.14156	1.27975
1521.HI4.s.6.1.sequences	1	4.73456	4.73456	4.44793	4.44793	4.41217	1.24568	1.07573	1.07462	1.22983	1.04537	1.23856
1521.IT1.s.6.1.sequences	0	0.02887	0.02742	0.17476	0.21071	0.48702	0.82469	0.82469	0.77284	0.89076	0.754	0.88821
1521.NTP26.s.6.1.sequences	0.94362	0.61393	0.61079	0.61781	0.61781	0.56801	0.80866	0.91434	0.88583	0.89256	1.14154	1.32594
1521.NTP38.s.6.1.sequences	0.43321	0.67501	0.67501	0.67501	0.67501	0.62854	1.10227	1.10236	0.9074	1.08164	0.82618	1.05387
1521.NTP4.s.6.1.sequences	0	0.06934	0.08989	0.09325	0.10449	0.10449	1.82667	1.82902	0.74702	0.72369	1.05862	1.07748
1521.SP1.s.6.1.sequences	0	0.06326	0.0695	0.10586	0.10586	0.10529	1.48751	1.48751	1.5589	1.57165	1.04014	1.27634
1521.SR1.s.6.1.sequences	1.26796	0.17076	0.17076	0.17076	0.19274	0.16543	0.98728	0.98637	0.97248	0.9767	1.08118	1.44418
1521.Too.3.s.6.1.sequences	1.15003	1.04219	1.02984	1.01929	1.00125	0.9674	0.38492	0.47764	0.33645	0.42965	0.26632	0.50838
1521.Wetland.soil.s.8.1.sequences	4	0.45469	0.26562	0.26562	0.1844	0.1844	1.16761	1.25349	1.25119	1.27496	1.25174	0.86701
1526.Halls2R1	0.39582	0.3948	0.38642	0.40817	0.37926	0.37452	0.65689	0.82628	0.91339	0.87047	1.1482	0.63802
1526.Halls4R2	0	0.13382	0.13382	0.12168	0.11202	0.10956	0.67171	0.74775	0.95708	0.85417	0.78471	1.17275
1526.Halls6R1	0	0.46301	0.50817	0.47265	0.43203	0.43203	1.65722	1.09185	1.14414	1.15879	1.67719	0.63702
1526.Halls8R2		0.26395	0.26395	0.26395	0.18711	0.15013	0.65875	0.67318	0.7238	0.89573	1.02161	1.09455
1526.Halls9R2	0	0.06487	0.06487	0.05518	1.53523	1.52828	0.93889	1.04037	1.13276	1.2325	1.04913	1.21169
1526.HCanyon0R2	0	0	0	0	0	0	0.66695	0.70995	0.57847	0.66134	0.61135	0.49139
1526.HCanyon12R1	0.58333	2.53045	2.51932	2.32806	2.12104	1.86365	1.40986	1.43579	1.4687	1.39784	1.79049	0.84442
1526.HCanyon1R3	0	0	0	0.01847	0.01796	0.01753	0.65098	0.62327	0.65906	0.72254	0.91733	1.13989
1526.HCanyon4R2		4.07715	3.59686	3.24057	3.11212	3.1041	0.67981	0.74934	0.86115	1.01703	0.90674	0.46752
1526.HCanyon5R2	0	2.83065	2.83065	2.60482	2.42907	2.36762	0.71177	0.83042	0.93482	1.10127	1.11841	0.91182
1526.HCanyon5R3	0.83799	0.56533	0.54945	0.54945	0.50448	0.56799	1.00264	1.08796	1.09988	0.69582	0.77137	0.94228
1526.HCanyon6R3	0	0	0	0	0	0	1.6151	1.00414	1.28935	1.28674	1.55695	1.00169
1526.HCanyon7R1	1	0.61129	0.61129	0.77418	0.72918	0.7419	1.37343	1.6198	1.96928	1.41023	1.93563	1.11367
1526.HCanyon7R2	0.54627	1.15339	1.15339	1.15339	1.15339	1.02475	1.17778	1.32747	0.9371	0.87516	0.69607	0.81241
1526.HCanyon7R3	0.47304	0.96602	0.82408	0.82408	0.7995	1.26589	0.80471	0.89559	0.97868	1.13599	1.27805	1.25574
1526.Stillton0R3	1	1.06888	0.88744	0.69654	0.72327	0.72327	0.78362	0.86978	1.0999	0.79765	0.77287	0.83008
1526.Stillton10R1	0	0	0.08745	0.08745	0.08745	0.08286	1.18128	1.63349	1.31285	1.19575	1.53319	0.31516
1526.Stillton10R2	0	0	0	0	0	0	0.87978	0.97567	1.26526	1.1779	1.21141	1.84378
1526.Stillton11R3	0	0	0	0	0	0.10023	1.28086	1.36827	1.52616	1.5868	0.90435	0.48455
1526.Stillton2R2	0.20862	0.34805	0.34805	0.43301	0.65351	0.68219	0.49363	0.61601	0.71264	1.00473	0.74073	0.83285
1526.Stillton3R1	0.97656	0.60962	0.51392	0.77186	0.7425	0.72975	1.10275	1.12333	1.25659	1.62343	0.57373	0.68217
1526.Stillton3R2	0	0.18204	0.18154	0.18154	0.17674	0.17043	1.75087	1.07448	0.77418	0.84449	0.73296	0.58499
1526.Stillton4R1	0	0	0.46328	0.46328	0.46328	0.49016	1.82642	1.86714	1.01236	1.35564	1.63688	0.46241
1526.Stillton4R3	0	0.26829	0.24816	0.24256	0.29543	0.38018	1.12565	1.37232	1.02478	1.32211	0.63889	0.87957
1526.Stillton5R2	0.15027	0.66177	0.61707	0.6132	0.6132	0.6132	1.06169	1.13491	1.52583	1.10441	1.05262	0.98643
1526.Stillton7R3	0.29879	0.58666	0.58666	0.54579	0.54579	0.47047	1.17725	1.12149	1.28557	0.581	0.98623	1.22798
1578.A1.high.06to0.1	0	0.0747	0.0747	0.0747	0.0747	0.0747	0.53468	0.53468	0.53468	0.55414	0.38597	0.56803
1578.A1.low.06to0.1	1	0.58367	0.58367	0.58451	0.67314	0.67314	0.49488	0.49488	0.56671	0.29866	0.37412	0.31876
1578.A2.high.0to0.6	0.68884	0.49743	0.49743	0.50653	0.50841	0.52341	0.59229	0.40576	0.45639	0.4431	0.4024	0.50354
1578.A2.low.06to0.1	0.4514	0.3936	0.5584	0.5584	0.5584	0.5584	0.32347	0.38733	0.38275	0.3935	0.50833	0.7198
1578.A2.low0.36to0.40	0	0	0	0	0	0	1.03485	1.03485	1.03485	1.39876	1.00284	1.44638
1578.As.high.0to0.6	0	0.84672	0.84672	0.76045	0.76045	0.85153	0.46398	0.56926	0.6525	0.77708	0.63878	0.62666
1578.As.high.16to0.2		0.40732	0.54052	0.49216	0.49216	0.80002	0.67218	0.34687	0.34784	0.39952	0.49252	0.56375
1578.O1.high.16to0.2	1.72039	1.0106	1.01052	1.1535	1.1535	1.15799	0.43312	0.43312	0.43312	0.33453	0.32072	0.25922
1578.O1.high0.26to0.30	0	0.23846	0.23846	0.23846	0.23846	0.23846	0.48706	0.33747	0.32026	0.33984	0.29553	0.39691
1578.O1.high0.36to0.41	0	0.09012	0.09012	0.09012	0.15232	0.15232	0.77066	0.85352	1.04421	0.83379	0.72904	1.40658
1578.O3.high0.36to0.40	0	0	0	0	0.09366	0.09366	0.22782	0.17817	0.2362	0.58729	0.59427	0.10612
1578.Os.high.0to0.6	0.59652	0.42947	0.42947	0.42947	0.49449	0.44581	0.37836	0.45805	0.53745	0.80583	0.86234	0.89384
1578.Os.high.16to0.2	0.64151	0.44329	0.37569	0.37271	0.37271	0.3889	0.53018	0.4658	0.29473	0.39703	0.43229	0.34311
1578.Os.low.06to0.1	0	0.37338	0.29803	0.29803	0.29803	0.26034	0.44764	0.52583	0.70701	0.8227	0.82832	1.27856
1578.Os.low.16to0.2	0.38412	0.17233	0.17233	0.17233	0.17233	0.17233	0.81942	0.79448	0.53951	0.87621	0.98164	1.37406
1579.C.4.0	1.5	1.30784	1.03222	1.03222	1.03222	0.61012	1.20293	1.23304	1.35654	1.51953	1.64142	1.37203
1579.D.1.0		0.99686	0.99686	0.99686	0.99686	0.99686	1.05472	1.2729	1.44368	1.43446	1.03474	1.15582
1579.D.3.0	4	1.23944	1.23944	1.23944	0.57786	0.46462	1.23085	1.40076	1.39338	1.49973	1.18646	1.39282
1579.E.2.0	1.04639	0.73588	0.73588	0.64281	0.64281	0.64281	1.2435	1.06649	1.19937	1.25405	1.36054	0.89967
1579.F.3.30	1.01725	0.8727	0.8727	0.88608	0.82034	0.82049	1.37055	1.36663	1.45564	1.55537	1.00551	1.13871
1579.F.4.30	0.11553	0.08958	0.14424	0.14424	0.22744	0.22744	0.97324	0.96363	1.08251	1.23958	1.33087	1.23259
1579.G.3.15	0.41534	0.41113	0.47665	0.47665	0.47591	0.47591	1.20784	1.31105	1.25641	1.26148	1.47256	1.18253
1579.H.1.0	0.5773	0.57143	0.63166	0.6303	0.62915	0.66049	1.46865	1.50372	1.32326	1.46396	1.1663	1.43461
1579.H.2.15		2.99647	2.94786	2.89046	2.84	2.38148	1.62949	1.19561	1.06819	1.02644	2.51331	0.42432
1579.H.3.15		0.85034	0.85034	0.83834	0.83834	0.68661	0.48381	0.53451	0.58045	0.81607	1.16641	1.71608
1579.H.3.30	0.56299	0.59917	0.50728	0.56525	0.56525	0.56525	1.17441	1.21197	1.16523	1.01474	0.91527	0.45022
1579.H.4.0	0.68471	0.68287	0.7211	0.72947	0.72947	0.72839	1.4378	1.43226	1.44439	1.07642	0.97383	1.11901
1579.J.1.0	1.15368	1.30867	1.30867	1.30867	1.04013	1.04013	1.57854	1.57569	1.43977	1.24544	1.74056	0.66258
1579.J.2.15	1.78679	1.74387	1.51807	0.45889	0.45388	0.45388	0.98896	0.98896	0.8913	0.87216	0.69178	0.61306
1579.M.1.0		0.88069	0.88069	0.88069	1.11785	1.17516	0.53376	0.51149	0.71405	0.79877	0.84554	1.0151
1579.M.3.0		0.98814	0.98437	0.98437	0.98437	0.97758	0.76884	0.67919	0.79578	1.0921	1.14374	0.69084
1579.MF.3.0	0.55455	0.88186	0.27932	0.27932	0.27932	0.27932	1.32631	1.32631	1.38428	1.67342	1.06231	1.1584
1579.MW.2.0	0.76913	0.8086	0.8086	0.8086	0.8086	0.81418	1.52259	1.5615	1.71779	1.85604	0.70331	0.7525
1579.MW.3.15		1.29806	1.29806	1.33096	1.3477	1.3485	1.042	1.042	1.69305	1.67074	2.07827	2.09199
1579.WF.2.15	3.08255	0.60442	0.60442	0.60442	0.60442	0.60442	0.91137	0.90569	0.91536	0.92912	0.8916	1.19803
1579.WF.4.15	1.73341	1.86866	1.86866	1.86866	1.88432	1.88595	0.92617	1.45999	1.44322	1.54414	1.68439	1.39896
1579.WF.5.30	1.05577	0.87086	0.87086	0.87086	0.88504	0.98588	1.4602	1.89439	1.05887	1.05887	1.08381	1.02524
1674.McG.F110714Ch3H5		0.00488	0.00952	0.18006	0.18893	0.16809	1.11428	1.17277	1.34547	1.25486	1.13896	0.99053
1674.McG.F110714Ch3R3	0.25451	0.11542	0.11542	0.09312	0.44958	0.45038	0.98965	0.98558	0.99017	1.18811	0.8638	0.97713
1674.McG.F110714Jr1H3	2.00571	1.92393	1.92393	1.91366	2.06655	1.97772	0.8372	0.84282	0.86654	0.8139	0.99113	0.71003
1674.McG.F110714Jr1R1		0.04425	0.04425	0.09231	0.05727	0.28157	0.78532	0.82761	0.8527	0.9525	0.9924	0.87187
1674.McG.F110714Jr1R3		0.16646	0.16646	0.09882	0.09882	0.26095	0.78671	0.78694	0.83271	0.95954	0.87075	0.77762
1674.McG.F110714Jr3R3		0.68093	0.52227	0.52227	0.52227	0.58995	0.5953	0.62661	0.65506	0.62437	0.62845	0.57294
1674.McG.F110714Jr5H3	0	0.01699	0.01699	0.01694	0.15454	0.15454	0.82311	0.86335	0.9035	1.13371	1.11951	1.21789
1674.McG.F110714Jr5H5	0	0.25616	0.25616	0.30756	0.30756	0.30756	0.64785	0.72598	0.83152	0.74288	0.74388	0.66223
1674.McG.F110715Ly2H1		0.42189	0.42362	0.42362	0.42362	0.38291	0.96303	1.12421	1.15951	1.04733	1.18314	1.25556
1674.McG.F110715Ly2R2	4	0.49824	0.50187	0.37724	0.37724	0.47767	0.82533	0.74018	0.78252	0.8529	0.94058	1.16893
1674.McG.F110715Ly5H5	0.03526	0.03415	0.12215	0.12215	0.16932	0.16932	1.24076	1.13904	1.47745	0.83592	0.84678	0.9802
1674.McG.F110715Ly5R5	2.20174	0.45152	0.45152	0.35553	0.35553	0.44921	0.99891	1.17465	1.40939	1.41591	1.14746	0.8928
1674.McG.F110715Ly6R2		0.45482	0.47466	0.4776	0.4776	0.38748	0.85692	0.89905	1.06712	0.98349	1.28359	1.0814
1674.McG.F110715Ly6R5	4	0.12766	0.14242	0.51638	0.64328	0.76486	0.99772	0.99518	1.04109	1.23501	0.7729	0.83822
1674.McG.G110713Lb4		0.01539	0.01521	0.01521	0.00956	0.2632	0.81384	0.89492	0.91783	1.03738	0.86678	1.12962
1674.McG.G110714Ch2	0.59058	0.59198	0.59198	0.84452	0.79987	0.80349	0.77836	0.69287	0.77228	0.81038	0.56045	0.75087
1674.McG.P110714Hi2	0.95578	1.15884	1.45222	1.64363	1.42345	1.42701	1.0424	1.01719	1.00101	1.04777	1.32673	0.80207
1674.McG.P110715Ly3	0	0.76301	0.78378	0.79849	1.69795	1.13419	0.95617	1.12131	1.13772	1.01262	0.99468	1.13013
1674.McG.P110718Cps2	0.09656	0.71139	0.71139	0.81247	0.78974	0.32541	1.14916	1.22281	1.234	1.50386	1.2373	1.28078
1674.McG.P110718Gl1	0	0.33118	0.1893	0.19546	0.19217	0.16644	1.35701	1.35701	1.402	1.38728	1.37902	1.49773
1692.Biofilm.A.E1.1.W.2012	1	0.50573	0.50573	0.50573	0.50573	0.47576	0.50167	0.56162	0.66712	0.57109	0.69812	0.96156
1692.Biofilm.B.DC.1.C.2012	0.63448	0.39038	0.37834	0.33761	0.35651	0.35651	0.56332	0.56332	0.64142	0.58027	0.51905	0.56696
1692.Biofilm.B.DC.2.C.2012	0.63063	0.336	0.336	0.36447	0.36447	0.51046	0.35381	0.27705	0.36605	0.49954	0.81942	0.93337
1692.Biofilm.B.E1.1.C.2012	0	0.12626	0.12146	0.18064	0.16077	0.15763	0.32315	0.3796	0.42794	0.43634	0.58648	0.53102
1692.Biofilm.B.E2.2.C.2012	0.43267	0.36163	0.36163	0.36163	0.34026	0.34026	0.39047	0.39047	0.39047	0.55042	0.55362	0.60048
1692.Biofilm.B.E2.2.W.2012	0.52568	0.39456	0.43527	0.45199	0.41678	0.41678	0.53538	0.56513	0.55052	0.64459	0.71446	0.57254
1692.Biofilm.C.E1.1.W.2012	0.49424	0.48904	0.48904	0.47223	0.47223	0.51034	0.45285	0.37788	0.45804	0.43153	0.42029	0.83777
1692.Soil.BE.PolygonA.Medium.Center.7.15.2012	1.60385	1.24602	1.24305	1.24305	1.24305	1.24092	0.58194	0.86392	0.86392	0.43904	0.20353	0.26577
1692.Soil.BE.PolygonA.Medium.Center.7.28.2012	1.57299	0.97394	0.97416	0.97416	0.97416	0.97416	0.49937	0.66615	0.66615	0.59102	0.11798	0.14922
1692.Soil.BE.PolygonA.Medium.Rim.08.11.2012	1.34614	0.93543	0.92446	0.92446	0.78331	0.78331	0.61928	0.61928	0.58667	0.41554	0.65771	0.59591
1692.Soil.BE.PolygonA.Shallow.Center.7.8.2012	1	0.47297	0.47297	0.46492	0.64094	0.50448	0.49719	0.53554	0.64157	0.63148	0.43662	0.85221
1692.Soil.BE.PolygonA.Shallow.Rim.7.28.2012	0	0.47966	0.59028	0.59028	0.61254	0.5505	0.63444	0.77171	0.42422	0.74536	0.72822	0.79459
1692.Soil.BE.PolygonB.Medium.Center.7.28.2012	0.85097	0.85097	0.85097	0.85097	0.85097	0.80065	0.50806	0.50806	0.37816	0.62173	0.77806	0.85462
1692.Soil.BE.PolygonB.Medium.Rim.7.15.2012		0.00787	0.00787	0.00787	0.00787	0.00678	0.86082	0.86082	0.84202	0.85192	0.27312	0.03164
1692.Soil.BE.PolygonB.Shallow.Center.7.28.2012	0.96562	0.8077	0.8077	0.75101	0.75101	0.75101	0.39943	0.42252	0.39371	0.39334	0.44979	0.61851
1692.Soil.BE.PolygonB.Shallow.Rim.08.11.2012		0.82651	0.82651	0.92716	0.82488	0.75394	0.43469	0.39428	0.39428	0.19355	0.9	1.5
1692.Soil.BE.PolygonB.Shallow.Rim.7.15.2012		0.29319	0.23629	0.23629	0.2029	0.18241	0.58218	0.55681	0.35604	0.33969	0.77425	1.017
1692.Soil.BE.PolygonC.Medium.Center.7.15.2012	1.56	0.95657	0.95699	0.84227	0.84227	0.84227	0.45674	0.45674	0.48528	0.48798	0.72208	0.32945
1692.Soil.BE.PolygonC.Medium.Center.7.28.2012	1	0.96511	0.96511	0.86455	1.04763	0.97345	0.62056	0.5933	0.5933	0.68087	0.29217	0.253
1692.Soil.BE.PolygonC.Shallow.Center.7.8.2012	0.40741	0.55102	0.55102	0.55102	0.51233	0.51233	0.41367	0.50196	0.58519	0.43567	0.48612	0.69835
1692.Soil.BE.PolygonC.Shallow.Rim.08.11.2012	0	0.32468	0.26882	0.26882	0.26882	0.24194	0.80472	0.81103	0.56388	0.36193	0.68467	0.74248
1702.AT1	0	0.49317	0.49317	0.49317	0.40214	0.45465	0.98471	0.98448	1.02042	0.66215	0.54785	0.80275
1702.AT2	0.06353	0.08741	0.09184	0.09425	0.07932	0.09165	1.05784	1.06489	1.11532	0.70957	0.54105	0.77623
1702.AT3	0.09444	0.1554	0.1554	0.1554	0.26221	0.27197	1.20693	1.07861	1.087	0.68155	0.82317	1.09461
1702.AT4	0	0.03654	0.24373	1.10316	1.10208	1.10208	0.80138	0.86607	0.90604	0.86318	0.42626	0.67972
1702.BL1	0.0837	0.18844	0.18844	0.19077	0.15799	0.15799	0.85238	0.85238	0.9164	1.00648	1.11598	1.1558
1702.BL2	0.15758	0.1424	0.1424	0.1424	0.15389	0.15407	0.79119	0.77287	0.7451	0.82469	0.93327	1.13727
1702.BL3	0.12608	0.1361	0.1517	0.15129	0.15129	0.13608	0.80597	0.95195	1.03269	1.03167	1.07101	1.28694
1702.BL4	0.04413	0.08925	0.08925	0.08925	0.09966	0.09966	0.88096	0.94139	1.00344	0.85551	0.94115	1.00595
1702.DCF1	0.0548	0.11258	0.11462	0.11462	0.12989	0.23492	0.80884	0.5994	0.7278	0.92869	1.18205	0.9557
1702.DCF2	0	0.05029	0.05213	0.05213	0.06442	0.06442	0.58715	0.62587	0.73441	0.8578	1.07501	1.09901
1702.DCF3	0.03717	0.04005	0.04005	0.03572	0.03572	0.12209	0.9131	1.00321	0.85171	0.98339	1.41523	1.9681
1702.DCF4	0	0.08389	0.09965	0.09965	0.20138	0.20138	0.85657	0.61686	0.61919	0.97684	1.06331	0.92654
1702.DCS1	0.10576	0.21112	0.21112	0.16206	0.16206	0.16497	0.85229	0.82866	0.91421	0.91577	0.75994	0.96646
1702.DCS2	0.06758	0.11879	0.11879	0.20439	0.20439	0.21931	0.52847	0.52769	0.591	0.85024	0.76323	0.82879
1702.DCS3	0.10911	0.23106	0.23409	0.23409	0.23409	0.36668	0.47633	0.44795	0.44052	0.69016	0.6671	0.80114
1702.DCS4	0.10496	0.10567	0.10567	0.10567	0.12945	0.12945	0.7171	0.78148	0.92172	0.72778	0.70267	0.72304
1702.EB2	0.05589	0.37711	0.39676	0.40672	0.40857	0.44371	0.80848	1.05857	0.81647	0.73536	0.53775	0.38116
1702.EB3	0	0.25365	0.25365	0.25365	0.22809	0.22809	0.57284	0.56426	0.59851	0.66186	0.60148	0.62393
1702.MCB1	0.11808	0.26155	0.26155	0.42289	0.42289	0.43571	0.90011	0.90491	1.14474	1.0952	1.25988	0.63117
1702.MCB2	0.06188	0.2089	0.2089	0.21082	0.21368	0.20968	0.85838	0.9217	0.95923	1.02909	0.96289	1.205
1702.MCB3	0.08051	0.08051	0.07974	0.08274	0.07379	0.07379	0.92726	0.9863	0.98432	0.95075	0.97658	0.92677
1702.MCB4	0.16269	0.21372	0.21372	0.2366	0.38603	0.40261	0.96575	1.05222	1.14932	1.12049	1.15619	1.35283
1711.KAJ1.1		1.19823	1.07361	1.07361	1.07361	0.79265	1.11117	1.15723	1.21487	1.61658	1.50722	1.41989
1711.KAJ3.1	1.06769	1.05744	0.84783	0.7222	0.7222	0.763	0.97604	1.10315	1.25947	1.15832	1.30018	1.4564
1711.KAJ3.2	1	0.84427	0.84427	0.74432	0.74432	0.74432	1.29333	1.29333	1.39604	1.65842	1.69898	1.648
1711.KAJ5.1	0.94985	0.96212	0.97358	0.97386	0.97392	0.97392	2.15535	1.39516	0.94815	1.03585	0.95426	0.9378
1711.KAJ7.2	1.24807	0.74953	0.74953	0.74953	0.68494	0.72434	1.54964	1.55159	1.66838	1.08691	1.05866	1.16394
1711.KAJ8.2		0.52469	0.52469	0.62288	0.60755	0.60755	1.16185	1.12681	1.28048	1.42672	1.74777	1.55121
1711.KAJ8.3	0	0.52382	0.52382	0.52382	1.0835	1.0835	1.60631	1.60631	1.74283	1.52394	1.43338	1.23813
1711.KAJ9.1	1.33556	1.86345	0.3223	0.18576	0.18576	0.17965	1.57792	1.47325	1.48294	1.62104	1.22635	1.32901
1711.KAJ9.3	0	0.33632	1.39867	1.34276	1.34159	1.29291	1.29649	1.31445	1.31079	1.42735	1.30201	1.47502
1711.KAM2.1	2.32481	0.73488	0.64384	0.64384	0.64384	0.71592	1.76716	1.87711	1.86287	2.05957	1.01659	1.14773
1711.KAM4.2	4	4.03645	3.85169	2.38661	2.38661	2.04929	1.02667	0.9488	0.94111	1.00135	0.85347	0.87089
1711.KAM5.1	4	0.57329	0.43204	0.3597	0.35679	0.36459	1.48311	1.54104	1.63149	1.29116	1.15853	1.13804
1711.KAM5.2	3.20527	1.31497	0.56869	0.659	0.85849	0.85271	1.34094	1.54325	1.55811	1.6004	1.06817	1.3373
1711.KAM6.1	1	0.94686	0.94686	0.94686	1.06986	1.00092	2.2194	1.81001	1.08474	1.24444	1.36025	1.60864
1711.KAM6.3	1	0.63042	0.63042	0.63042	1.78576	1.64587	1.60817	1.59731	1.64073	1.20941	1.19859	1.15902
1711.KAM7.3	1.02447	1.0139	1.0139	1.0139	0.93684	1.1782	1.32971	1.32414	1.36945	1.09556	1.33107	1.63098
1711.KAM8.3	4	1.92218	0.3207	0.3207	0.56707	0.43441	1.58116	1.68245	1.66596	0.9262	0.79891	0.87279
1711.KFM1.3	4	3.40813	1.83233	1.83233	1.22328	1.20371	1.62264	1.49788	1.67794	1.48118	2.03486	1.61145
1711.KFM2.3	0.45249	0.48675	0.48675	0.48675	0.99089	0.82349	1.09542	1.13336	1.15093	1.39999	1.05144	1.00383
1711.KFM3.2	4	1.80193	1.80193	1.80193	1.80193	1.80193	1.85205	1.92307	1.28513	0.88584	1.02174	1.28282
1711.KFM3.3	4	0.77353	0.76316	0.76396	0.76396	0.76396	1.39946	1.39768	1.32117	1.487	1.20742	0.95789
1711.KFM4.3	0.9528	0.19288	0.19288	0.4526	0.45057	0.44552	1.59638	1.6505	1.56205	1.7512	1.09022	1.03472
1711.KFM6.1	1.33592	1.28911	1.28911	1.00172	0.99842	1.02128	1.9034	2.02288	1.35032	1.33632	1.26268	1.17709
1711.KFM7.1	1.22144	0.66155	0.40367	0.40367	0.40367	0.40367	1.41624	1.44394	1.56716	1.95514	1.42513	1.43924
1711.KFM7.3	1.88518	1.46505	1.43454	1.43454	1.96561	0.81487	1.88879	2.02176	1.38032	1.15201	1.04534	1.27217
1713.McG.L1B210	3.39759	1.17076	1.17076	1.17076	1.2714	1.25183	1.6009	1.72038	1.76036	2.15757	3.02491	0.93741
1713.McG.L1K02	1.21244	1.42652	1.42652	1.41849	1.43126	1.43708	1.8042	1.79203	1.60836	1.26335	1.1231	1.30913
1713.McG.L1K1020	1.49315	1.51531	1.51531	1.5456	1.54745	1.54745	1.03651	0.9828	0.95137	1.20383	1.08447	0.8279
1713.McG.L1K210	1.01456	1.18299	1.18299	1.18985	1.1837	1.09332	1.30202	1.30202	1.3027	2.27492	2.52357	2.89457
1713.McG.L1M02	1.54565	1.87224	1.95352	1.94511	1.91814	1.94377	1.75087	1.92205	2.15124	2.50095	2.13848	1.05958
1713.McG.L1M1020	2.41896	2.52333	2.50861	2.50861	2.45215	2.36719	2.66617	2.99244	0.88214	1.37539	1.23284	1.78348
1713.McG.L1M210	2.20793	2.09929	2.09929	2.09929	2.09929	2.06455	1.95878	2.3006	2.3006	3.6168	1.43847	1.22339
1713.McG.L1N02	2.96891	2.76672	2.76672	2.76672	2.76672	2.75657	1.24969	1.23585	1.31107	1.52476	2.25662	2.14368
1713.McG.L1N1020	1.396	1.69074	1.69074	1.69074	1.69578	1.69975	5.63525	3.166	1.71371	1.74434	1.30058	1.2857
1713.McG.L1N210	1.91259	2.41178	2.41178	2.41178	2.42098	2.42236	2.63204	1.86146	2.47739	2.57918	1.32228	0.97221
1713.McG.L2B1020	1.70864	1.67115	1.67991	1.687	1.69335	1.69468	1.83442	1.81367	1.81367	0.85685	1.60969	1.19857
1713.McG.L2K02	2.92736	2.91727	2.94171	2.94171	2.91593	2.92815	1.58757	1.14839	1.17684	1.24274	1.18066	1.55142
1713.McG.L2K1020	2.2805	1.8497	1.8524	1.94094	1.94094	2.05402	1.80242	1.99531	1.93411	1.77857	0.91106	0.8336
1713.McG.L2K210	1.84629	1.44284	1.44284	1.44284	1.44284	1.63317	1.82024	1.82024	1.94911	2.18994	1.9325	1.91738
1713.McG.L2M02	2.68882	2.29806	2.16086	2.19886	2.26968	2.27119	1.32025	1.54144	1.33525	1.54686	0.80703	0.81376
1713.McG.L2M1020	2.46656	2.14815	2.20633	2.21247	2.21247	2.77077	1.07547	1.05682	1.5612	1.83707	0.95867	0.91689
1713.McG.L2M210	2.83678	2.49806	2.48936	2.47365	2.47548	2.47548	1.6597	1.68627	1.17916	1.32675	0.56756	0.91133
1713.McG.L2N02	2.50411	2.50285	2.52143	2.51074	2.46454	2.46454	0.94001	1.10321	1.02769	1.16331	1.54405	1.93852
1713.McG.L2N210	2.05562	2.06582	1.92361	1.92361	1.92834	2.03973	2.37911	2.54975	2.099	2.09074	2.37795	0.70203
1713.McG.L3B02	1.90307	1.92136	1.92416	1.86476	1.81669	1.81792	1.08965	1.1011	0.9985	0.96329	1.11221	1.85933
1713.McG.L3B1020	1.22107	1.32912	1.33246	1.33246	1.33246	1.35147	0.869	0.84123	0.5496	0.76935	1.19874	1.58795
1713.McG.L3B210	2.28647	2.17065	2.17065	2.15364	2.22917	2.22917	0.6105	0.49263	0.64038	0.89367	1.08317	1.52607
1713.McG.L3K02	2.42244	2.42148	2.44945	2.40108	2.40181	2.38306	1.7928	2.01965	1.6826	1.94144	1.63249	0.81968
1713.McG.L3K1020	1.73289	1.74142	1.66703	1.84387	1.84436	1.83093	2.53287	2.27143	2.1711	2.88142	1.37777	1.12794
1713.McG.L3K210	2.70777	2.73189	2.73189	2.7305	2.76381	2.76381	1.15929	1.32792	1.43012	1.30771	1.51854	0.88562
1713.McG.L3M02	3.27129	2.53921	2.53921	2.53921	2.53707	2.5396	1.55472	1.69018	1.68559	1.07588	1.31292	0.93071
1713.McG.L3M210	2.27944	2.15535	2.14472	2.22847	2.22286	2.22366	1.68567	1.56232	1.9417	0.89231	0.9938	1.24557
1713.McG.L3N210	1.77715	1.75831	1.75831	1.75831	1.81541	1.81541	2.22511	2.41945	2.50314	1.67565	2.98668	1.23904
1714.McG.LA02	2.40624	1.517	1.517	1.52677	1.46399	1.51746	0.83813	0.86901	0.8504	1.12716	1.43502	2.3233
1714.McG.LA1020	0.09787	1.16906	1.08671	1.09461	1.09461	1.32801	1.95138	1.94221	1.94197	2.05985	2.50836	1.45638
1714.McG.LA210	2.68102	2.02492	2.0317	2.0317	2.03697	2.00878	3.05072	3.03641	3.51619	3.51295	1.74037	1.11788
1714.McG.LB02	0.72123	1.29437	1.29437	1.29437	1.27924	1.27924	3.00045	2.1058	2.1058	1.94086	1.11121	1.05268
1714.McG.LB1020	0.93605	1.13296	1.13296	1.13296	1.32741	1.49261	1.70544	2.01184	2.15407	2.25316	2.7821	1.4459
1714.McG.LB210	1.62376	1.96683	1.96683	1.96732	1.9457	1.92487	2.06012	2.20675	2.59709	2.59602	3.00803	1.80072
1714.McG.LC02	1.93186	1.70732	1.70732	2.46794	2.46794	2.47238	1.50654	1.58274	1.73124	1.27656	1.1642	1.19301
1714.McG.LC1020	1.37862	1.57137	1.57137	1.57137	1.57286	1.5801	1.59178	1.6793	1.10861	1.47467	1.73584	2.13128
1714.McG.OPA02	1.92518	1.77712	1.53906	1.53906	1.74609	2.16764	1.65464	1.71752	1.644	1.45669	1.53867	2.01548
1714.McG.OPA210	0.0099	1.68598	1.68598	1.68598	1.59406	1.57596	1.54613	1.54613	1.01299	0.98727	1.06798	1.06292
1714.McG.OPB02	1.78699	1.57074	1.57074	1.57074	1.57074	1.56827	1.96892	1.95711	1.86978	1.05952	1.21963	1.44448
1714.McG.OPB210	1.14582	1.49432	1.49432	1.48887	1.48817	1.49732	1.80727	2.04322	1.71097	1.24025	0.79298	0.82594
1714.McG.OPC1020	1	0.8802	2.11748	2.11748	2.11748	2.11748	1.71096	1.1751	1.10053	0.98962	1.01611	1.22612
1714.McG.OPC210	1.91547	1.62539	1.62539	1.62539	1.6273	1.628	2.33929	2.16228	2.15328	1.41916	0.96474	1.27563
1714.McG.PA02	1.11524	1.16241	1.0954	1.0954	1.09277	1.03293	1.93752	1.96946	2.06705	2.11843	1.9582	1.52577
1714.McG.PA1020	1.65229	1.46025	1.46025	1.49585	1.49585	1.48203	1.82504	1.8096	2.10101	1.93212	2.75891	2.11883
1714.McG.PA210	2.01653	1.68204	1.67364	1.61337	1.61337	1.61337	1.6884	1.67289	1.80535	2.47963	2.28858	1.72183
1714.McG.PB02	1.82452	1.88585	1.7457	1.93633	1.98869	1.8112	1.58983	1.61659	1.90982	1.79285	1.20536	1.37135
1714.McG.PB1020	1.85114	1.84443	1.84443	1.81396	1.81396	1.82031	1.90878	1.91421	1.91421	1.94748	1.38639	1.39983
1714.McG.PB210	4	1.54275	1.54275	1.54275	1.54275	1.53787	1.51176	1.99908	1.88818	2.11539	1.54202	1.55756
1714.McG.PC1020	3.15372	1.40818	1.86715	1.86715	1.89062	1.59219	3.65662	3.97087	1.6909	1.03105	0.97031	1.2784
1714.McG.PC210	1.42168	0.80045	0.80045	0.84446	0.8728	0.87894	2.21247	2.22501	1.22198	1.27327	1.55816	1.11898
1715.McG.NA1	0.14512	0.15209	0.15652	0.15652	0.15386	0.34551	2.13081	1.81276	1.17461	1.12909	1.23065	1.08992
1715.McG.NA3	0	2.9411	2.9411	2.9411	2.67035	2.66786	1.7859	2.00229	1.38387	1.12275	0.98677	1.0732
1715.McG.NB3	1.0311	0.49682	0.49682	0.49682	0.49892	0.53621	1.63054	1.73875	2.01711	1.08273	0.97163	1.07466
1715.McG.ND1	0.12901	0.16804	0.16804	0.16804	1.59014	1.6197	1.71958	1.72085	1.77	1.66879	1.10303	1.27483
1715.McG.NG1	0.08807	0.08742	0.08742	0.30229	0.3039	0.3039	2.13427	1.6867	1.7324	1.27542	1.1227	1.03433
1715.McG.NH1	0.06237	0.062	0.062	0.27309	0.27471	0.27471	2.20088	2.20417	0.83991	0.97324	0.93107	1.12074
1715.McG.NI2	0.12689	0.41255	0.41255	0.41255	0.41255	0.49582	2.12299	2.18935	2.19548	1.15907	1.00177	0.98725
1715.McG.NI3	0.124	0.1212	0.1212	0.1212	0.1212	0.2671	2.49774	1.78333	1.15611	1.26006	1.28912	1.45029
1715.McG.NK2	0.12029	0.16213	0.16213	0.16213	0.16213	0.16522	1.32433	1.34664	1.26435	1.5999	1.02857	1.11223
1715.McG.NK3	0.98117	0.14504	0.14504	0.15025	0.15025	0.48331	1.43064	1.43012	1.52008	1.23137	1.49054	0.87695
1715.McG.NL1	0.08971	0.53968	0.4489	0.4489	0.4489	0.50538	2.50698	1.42139	1.42662	1.36237	0.93621	0.79138
1715.McG.NL3	0.72108	1.06568	1.09984	1.093	1.093	1.16874	1.96947	1.99478	2.14292	1.1815	0.88827	1.05395
1715.McG.NM1	0.09075	0.13996	0.13996	0.1205	0.1205	0.1205	1.93542	2.02118	2.03874	1.66879	1.35603	1.55222
1715.McG.NM3	0.12269	0.12269	0.12269	0.12545	0.14415	0.30033	1.982	1.99582	2.02124	1.25086	1.1666	0.86338
1715.McG.NN1	0.07399	0.32899	0.32596	0.32596	0.32712	0.32712	2.28347	2.28347	1.60891	1.25646	1.14397	1.32475
1715.McG.NN2	0.53472	0.19252	0.1963	0.1963	0.1963	0.40481	2.27052	2.28385	2.5318	1.65902	1.06409	0.9857
1715.McG.NO1	0.08097	0.55276	0.55356	0.55356	0.55356	0.5526	2.29606	1.61793	1.49243	1.12014	1.06123	1.23643
1715.McG.NP1	1.18044	0.48282	0.48282	0.48282	0.48282	1.77596	1.16727	1.17993	1.5844	1.64142	1.59041	1.0766
1715.McG.NP3	1.13982	0.58961	0.58961	0.58961	0.58961	0.59141	1.73974	1.70596	1.88797	1.78424	1.24241	0.92854
1715.McG.NPRI2	0.84934	0.50742	0.50742	0.64189	0.64189	0.64189	1.65282	1.75844	1.6889	1.98153	1.06328	1.18167
1715.McG.NQ1	0.45934	0.45154	0.58083	0.58083	0.58083	0.62444	1.99948	1.99633	1.97251	0.9859	1.15705	1.37071
1715.McG.NQ2	0.06618	0.06463	0.38667	0.38844	0.38844	0.38844	1.7642	1.7642	1.96889	1.24907	0.92899	0.92008
1715.McG.NQ3	0.46955	0.12437	0.12437	0.12437	0.12799	0.47962	2.13845	2.13643	1.27758	1.29367	1.43361	1.41774
1715.McG.NR2	0.07436	0.32127	0.44411	0.44411	0.44411	0.44544	2.34908	1.46227	1.49425	1.29367	0.95589	1.19365
1715.McG.NR3	0.08342	0.10753	0.10753	0.11004	0.11004	0.11004	1.98669	1.98669	1.58986	1.78841	1.11487	1.29916
1715.McG.NS3	0.78724	0.63386	0.63386	0.63386	0.67246	0.67246	1.45897	1.65139	1.80749	1.79474	1.86181	1.88095
1715.McG.NSEC1	0.84585	0.42407	0.42211	0.42211	0.53058	0.53058	2.15903	2.26847	1.65629	1.39583	1.24954	0.95834
1715.McG.NSEC3	2.04399	1.72498	1.72255	1.69109	1.68878	1.54276	1.98748	2.07376	2.0678	1.70907	1.33186	1.05127
1716.McG.PAPrS02	0.58968	0.23534	0.23534	0.23534	0.23534	0.2389	1.8759	1.94009	1.03432	1.27819	1.4731	1.15997
1716.McG.PAPrS05	1.05131	0.17095	0.17095	0.17095	0.17095	0.17095	1.73955	1.71554	1.93219	1.29641	1.25509	1.16534
1716.McG.PAPrS06	0.33211	0.37029	0.37029	0.37029	0.47818	0.79092	1.16446	1.16446	1.26512	1.12455	1.60687	1.37713
1716.McG.PAPrS07	3.58316	2.53506	2.53506	2.52704	2.01078	2.01078	1.37767	1.37827	1.52624	1.94623	0.85943	1.18469
1716.McG.PAPrS08	0.50865	7.40953	7.40953	7.40953	7.40953	7.39617	0.79652	0.79736	0.85589	0.9755	1.13396	1.36134
1716.McG.PAPrS09	0.84266	0.68679	1.22294	0.47928	0.52727	4.61932	1.12646	1.12285	0.98863	0.95987	1.08329	1.33684
1716.McG.PAPrS11	0.77986	1.97653	1.97653	1.97653	1.97653	3.70237	1.20787	1.20954	1.47502	1.06023	1.05208	0.89169
1716.McG.PAPrS12	1.10824	1.71368	1.71368	1.71368	1.71172	3.837	1.15163	1.101	1.16144	1.14315	0.54877	0.68729
1716.McG.PAPrS13	4	5.4396	5.43426	5.43426	5.2673	5.26417	1.16138	1.16138	1.16178	0.98523	1.18079	1.38327
1716.McG.PAPrS14	0.50728	1.22954	1.22596	1.22596	1.1958	1.20254	1.47376	1.47376	1.64695	1.02689	0.84771	1.07476
1716.McG.PAPrS15	0.15282	0.62087	0.62087	0.62087	0.62087	0.61961	1.56459	1.4675	1.45263	1.83489	1.03105	1.39848
1716.McG.PAPrS16	0.10404	0.37078	0.37078	0.3722	0.3722	0.3722	1.56534	1.61918	1.61277	0.76453	0.84632	1.10345
1716.McG.PAPrS18	1.90613	1.90613	1.73499	1.65951	7.20109	4.26213	0.95842	0.7321	0.72982	0.69552	0.95556	1.19286
1716.McG.PAPrS19	0	0.17263	0.17263	0.17672	0.17672	0.18193	2.29139	1.18905	1.18942	1.3551	1.13532	1.0366
1716.McG.PAPrS20	0.41602	0.37592	0.37592	0.19461	1.04689	1.05467	1.67063	1.68044	1.70375	1.56439	1.0456	1.70973
1716.McG.PAPrS22	1.82533	7.67086	7.67086	7.67086	5.60677	4.08198	1.18504	1.17814	1.30511	1.41759	1.3067	1.22175
1716.McG.PAPrS23	2.66446	1.31947	1.28972	1.28972	1.28972	1.32113	1.87657	1.87207	1.8887	1.0464	1.51212	1.6793
1716.McG.PAPrS24	11.132	10.8395	10.8395	10.8138	10.7239	8.00189	0.82569	0.83693	0.83342	0.91226	0.86198	1.18365
1716.McG.PAPrS27	0.17433	0.26786	0.25417	0.25919	0.29949	4.08331	0.62706	0.70673	0.87103	0.99139	1.2467	1.66055
1716.McG.PAPrS29	0.36727	1.14885	1.14885	1.14885	1.13218	0.66253	1.17675	1.17716	1.27885	1.44256	1.04834	1.35379
1716.McG.PAPrS30	0	0.56536	0.56536	0.56536	0.56536	0.43553	1.66679	1.53306	1.57983	1.42257	1.05149	1.21419
1716.McG.PAPrS33	1.6589	1.56763	1.50359	1.50716	1.50716	1.50716	2.35817	0.92415	0.92531	0.99545	1.25676	1.10626
1716.McG.PAPrS34	10.6523	8.6015	8.6015	7.60714	7.36756	7.26763	0.87325	0.67264	0.74311	0.92476	1.0941	1.13799
1716.McG.PAPrS35	0.98652	5.72923	5.67612	5.67612	5.60437	5.58403	1.01274	0.85064	0.99459	1.10737	1.25214	0.96183
1716.McG.PAPrS36	2.97767	0.55206	0.55206	0.55206	0.5755	0.5755	1.48745	1.347	1.2242	1.36987	0.75415	0.78384
1716.McG.PAPrS38	1.30442	1.20654	1.20654	0.40031	0.40031	0.57932	1.72281	2.26531	2.30604	1.07627	1.02731	0.7219
1716.McG.PAPrS42	0.55944	0.21102	0.21102	0.33904	0.34283	0.37064	1.81414	1.81414	1.84222	1.94182	1.28844	1.49428
1716.McG.PAPrS43	2.74174	0.99288	1.01818	1.01818	0.97398	0.97398	1.77081	1.74694	1.92165	1.00573	1.22716	0.98868
1717.10H.high.fertilizer	0.01682	0.14693	0.14693	0.14693	0.23582	0.23146	2.29191	2.07393	1.82025	1.60377	1.39786	1.42802
1717.12IF.improved.leguminous	0.21726	0.66112	0.67927	0.61861	0.61861	0.65148	1.01068	1.06001	1.09713	1.07351	1.28852	1.81029
1717.1H.high.fertilizer	0.00952	0.18546	0.21135	0.21135	0.20619	0.3092	1.89387	2.04959	2.26523	1.36046	1.16694	1.27503
1717.2.low.fertilizer	0	0.25583	0.25583	0.26888	0.27087	0.2407	1.58847	1.67779	1.59222	1.42654	1.79563	2.24879
1717.20L.low.fertilizer	0.28375	0.29144	0.39568	0.49579	0.49579	0.49579	2.01266	1.15761	1.23726	1.40123	1.11583	1.08917
1717.21IF.improved.leguminous	0.1576	0.13865	0.13194	0.25614	0.27322	0.30629	1.53873	1.80793	1.93626	2.19863	1.33559	1.37061
1717.32.high.fertilizer	0.48661	0.42851	0.48797	0.49468	0.45693	0.57935	1.20475	1.09611	1.28194	1.33259	1.19941	1.43407
1717.35H.high.fertilizer	1.15038	0.81855	1.34441	1.2692	1.52655	1.64921	1.60941	1.83551	1.22295	1.09257	1.31384	1.24833
1717.36L.low.fertilizer	0	0.25383	0.22438	0.47539	0.47539	0.50842	1.79232	1.92688	2.1811	1.38279	1.8489	1.03629
1717.39L.low.fertilizer	0.35487	0.33294	0.33294	0.33294	0.33294	0.33664	1.28431	1.41057	1.39228	0.9223	1.06844	1.0064
1717.3IF.improved.leguminous	0.3155	0.65395	0.86374	0.86374	0.85011	0.87934	1.30243	1.55997	1.16386	1.26486	1.09881	1.39113
1717.4.high.fertilizer	0.16996	0.40177	0.40177	0.35728	0.35728	0.33136	1.39945	1.63203	1.80116	2.03229	1.63749	1.91025
1717.4H.high.fertilizer	0.02922	0.1858	0.34093	0.34093	0.34093	0.45557	1.59927	1.61333	1.81732	1.36086	1.20335	1.0923
1717.5.low.fertilizer	0.55355	0.39494	0.39494	0.39494	0.64831	0.60193	1.88589	1.65739	1.80924	1.31915	1.60941	1.18694
1717.5L.low.fertilizer	0.00325	0.01028	0.01028	0.06252	0.06252	0.06951	1.30168	1.43287	1.13571	1.1813	1.17308	1.11015
1717.6IF.improved.leguminous	0.21282	0.33144	0.33144	0.33144	0.34432	0.3387	1.99805	2.06687	1.46941	1.33557	1.27224	1.39341
1717.7H.high.fertilizer	0.19425	0.40642	0.40642	0.38424	0.64908	0.60412	1.63537	1.66858	1.23896	1.39857	1.58302	1.51337
1717.9.improved.leguminous	0.29525	0.65947	0.65947	0.66805	0.66861	0.61751	1.34249	1.61664	1.62906	1.45568	1.00144	1.00624
1717.KBC1.experimental.plot	1.44014	1.26909	1.26909	1.26909	1.22024	1.29927	1.50544	1.57274	1.19914	1.29432	1.24247	1.2296
1717.KBC10.experimental.plot	0.0303	0.17913	0.17913	0.17913	0.1909	0.18393	1.50657	1.70422	1.86124	2.00357	1.35204	1.13484
1717.KBC13.experimental.plot	0.26454	0.20892	0.20892	0.44808	0.53145	0.53145	1.4645	1.49544	1.57741	1.55863	1.20112	0.96707
1717.KBC14.experimental.plot	0.33624	0.25602	0.26251	0.37936	0.41922	0.40299	1.53785	1.62274	1.74051	0.90427	0.93595	0.97538
1717.KBC18.experimental.plot	0.49449	0.45673	0.45673	0.43346	0.53798	0.69033	1.58779	1.81064	1.69485	1.8784	1.36491	1.48861
1717.KBC2.experimental.plot	0.13462	0.19778	0.19778	0.19778	0.22576	0.30016	1.66861	1.74529	1.74196	2.10651	1.46284	1.84022
1717.KBC20.experimental.plot	0.18392	0.24416	0.35559	0.35559	0.40841	0.39625	1.75988	1.46	1.2542	1.61394	1.16565	1.29031
1717.KBC4.experimental.plot	0.25279	0.40099	0.40099	0.50861	0.50946	0.50101	1.03035	1.17445	1.60615	1.73096	1.16122	0.76977
1717.KBC6.experimental.plot	0.16785	0.22797	0.44402	0.46495	0.47351	0.49564	1.71237	1.3447	1.50309	1.35045	1.16194	1.1547
1717.KBC9.experimental.plot	0.23114	0.30012	0.28472	0.28472	0.28472	0.36547	1.47005	1.50755	1.44768	1.27961	1.02587	0.92054
1721.B26T	1.57079	1.39598	1.37822	1.32513	1.27463	1.2405	1.49153	1.12552	0.71142	0.63879	0.21903	0.28775
1721.B29B	1.71908	1.83358	1.84567	1.79064	1.66681	1.5774	0.31219	0.45364	0.6577	0.57267	2.48889	0.21622
1721.B3T	1.72377	1.59694	1.58369	1.83031	1.80319	1.80319	0.54312	1.61318	1.68388	0.28382	0	0
1721.B9B	1.16459	1.07645	1.07645	1.03448	1.00536	1.02145	1.24378	1.00594	1.02248	2.23712	1.9	1.4307
1721.BMC.7.1T.20.2	2.03065	2.0234	2.0234	2.0234	2.02333	1.99113	1.24398	1.26239	1.47548	1.67698	0.58702	0.27825
1721.BMC.7.1T.3.1	1.75219	1.7548	1.7548	1.7548	1.75157	1.69446	1.33835	1.32267	1.36719	0.85904	0.84519	1.32674
1721.BMC.8.5T.2.1	1.59358	1.42555	1.42555	1.35557	1.35837	1.3127	2.0662	1.68246	0.76603	0.88243	1.35205	0.87215
1721.R10B	0.29132	0.41904	0.41955	0.41983	0.40486	0.41726	1.98385	1.35039	1.30031	1.17466	1.08232	1.27884
1721.R15M	0.44828	0.70836	0.66495	0.74203	0.81871	0.78831	1.75937	1.73038	1.99814	1.48525	1.66944	1.47187
1721.R17B	0.33995	0.4616	0.51595	0.51595	0.49878	0.49895	1.8002	1.56212	1.60372	1.11783	1.34519	1.8121
1721.R1B	1.78022	1.58848	1.49961	1.49961	1.43157	1.37877	1.50564	1.38648	1.42396	1.65359	0.74148	0.79525
1721.R20B	0.39024	0.38684	0.36108	0.4808	0.53715	0.52133	1.92239	1.86795	1.76018	1.32735	1.33434	1.22315
1721.R26M	0.48456	0.73269	0.70007	0.70007	0.72756	0.7077	1.66057	1.87002	2.04844	1.9976	1.40341	1.43803
1721.R4T	0	0.14516	0.14516	0.14516	0.21303	0.2576	1.59663	1.74147	1.65963	1.00439	1.10262	1.5386
1721.S10T	0.99529	0.85507	0.85507	0.85515	0.79534	0.79381	1.68848	1.7638	1.05839	1.15103	1.10596	1.40793
1721.S12M	0.78498	0.70012	0.70012	0.66131	0.66131	0.66085	1.94034	0.88604	1.05786	1.08273	1.14396	1.30254
1721.S16B	0.80456	0.71555	0.73403	0.73927	0.73739	0.70818	1.71425	0.88426	0.87209	0.96658	1.42055	1.51214
1721.S18M	0.77575	0.77575	0.77991	0.78304	0.75436	0.73317	1.65354	1.70632	1.10384	1.15327	1.41126	1.29074
1721.S1M	0.80657	0.74278	0.74278	0.74278	0.70994	0.76	1.41402	1.37318	1.57819	1.84942	0.84058	1.21247
1721.S21M	0.99396	0.84444	0.84444	0.84444	0.84716	0.84922	1.61105	0.95058	0.94065	1.15362	1.28876	1.27667
1721.S3B	0.82745	0.71947	0.71947	0.71947	0.67133	0.67133	2.06053	2.26082	1.05935	1.08678	1.16462	1.04814
1721.S3T	0.61944	0.56958	0.54104	0.55069	0.55069	0.55069	1.11798	1.34547	1.59277	1.19902	1.08075	1.38378
1721.S7M	0.87917	0.83422	0.83422	0.83422	0.80816	0.75045	1.85782	1.87343	1.07911	1.09131	1.37403	1.07971
1721.S9M	0.74789	0.63168	0.63168	0.6332	0.63655	0.63655	1.46479	1.82165	1.82654	1.28586	1.39898	1.23774
1721.Soil.NIL.100.N.22.2	0.93089	0.91875	0.95304	0.94513	0.94513	2.47407	0.85785	0.84844	0.72255	0.87556	1.05622	0.95052
1747.DZF.612012.RJ.soil	0.80372	0.84845	0.85282	0.86062	0.83041	0.83963	0.40817	0.44141	0.468	0.46579	0.6487	0.7404
1747.DZF.6132012.TJ.planter.soil	0.34788	0.42746	0.41804	0.42577	0.43652	0.42799	0.71799	0.71784	0.75531	0.75715	0.71492	1.18909
1747.DZF.6202012.RJ.soil	0.58548	0.69474	0.69474	0.68528	0.65192	0.65389	0.42537	0.30902	0.39562	0.51263	0.62781	0.73562
1747.DZF.6202012.RJ.soil.under.basking.site	0.67083	0.62861	0.64085	0.63976	0.6583	0.6583	1.02264	1.01924	0.99525	1.155	0.53373	0.40711
1883.2007.218.Crump.Artic.LTREB.main.lane2.NoIndex	1	1.51327	1.51327	1.51327	1.50993	1.17037	1.14253	1.13578	1.04777	0.94678	0.56204	0.89478
1883.2007.249.Crump.Artic.LTREB.main.lane2.NoIndex		1	0.5603	0.72079	0.72155	0.72155	0.61902	0.62546	0.73689	0.71753	0.70682	0.7614
1883.2007.346.Crump.Artic.LTREB.main.lane2.NoIndex	1	0.60676	0.60676	0.48862	0.49619	0.60923	0.62552	0.7634	0.8007	0.85771	0.83722	1.34167
1883.2007.347.Crump.Artic.LTREB.main.lane2.NoIndex	0	0.17803	0.17803	0.23841	0.22036	0.26378	0.67709	0.63241	0.74966	0.89212	1.16534	0.65314
1883.2008.088.Crump.Artic.LTREB.main.lane2.NoIndex	0	0.18385	0.16424	0.16424	0.16424	0.16552	0.43274	0.47127	0.50505	0.59374	0.47347	0.56622
1883.2008.096.Crump.Artic.LTREB.main.lane2.NoIndex	1	0.05914	0.04812	0.46714	0.42208	0.48344	0.82737	0.87173	0.96718	0.9955	0.77942	0.95678
1883.2008.104.Crump.Artic.LTREB.main.lane2.NoIndex		0.04386	0.04386	0.02787	0.48934	0.72981	0.6215	0.67858	0.63147	0.73647	1.1967	0.69191
1883.2008.124.Crump.Artic.LTREB.main.lane2.NoIndex	1	0.52862	0.52862	0.52862	0.52862	0.56517	0.95088	1.08694	0.99823	0.8556	1.01094	0.96001
1883.2008.296.Crump.Artic.LTREB.main.lane2.NoIndex	0	0.25987	0.25987	0.26142	0.26288	0.37254	0.6667	0.66564	0.68769	0.77525	0.94928	1.11413
1883.2008.305.Crump.Artic.LTREB.main.lane2.NoIndex	0.52462	0.51818	0.54894	0.48864	0.45521	0.45788	0.85821	1.07404	1.15719	1.20479	1.62358	0.81866
1883.2008.312.Crump.Artic.LTREB.main.lane2.NoIndex	1	1.1245	1.1245	1.1245	1.34897	1.10944	0.98476	0.87234	1.05638	1.0985	1.81884	1.21467
1883.2008.313.Crump.Artic.LTREB.main.lane2.NoIndex	0	0.30383	0.30383	0.31105	0.282	0.31786	0.87667	0.87526	0.45295	0.44856	0.54104	0.62235
1883.2008.344.Crump.Artic.LTREB.main.lane2.NoIndex	0	0.24127	0.24127	0.24127	0.30147	0.29614	0.70958	0.77085	0.96847	0.88666	1.18112	1.30945
1883.2009.113.Crump.Artic.LTREB.main.lane3.NoIndex	0.53674	0.56305	0.66196	0.62021	0.59059	0.56986	0.73403	0.65718	0.66368	0.60376	0.84187	0.81719
1883.2009.12.Crump.Artic.LTREB.main.lane3.NoIndex	0.85851	0.80022	0.77895	0.80794	0.79262	0.79351	0.52978	0.55729	0.59664	0.58014	0.6836	0.80466
1883.2009.272.Crump.Artic.LTREB.main.lane2.NoIndex	1	1.02622	0.84705	0.8661	0.7831	0.7831	0.74741	0.75208	0.82435	0.65711	0.95339	1.19239
1883.2009.315.Crump.Artic.LTREB.main.lane3.NoIndex	1	0.78578	0.78578	0.681	0.681	0.681	0.69206	0.78481	0.85822	0.7415	1.37052	1.7247
1883.2009.324.Crump.Artic.LTREB.main.lane3.NoIndex		0.5283	0.29112	0.29112	0.30764	0.3108	0.73088	0.79575	0.97201	1.01837	0.94407	0.94653
1883.2010.293A.Crump.Artic.LTREB.main.lane3.NoIndex	4	0.55469	0.68096	0.69672	0.94704	0.71394	1.29302	1.29627	1.20383	1.40618	1.43333	0.80158
1883.2010.293B.Crump.Artic.LTREB.main.lane3.NoIndex		0.03798	0.52984	0.53113	0.60414	0.533	1.11722	1.2455	1.344	1.42703	0.86739	0.69876
1883.2010.314B.Crump.Artic.LTREB.main.lane3.NoIndex		0.25092	0.25092	0.46756	0.51866	0.52405	0.93543	1.01567	1.08276	1.32918	0.85655	0.64791
1883.2010.323A.Crump.Artic.LTREB.main.lane3.NoIndex		1	1.03998	1.08925	1.08925	1.08925	0.6492	0.69091	0.83706	0.93072	0.86972	1.18208
1883.2011.29.Crump.Artic.LTREB.main.lane4.NoIndex	1	1.28514	1.28514	0.95723	0.79282	0.79282	1.07095	1.06528	1.07258	0.52201	0.57095	0.77141
1883.2011.329.Crump.Artic.LTREB.main.lane4.NoIndex		4.30719	3.98462	3.54311	3.30062	3.30062	1.37131	1.3981	1.26175	1.52561	0.79125	0.70939
1883.2011.368.Crump.Artic.LTREB.main.lane4.NoIndex	2.77968	2.29676	2.29676	2.29219	2.18005	2.18005	1.06468	1.2102	1.33047	1.4281	1.95086	1.21012
1883.2011.369.Crump.Artic.LTREB.main.lane4.NoIndex	2.02475	1.19132	1.09393	1.09946	1.28153	1.29174	0.58407	0.45532	0.53792	0.67353	0.9035	0.96693
2382.DPOO1.C1.HA.1.626.bulk.9.12.lane7.NoIndex.L007.sequences	1.51114	0.39069	0.37902	0.37551	0.3724	0.38218	0.98581	1.05062	1.14031	1.27202	1.53249	1.64495
2382.DPOO1.C1.HA.3.636.bulk.9.12.lane7.NoIndex.L007.sequences	1.77494	0.35528	0.35528	0.35165	0.56836	0.57087	0.92482	0.98183	1.02183	1.13932	1.47833	1.30467
2382.GM.181.R1.bulk.10.12.lane7.NoIndex.L007.sequences	0.34725	0.28915	0.29033	0.33772	1.14117	1.03469	1.17192	1.11059	1.26391	1.38665	1.30248	1.14856
2382.GM.181.R4.bulk.10.12.lane7.NoIndex.L007.sequences	0.52121	0.4357	0.39345	0.34204	0.38167	0.40753	1.52884	1.60449	1.25196	1.2304	1.29437	1.18099
2382.GM.181.R5.bulk.10.12.lane7.NoIndex.L007.sequences	0.44024	0.90564	0.85465	0.85529	0.82029	0.8011	1.20402	1.36292	1.52051	1.23427	1.50349	1.35614
2382.HE003.C181.HA.2.756.bulk.9.12.lane7.NoIndex.L007.sequences	3.15514	2.71612	2.71612	2.89909	2.89909	0.22362	0.84583	0.95298	1.0664	1.23627	1.15132	1.19395
2382.HE003.C181.HA.4.766.bulk.9.12.lane7.NoIndex.L007.sequences	1	0.18257	0.18257	0.53942	0.26232	0.23007	1.37472	1.5778	1.57446	1.55507	1.49827	1.5102
2382.HE003.C181.HA.5.771.bulk.9.12.lane7.NoIndex.L007.sequences	3.24458	2.70044	2.91518	2.91518	0.26432	0.26432	1.07372	1.15779	1.16938	1.27493	1.73396	1.46738
2382.RU006.C181.RH.1.776.bulk.9.12.lane7.NoIndex.L007.sequences	3.01565	0.0728	0.0728	0.0728	0.23455	0.21986	1.00639	1.00547	1.25482	1.36373	1.45464	1.24053
2382.RU006.C181.RH.3.786.bulk.9.12.lane7.NoIndex.L007.sequences	1	0.0641	0.0641	0.06931	0.09583	0.22273	1.35793	1.43855	1.52075	1.60935	1.30494	1.63179
2382.SH004.C1.RH.1.401.bulk.4.12.lane7.NoIndex.L007.sequences	4	2.13383	2.13383	2.51771	0.63382	0.66851	1.09222	1.15893	1.19034	0.96786	0.92803	1.05199
2382.SH004.C1.RH.1.601.bulk.9.12.lane7.NoIndex.L007.sequences	1.75897	1.42347	1.42347	1.37161	0.50818	0.54602	1.33209	1.54026	1.5703	1.67669	1.68677	1.56749
2382.SH004.C1.RH.4.416.bulk.4.12.lane7.NoIndex.L007.sequences		1.94121	1.91668	2.4486	2.43554	2.45457	1.06457	1.0291	1.18502	1.14623	1.08152	1.26508
2382.SH005.C3.RH.1.451.bulk.4.12.lane7.NoIndex.L007.sequences		2.91032	2.91032	2.91032	4.96133	1.7172	1.03893	0.90735	0.9922	1.12045	1.4077	1.47282
2382.SH005.C3.RH.1.651.bulk.9.12.lane7.NoIndex.L007.sequences	4	2.26489	2.03426	2.03426	2.03426	1.1943	1.14973	1.25016	1.42766	1.39888	1.58474	1.50928
2382.SH005.C3.RH.4.666.bulk.9.12.lane7.NoIndex.L007.sequences		2.95108	2.53544	2.53544	1.89656	1.89656	1.17005	1.31161	1.4159	1.62814	1.101	0.91098
2382.SH005.C3.RH.5.671.bulk.9.12.lane7.NoIndex.L007.sequences	4.82946	3.201	3.201	0.6013	0.6013	0.36903	0.90855	0.94263	1.02805	1.26848	1.36164	1.09526
2382.SH007.C6.RH.2.706.bulk.9.12.lane7.NoIndex.L007.sequences		1.75724	1.75724	1.75724	0.26728	0.42728	1.45945	1.65899	1.15703	1.216	1.06327	0.7504
2382.SH007.C6.RH.3.511.bulk.4.12.lane7.NoIndex.L007.sequences		1.09782	1.09782	1.09782	0.4568	0.81368	0.90505	1.02647	0.90805	1.08037	1.34875	0.82557
2382.SH007.C6.RH.4.716.bulk.9.12.lane7.NoIndex.L007.sequences	3.07276	2.58243	2.58243	2.61603	0.45158	0.51457	1.24781	1.3208	1.43549	1.48519	1.96579	1.23886
2382.SH008.C6.HA.1.SH008.soil.bulk.9.12.lane7.NoIndex.L007.sequences		0.27985	0.27608	0.57425	0.42751	0.65366	1.38586	1.4877	1.58291	1.82739	1.29186	1.08543
2382.SH008.C6.HA.2.731.bulk.9.12.lane7.NoIndex.L007.sequences	3.1492	2.40421	2.13492	2.13492	2.65225	2.02042	1.45335	1.62246	1.56416	1.34118	1.18908	1.01182
2382.SH008.C6.HA.4.741.bulk.9.12.lane7.NoIndex.L007.sequences	2.96014	2.14999	2.48096	0.40873	0.23186	0.43137	1.57321	1.70293	1.85351	1.27481	1.31713	1.04665
632.Agricultural.soil.soy	3.24263	1.28443	1.13262	1.13262	1.15678	1.15091	0.98705	0.89051	0.84659	0.9949	1.24807	0.78132
632.Agricultural.soil.wheat	2.52294	0.79249	0.54756	0.54323	0.46697	0.4556	1.19198	1.18597	1.21232	1.48601	1.11997	1.20333
632.Arctic.Tundra.1	0.97196	0.89195	0.88884	0.89837	0.9033	0.91183	1.05604	1.00822	1.10141	1.19483	1.93055	0.45787
632.Arctic.Tundra.2	0	0.03392	0.03392	0.0324	0.03424	0.03012	0.99251	0.98503	0.91819	1.56441	1.73975	0.47743
632.Boreal.coniferous.forest	0	0	0	0	0	0.01033	0.90366	0.88947	0.92587	1.05722	1.14144	1.53946
632.Northern.peatlands	0.53913	0.51965	0.51965	0.51965	0.51965	0.51965	0.21341	0.23602	0.3315	0.46507	0.53793	0.71046
632.Tar.sand.1		0.38344	0.70566	0.61293	0.61648	0.4687	0.53081	0.5032	0.56481	0.70914	1.02318	0.50655
632.Tar.sand.2		0.00842	0.00839	0.42096	0.43424	0.43424	1.29287	1.213	1.15236	1.23295	1.269	0.72437
632.Temperate.deciduous.forest		2.43044	2.43044	2.22044	1.30789	0.82924	0.99047	1.05377	0.87093	0.90988	0.88161	1.08406
632.Temperate.rain.forest	0	0	0.01196	0.01196	0.01196	0.01019	0.78724	0.80386	0.85123	0.96924	1.16665	0.93094
632.Wetland.soil	1.95785	0.39482	0.39482	0.39482	0.40023	0.40023	1.07735	1.08864	1.13925	1.27559	1.34202	0.90313
659.NZFACE.R1.Browntop	0.99647	1.00138	1.00138	1.00138	0.98557	0.98557	0.7231	0.80588	0.96479	0.86931	0.87853	0.82548
659.NZFACE.R1.Ryegrass.26.4	0.99079	1.04916	0.98094	0.98094	0.98094	0.98094	0.69671	0.80907	0.88044	0.9066	1.06795	1.18285
659.NZFACE.R2.Browntop	0.96685	1.06816	1.06816	1.06816	1.06816	1.02858	0.74903	0.86554	0.91435	0.97726	1.07058	0.68322
659.NZFACE.R2.Ryegrass.24.4	0.96555	0.99885	0.99885	0.99885	1.00096	0.96895	0.73097	0.76121	0.90721	0.99554	1.15467	0.40985
659.NZFACE.R2.warm	0.99229	0.95639	0.95639	0.95639	0.97518	0.96176	0.50983	0.67764	0.67206	0.74883	1.11948	1.43728
659.NZFACE.R3.Browntop	0.9787	0.96492	0.96603	0.96603	0.96603	0.96603	0.61524	0.72726	0.74485	0.84535	1.12918	1.23817
659.NZFACE.R3.control.19.4	0.9871	0.95052	0.95052	0.92526	0.90521	0.90521	0.90416	0.78265	0.85265	1.0017	0.92827	0.77588
659.NZFACE.R3.Ryegrass.19.7	0.97994	1.00491	1.00491	1.00491	0.98062	0.96208	0.40022	0.43512	0.41648	0.56017	0.79192	0.7286
659.NZFACE.R3.warm	0.98831	0.98844	0.98845	0.96298	0.96298	0.94444	0.53379	0.58293	0.66956	0.65744	0.84236	1.10093
659.NZFACE.R4.Ryegrass.16.4	0.97083	0.97964	0.97964	0.97964	0.98032	0.98032	0.67072	0.78237	0.77792	0.93703	1.1623	0.79345
659.NZFACE.R5.Ryegrass	0.98205	0.99377	0.99377	0.99377	0.99377	0.97175	0.64315	0.75629	0.55726	0.74393	0.95543	0.73145
659.NZFACE.R5.warm	0.99058	1.0259	0.99319	1.07481	1.04969	1.04969	0.59881	0.63233	0.74271	0.84817	0.99958	0.65893
659.NZFACE.R6.Browntop	0.97421	0.91478	0.95632	0.95632	0.95762	0.93448	0.90062	0.97607	0.9767	1.08693	1.39911	0.91901
659.NZFACE.R6.Ryegrass	0.91086	0.91343	0.88718	0.91579	0.91579	0.89901	0.64477	0.61281	0.71517	0.76223	1.06313	1.16337
659.NZFACE.R6.warm	0.99091	0.95899	0.95899	0.95899	0.95899	0.94494	0.60432	0.66955	0.72475	0.65446	1.08992	1.58903
722.CC1.1.s.1.1.sequence	1.63335	0.32751	0.32751	0.39815	0.23736	0.23736	1.08851	1.11122	1.12703	1.27496	0.99549	0.94308
722.CC1.2.s.2.1.sequence	1.45223	0.42735	0.42735	0.2908	0.2908	0.20768	1.08819	1.15838	1.02481	1.08187	0.96607	0.98853
722.CC1.3.s.3.1.sequence	1.53374	0.27483	0.27483	0.27483	0.22322	0.24025	1.14145	1.06401	1.09275	1.15989	1.47001	1.02939
722.CC1.4.s.4.1.sequence	1.66548	0.43263	0.43263	0.32895	0.32895	0.28522	1.09696	1.10358	0.9481	1.02574	1.20388	1.03044
722.CC1.5.s.6.1.sequence	1.46763	0.37747	0.37747	0.37747	0.54622	0.47751	1.13249	1.02093	1.02723	1.13874	0.94433	1.07372
722.CC1.6.s.7.1.sequence	1.46888	0.29098	0.33165	0.78345	0.80555	0.65922	0.99048	1.05043	1.01031	1.13193	1.01088	1.05367
722.CC1.7.s.8.1.sequence	1.53394	0.34976	0.39157	0.39627	0.64019	0.64019	1.1011	1.06062	1.12993	1.49119	1.13036	0.97334
722.CL3.1.s.1.1.sequence	0.09864	0.70924	0.70924	0.97967	0.9877	0.99493	0.97375	0.90727	1.08955	1.27838	1.45461	1.49471
722.CL3.2.s.2.1.sequence	4	0.88858	0.90543	1.21951	1.19812	1.07413	0.94389	1.0545	1.06391	1.10159	1.36513	1.16617
722.CL3.3.s.3.1.sequence	0.13498	0.83017	1.18928	1.18928	1.19846	1.04431	0.89592	0.82581	0.91065	1.09217	1.08607	1.44765
722.CL3.4.s.4.1.sequence	0.18053	0.86389	0.86389	0.87853	1.15563	1.13636	0.91865	0.90126	0.85967	0.93103	0.7885	0.82742
722.CL3.5.s.6.1.sequence	0.13274	0.99147	0.99147	1.00305	1.00305	1.21454	0.81903	0.88095	0.88384	1.17049	1.50502	1.59955
722.CL3.6.s.7.1.sequence	0.10598	0.10074	0.69994	0.69994	1.01767	0.92281	0.88618	0.94343	1.06401	1.26111	1.78318	1.32986
722.CL3.7.s.8.1.sequence	0.09446	0.7372	0.7372	1.03138	0.92835	0.93455	0.84584	0.81412	0.94208	1.10394	1.58737	1.85353
722.SV1.1.s.1.1.sequence	0.3624	0.49446	0.50943	0.56495	0.56495	0.56495	1.07797	1.15483	1.30076	1.75346	0.95646	0.9699
722.SV1.2.s.2.1.sequence	0.43413	0.46279	0.46279	0.58244	0.5992	0.56424	1.17754	1.17	1.25773	1.3373	1.17422	0.84959
722.SV1.3.s.3.1.sequence	0.38798	0.36494	0.44736	0.44736	0.54877	0.54877	1.16242	1.22141	1.20194	0.79757	1.02634	0.88536
722.SV1.4.s.4.1.sequence	0.47059	0.41588	0.41588	0.6083	0.6083	0.6083	1.28886	1.31481	1.26138	0.96933	1.11756	1.03801
722.SV1.5.s.6.1.sequence	0.40196	0.37564	0.4009	0.4009	0.4009	0.48635	1.28293	1.29512	1.50529	1.21253	1.13113	1.32253
722.SV1.6.s.7.1.sequence	0.42828	0.36531	0.54611	0.54611	0.58697	0.55227	1.38448	1.36369	1.3051	1.01877	0.9698	0.8581
722.SV1.7.s.8.1.sequence	0.38503	0.36586	0.36586	0.38468	0.50482	0.50482	1.13597	1.1687	1.35599	1.38845	1.09315	1.3288
755.EF.THETA.22.07.11.lane3.NoIndex.L003	0.98507	0.98507	0.98815	0.98815	0.98826	0.98714	0.30817	0.30817	0.60423	1.00503	1.04348	1.23364
755.LSSF.ALPHA.D20.16.06.11.lane1.NoIndex.L001	0	0.00868	0.00866	0.00809	0.00896	0.00855	1.09181	1.22676	1.52085	0.95793	1.22089	1.22048
755.LSSF.ALPHA.D45.14.07.11.lane1.NoIndex.L001	0.37764	0.45685	0.45685	0.44026	0.44026	0.41515	1.15516	1.37855	1.35106	1.0884	1.47549	1.15549
755.LSSF.ALPHA.D45.22.07.11.lane1.NoIndex.L001	3.45918	0.69616	0.69616	0.49989	0.49989	0.50213	0.62212	0.70882	0.70587	0.96923	1.2448	1.4947
755.LSSF.BETA.D1.08.07.11.lane1.NoIndex.L001	0	0.13023	0.12698	0.12698	0.12476	0.12325	0.77747	0.74909	0.8391	1.01044	1.47305	1.4059
755.LSSF.BETA.D20.16.06.11.lane1.NoIndex.L001	0.13837	0.59839	0.66254	0.65429	0.6471	0.65975	0.81782	0.72214	0.78065	1.12693	0.87275	0.68165
755.LSSF.DELTA.D1.14.07.11.lane1.NoIndex.L001	0	0.06068	0.05811	0.08492	0.23256	0.25511	1.45503	1.44975	1.58193	0.97957	1.46297	1.62974
755.LSSF.GAMMA.D1.30.06.11.lane1.NoIndex.L001	0.34435	0.41637	0.41637	0.40702	0.45061	0.44497	1.06037	0.9021	0.99031	1.53069	1.87492	1.42198
755.LSSF.GAMMA.D20.14.07.11.lane1.NoIndex.L001	0.25423	0.26942	0.26942	0.30052	0.39914	0.39241	0.93234	0.91411	0.74573	0.93369	0.60982	0.76119
755.LSSF.GAMMA.D5.22.07.11.lane1.NoIndex.L001	0	0.65912	0.5421	0.52647	0.52685	0.52689	0.82286	0.8842	1.03599	1.34883	1.3208	0.55018
755.SSF.uneven.mix1.lane3.NoIndex.L003	0.8217	0.79025	0.77797	0.78576	0.78503	0.80804	0.75723	0.90577	0.89041	0.72479	1.13216	0.56375
755.SSFA.L1.3.D30.21.06.11.lane1.NoIndex.L001	0.18062	0.52605	0.56052	0.56052	0.50149	0.50149	1.91201	1.91525	2.19952	1.62212	2.02251	1.23079
755.SSFA.L2.D1.21.06.11.lane1.NoIndex.L001	3.51779	0.32085	0.55809	0.55809	0.64633	0.6442	0.88291	0.78301	0.47046	0.53617	0.73032	0.97965
755.SSFA.L2.D30.26.07.11.lane1.NoIndex.L001	0.59095	0.60959	0.60959	0.60972	0.68824	0.68835	0.98952	1.18783	1.27305	1.56628	1.54438	0.76067
755.SSFA.L2.D40.20.09.11.lane1.NoIndex.L001	0.0475	0.04959	0.04959	0.15899	0.144	0.13315	0.77048	0.95861	0.95139	1.25917	0.7577	0.67585
755.SSFA.L2.D50.10.05.11.lane1.NoIndex.L001	3.42093	2.82025	2.26823	2.26823	2.26823	1.34876	0.91766	1.10458	1.09479	0.93282	0.74099	0.92455
755.SSFA.L3.3.D50.21.06.11.lane1.NoIndex.L001	0.07916	0.25058	0.25058	0.3851	0.38464	0.38426	0.77112	0.90412	1.06867	1.41421	1.65516	2.17092
755.SSFA.L3.D3.28.06.11.lane1.NoIndex.L001	4	2.42245	2.42245	2.31683	2.11435	1.67728	0.62537	0.79207	0.79207	0.81625	1.04593	1.01221
755.SSFA.L3.D30.17.05.11.lane1.NoIndex.L001	1.53809	1.40168	1.40168	1.35998	1.35057	1.34344	0.84819	0.84819	1.25428	1.46958	2.15292	3.55454
755.SSFB.L1.D3.17.05.11.lane1.NoIndex.L001	0.71397	0.71397	0.71397	0.71485	0.71485	0.71485	0.9676	0.59481	0.75871	0.98265	1.24121	1.43563
755.SSFB.L1.D40.19.07.11.lane1.NoIndex.L001	3.25808	1.20361	1.20361	1.20361	1.20361	1.19473	0.99726	1.29752	1.38546	1.65506	1.98358	2.24427
755.SSFB.L1.D50.12.07.11.lane1.NoIndex.L001	4	0.54385	0.54385	0.58481	0.48774	0.73579	0.91748	0.96967	1.06602	1.22597	1.36558	0.82583
755.SSFB.L1.D50.18.10.11.lane1.NoIndex.L001	4	0.19281	0.19281	0.19116	0.1327	0.13676	1.25308	1.31621	1.44223	1.23354	1.39871	1.04202
755.SSFB.L3.D1.31.05.11.lane1.NoIndex.L001	1.30488	1.26972	1.26972	1.26972	1.26972	1.26781	1.13122	0.77359	0.57509	0.55217	0.75807	0.95859
755.SSFB.L3.D20.21.06.11.lane1.NoIndex.L001	3.20442	2.87036	2.2851	2.2851	0.76829	0.7853	1.17461	1.17555	1.17623	0.94906	1.17755	1.25304
755.SSFB.L3.D30.31.05.11.lane1.NoIndex.L001	1.08355	1.07506	1.07505	1.07505	1.07505	1.07505	1.04986	0.91791	1.01806	1.54501	1.6707	3.09546
755.SSFB.L3.D5.12.07.11.lane1.NoIndex.L001	3.57562	1.455	1.455	1.43744	1.43744	1.43283	0.67509	0.66399	0.78062	0.75191	0.6923	0.99182
755.SSFB.L3.D50.17.05.11.lane1.NoIndex.L001	0.27653	0.25864	0.25864	0.25864	0.27323	0.27323	1.11939	1.43579	1.28144	1.32791	2.38143	2.80545
776.Ant.Solo.cont.A	0.99879	0.93038	0.93038	0.93038	0.93038	0.93038	0.2295	0.23366	0.3112	0.28848	0.77861	0.31612
776.Ant.Solo.cont.B	0.90965	0.947	0.947	0.947	0.92437	0.92437	0.24337	0.24337	0.24337	0.30599	0.37885	0.42915
776.Ant.Solo.cont.C	0.87519	0.93565	0.93565	0.93565	0.93714	0.91652	0.33671	0.33671	0.34218	0.34218	0.51592	0.48747
776.Ant.Solo.N.cont.A	0.00889	0.03962	0.03962	0.04752	0.09721	0.2619	0.57638	0.60689	0.65178	0.73494	1.15574	0.57317
776.Ant.Solo.N.cont.B	0.03616	0.24322	0.24964	0.24964	0.24964	0.24964	0.44976	0.39592	0.32137	0.49716	0.53248	0.4215
776.Ant.Solo.N.cont.C	0.04362	0.3048	0.30586	0.3068	0.40258	0.40557	0.3761	0.3761	0.44624	0.57208	0.51715	0.65237
776.SC.BE.T1A	0.92588	0.86642	0.89388	0.89388	0.89578	0.89578	0.09729	0.09729	0.12437	0.12437	0.19467	0.30778
776.SC.BE.T1B	0.94362	0.88735	0.88989	0.88989	0.88989	0.88912	0.46213	0.46213	0.46213	0.19576	0.3843	0.36563
776.SC.BE.T1C	0.92969	0.86842	0.86842	0.86842	0.86842	0.86842	0.83457	0.35973	0.35973	0.25224	0.32834	0.19226
776.SC.BE.T3A	0.98563	0.93437	0.93606	0.93606	0.93731	0.95344	0.51511	0.68237	0.69309	0.77404	0.54491	0.81345
776.SC.BE.T3B	0.95932	0.89668	0.89668	0.89897	0.89897	0.89897	0.79398	0.40919	0.40919	0.48262	0.80631	1.00482
776.SC.BE.T3C	1.01061	0.94063	0.94063	0.94063	0.9418	0.9418	0.44326	0.45186	0.45186	0.54252	0.73034	0.84976
776.SC.C.T1A	1.09586	0.98186	0.98186	0.98186	0.98221	0.98121	0.47523	0.50879	0.58413	0.67486	0.44533	0.17297
776.SC.C.T1B	1.42233	1.28352	1.28352	1.28352	1.28352	1.28352	0.31886	0.53145	0.44577	0.68012	0.23856	0.36189
776.SC.C.T1C	0.89218	0.90663	0.90892	0.90892	0.89156	0.89156	1.07773	1.08507	0.72552	0.88758	0.49287	0.21702
776.SC.C.T3A	0.76018	0.72641	0.73318	0.71346	0.70003	0.6894	0.29109	0.11211	0.15334	0.2531	0.16206	0.35484
776.SC.C.T3C	1.02725	1.00326	0.97397	0.97397	0.94639	0.93097	0.32174	0.24786	0.37975	0.25741	0.26218	0.42468
776.SN.2.C.T1A	1.5243	1.35931	1.32245	1.27323	1.25606	1.25694	0.38246	0.42468	0.45924	0.39752	0.44227	0.33028
776.SN.2.C.T1B	1.61533	1.53425	1.42355	1.42464	1.40463	1.39308	0.62051	0.62051	0.55226	0.64427	0.74913	0.94199
776.SN.2.C.T1C	1.58304	1.47779	1.47779	1.4275	1.42724	1.38715	0.58665	0.50042	0.53217	0.5794	0.62879	0.62373
776.SN.2.C.T3A	1.25545	1.36898	1.36898	1.32884	1.23689	1.23689	0.66093	0.65774	0.80892	0.67064	0.38406	0.3582
776.SN.2.C.T3B	1.70301	1.58656	1.58656	1.54519	1.54519	1.55733	0.37983	0.4982	0.42238	0.34246	0.45606	0.61922
776.SN.2.C.T3C	1.22649	1.52444	1.47023	1.44795	1.41941	1.39132	0.49213	0.42636	0.41365	0.51334	0.47234	0.56077
776.SN.BE.T1A	0.51691	0.52802	0.62345	0.64402	0.61717	0.61717	0.4677	0.48315	0.51545	0.43002	0.63194	0.60217
776.SN.BE.T1B	1.31646	1.27483	1.27483	1.23863	1.25914	1.23275	0.55456	0.58314	0.64385	0.61504	0.63265	0.90632
776.SN.BE.T3A	2.07898	1.99447	1.99447	1.99447	1.99447	1.95755	0.45962	0.45401	0.44472	0.47626	0.62865	0.51048
776.SN.BE.T3B	2.17482	2.17482	2.10836	2.10836	2.05884	2.05884	0.41156	0.41156	0.36254	0.41951	0.4223	0.57459
776.SN.BE.T3C	1.99305	1.87081	1.87081	1.87081	1.87081	1.87081	0.52669	0.55959	0.48177	0.55317	0.44676	0.42967
805.pH.4.5.year.2006	0	0.28101	0.2788	0.2788	0.29056	0.53248	0.87128	0.86603	0.94021	0.68012	0.65628	0.75736
805.pH.4.5.year.2007	0	0.21482	0.21482	0.21343	0.17303	0.17303	1.06899	1.3278	1.55015	1.15398	0.67451	0.72533
805.pH.5.0.year.2006	0	0.24103	0.24103	0.22596	0.22596	0.37968	0.73067	0.61342	0.74087	0.79585	0.92752	0.69701
805.pH.5.0.year.2007	0.04842	0.23863	0.20384	0.20384	0.28852	0.26604	0.87467	0.85889	0.90255	0.96258	0.73626	0.88802
805.pH.5.5.year.2006	0	0.20015	0.20015	0.20015	0.35608	0.33271	0.63011	0.62166	0.70243	0.75937	0.88243	0.78391
805.pH.5.5.year.2007	0.4742	0.52819	0.52819	0.53898	0.52781	0.49795	0.41743	0.46073	0.55557	0.67467	0.69157	0.78918
805.pH.6.0.year.2006	0.00624	0.28795	0.25419	0.25419	0.23501	0.22405	0.86689	0.88914	0.95485	1.09819	0.90183	1.08023
805.pH.6.0.year.2007	0.00661	0.24663	0.21671	0.21671	0.20601	0.20601	0.72464	0.8968	0.86786	0.89553	1.10103	1.24337
805.pH.6.5.year.2006	0.04603	0.19692	0.19911	0.19911	0.18595	0.17294	0.82337	0.82418	0.77061	0.87239	0.90459	1.05718
805.pH.6.5.year.2007	1.48534	0.28803	0.28803	0.28803	0.25162	0.25861	0.70694	0.75495	0.87683	0.94933	1.20059	0.78508
805.pH.7.0.year.2006	0.03127	0.23053	0.23053	0.23053	0.22955	0.22286	1.02174	1.02174	1.06337	1.12014	1.36615	0.8796
805.pH.7.0.year.2007	0.05923	0.22082	0.22082	0.22788	0.23381	0.23938	1.21947	1.29173	1.25357	1.30349	0.91493	0.93392
805.pH.7.5.year.2006	0	0.19507	0.20064	0.20064	0.1997	0.1997	0.98302	0.98293	0.92246	1.06227	0.72819	1.03426
805.pH.7.5.year.2007		0	0	0.02365	0.1196	0.11458	1.10422	0.90149	1.1266	0.58704	0.7522	1.02872
808.AK.19.12a.s.4.1.sequences	1	0.89962	0.26734	0.26734	0.20993	0.20503	0.53089	0.3872	0.3386	0.40004	0.28423	0.60493
808.AK.19.15a.s.4.1.sequences	1	0.34962	0.37922	0.3101	0.3101	0.3065	0.31915	0.2792	0.27535	0.34227	0.16284	0.28787
808.AK.19.18a.s.4.1.sequences	1	0.36806	0.30012	0.22554	0.22554	0.22688	0.62777	0.60849	0.50323	0.59775	0.61666	0.29531
808.FL.3.13a.s.4.1.sequences	0.85167	0.71302	0.71302	0.73247	0.72623	0.72623	1.28261	1.12702	1.30148	1.22755	1.58516	1.96898
808.FL.3.14a.s.4.1.sequences		1.0384	1.03322	1.06234	0.89045	0.9017	0.72388	0.74235	0.90768	0.98711	0.66699	0.40559
808.FL.3.16a.s.4.1.sequences	0	0.37033	0.37033	0.30473	0.30473	0.49664	2.58053	2.85463	1.38339	1.09741	0.93937	0.95487
808.HI.20.11a.s.4.1.sequences	1.25641	0.2835	0.3435	0.3435	0.24899	0.36607	1.26586	1.26649	1.56545	1.71502	1.07495	1.16488
808.HI.20.11a.s.4.1.sequences.r	0.13384	0.41566	0.41566	0.41566	0.43097	0.42028	1.25826	1.54699	1.54699	1.48663	0.80183	0.51292
808.UT.15.42.s.4.1.sequences	0.965	0.51421	0.44216	0.43936	0.49448	0.52245	1.34354	1.43458	1.45565	1.09201	0.81606	0.8022
808.UT.15.42.s.4.1.sequences.r	0.95825	0.48586	0.48586	0.4849	0.45453	0.45453	1.64936	0.91998	0.95561	0.82419	0.66527	0.86272
808.UT.15.44.s.4.1.sequences	0	0.03479	0.03479	0.28072	0.27842	0.22645	1.49302	1.66714	0.89364	0.93692	1.03914	1.26341
808.UT.15.45.s.4.1.sequences	0	0.32031	0.31916	0.28396	0.31417	0.31417	1.07064	1.28024	1.46561	1.49626	0.96141	1.07185
829.JJ	3.14065	2.09689	2.09689	1.98544	1.81648	1.79466	1.52925	0.92849	0.42292	0.37037	1.97531	1.97531
829.Pd	0	0.16	1.58065	1.44401	1.44876	1.35245	1.3599	1.37594	1.15803	1.37415	1.8773	1.66311
846.Fagna24102011Soil12A1		0.58625	0.61048	0.67515	1.18156	1.07499	1.4023	1.45305	1.15101	1.27212	0.97193	1.07694
846.Fagna24102011Soil12A4	2.39293	0.66332	0.65803	0.75492	0.75492	0.76136	1.44846	1.49627	1.7089	1.70774	1.18651	1.27634
846.Fagna24102011Soil12B2	1	0.80845	0.80845	0.80845	0.85142	0.79039	1.78311	1.88691	1.34834	1.20977	1.29104	1.11946
846.Fagna24102011Soil12B4	2.38011	0.6597	0.6597	0.65326	0.70789	0.71376	1.09364	1.09777	0.97196	1.10671	1.44354	0.74265
846.Fagna24102011Soil12C2	2	1.10173	1.10173	1.10173	1.10173	0.99783	1.69589	1.65907	1.34484	1.45615	1.38074	1.7632
846.Fagna24102011Soil14A2	2.45462	1.31328	1.30029	1.28868	2.48685	1.9434	1.6294	2.08215	2.49415	1.71055	2.58792	1.14974
846.Fagna24102011Soil14A3	2.53575	1.25646	0.79745	0.79745	0.83793	0.83793	1.70365	1.70963	1.70873	2.18655	1.66789	2.16687
846.Fagna24102011Soil14B1	0	0.7163	0.72904	0.6915	0.6915	1.21118	0.8029	0.72735	0.9304	1.16592	1.60215	1.66009
846.Fagna24102011Soil14B3	2	1.20592	1.19354	1.19354	0.82223	0.65303	2.08753	2.16681	2.26798	2.02275	1.551	1.43346
846.Fagna24102011Soil14C3	2	0.7129	0.70963	0.70963	0.72727	0.64412	2.29818	1.08929	1.08515	1.46367	1.28223	1.45031
846.Fagna24102011Soil15A1	0	0.98552	0.98552	1.7825	1.67356	1.48232	1.24202	1.31742	1.30366	1.16345	1.05595	1.1283
846.Fagna24102011Soil15A2	2.52919	0.81423	0.83757	0.83757	0.83757	0.83365	1.11775	1.10623	1.35488	1.6366	1.49699	1.78579
846.Fagna24102011Soil15A3	2.49967	2.56227	2.45548	2.40743	0.91897	0.9195	1.74313	1.73917	1.00936	1.0151	1.1054	1.17328
846.Fagna24102011Soil15A4	2.36582	2.32947	2.32947	2.32947	1.46907	0.96237	1.30007	1.37676	1.3712	1.83338	1.24705	1.34966
846.Fagna24102011Soil15B3	2.48507	0.81085	0.80654	0.80654	0.66247	0.66046	1.6173	1.6546	1.91635	0.91058	1.08773	1.0944
846.Fagna24102011Soil15C1	2.36659	0.50062	0.49678	0.53858	0.46622	0.4218	1.44865	1.44293	1.82743	1.69167	1.0974	1.46084
846.Fagna24102011Soil15C3	2.67108	0.48918	0.48918	0.56075	0.55868	0.56018	1.85405	2.07482	2.06964	1.6078	1.17824	0.93012
846.Fagna24102011Soil15C4	2.33291	1.44025	0.70488	0.70488	0.70245	0.74435	1.71064	1.71064	1.82482	1.05025	1.47424	1.40397
846.Fagna24102011Soil4A3	2.41521	1.23484	1.27532	1.2459	0.88522	0.88147	1.86624	1.96528	1.95837	1.25155	1.48404	1.47857
846.Fagna24102011Soil4A4	2.27808	0.60089	0.70302	0.72579	0.72579	0.73507	1.05684	1.04484	1.21592	1.37989	1.63243	1.05458
846.Fagna24102011Soil4B1	0.07278	0.42441	0.38347	0.42877	0.42877	0.42877	1.39565	1.51523	1.20854	1.29075	1.30277	1.22392
846.Fagna24102011Soil4B2	2.56904	0.52965	0.58669	0.63377	0.64891	0.55849	1.47608	1.51852	1.7003	1.96272	1.53381	1.40495
846.Fagna24102011Soil4B3	2	0.49259	0.49259	0.54893	0.70264	0.70434	1.17796	1.29054	1.68843	1.69436	1.15866	1.15334
846.Fagna24102011Soil4B4	2.43947	0.63722	0.63722	0.6753	0.76182	0.80099	1.64829	1.65036	1.60362	1.99741	1.40687	1.68709
846.Fagna24102011Soil4C1	4	1.51808	1.51808	1.51855	1.52821	1.43507	1.63016	1.039	1.18269	1.1407	1.15139	1.2612
846.Fagna24102011Soil4C2	2.46709	0.60509	0.60203	0.60203	0.60203	0.53278	1.18829	1.1931	1.44676	1.39007	1.05873	0.74987
846.Fagna24102011Soil4C3	2.37632	1.34453	1.24131	0.93832	0.92815	0.78993	1.27497	1.25939	1.35461	1.68056	1.23468	1.11864
846.Fagna24102011Soil4C4	2.29745	2.28463	2.12776	2.12776	1.01451	1.03526	1.50937	1.50161	1.58884	1.74368	1.07736	1.30733
864.1.CON.addV.noG.noW.A.lane2.NoIndex	1.7437	1.69795	1.67815	1.67815	1.67206	1.67457	1.4235	1.52778	1.7453	1.73534	1.14377	0.75059
864.10.CON.addV.noW.Fes.lane2.NoIndex	2.08125	1.88292	1.88292	1.88292	1.85948	1.83104	0.98344	1.07808	1.25043	1.22771	1.36398	1.05937
864.10.CON.addV.noW.Leg.lane2.NoIndex	1.13997	1.09106	1.09106	1.09106	1.0769	1.07609	0.89506	0.89497	0.77242	0.93051	1.23368	1.59403
864.10.OTC.addV.noG.noW.lane2.NoIndex	1.37287	1.24755	1.24755	1.24755	1.24755	1.19432	0.69453	0.72963	0.65024	0.7722	0.767	0.905
864.12.CON.addV.noW.Fes.lane2.NoIndex	1.62429	1.59283	1.59283	1.59283	1.5784	1.5784	0.99198	0.99577	0.99577	0.90256	1.02498	1.47964
864.13.CON.addV.noG.noW.lane2.NoIndex	1.71161	1.57953	1.55248	1.53017	1.53017	1.49912	0.90342	1.01847	1.10182	0.96445	0.9041	0.91589
864.15.C.noH.noVa.lane2.NoIndex	1.67861	1.64378	1.61574	1.61574	1.61574	1.61574	0.94089	0.94089	1.02793	1.08725	1.38269	1.40233
864.15.OTC.addH.addVa.lane2.NoIndex	2.73951	2.66409	2.66409	2.66409	2.64496	2.64496	1.04677	0.9033	0.9033	0.88387	1.05202	0.83873
864.15.OTC.H.Va.1.lane2.NoIndex	1.71601	1.67265	1.66641	1.6263	1.61733	1.6161	0.83973	0.84791	0.77612	0.7603	0.84927	1.34588
864.2.C.noG.noV.2010a.lane2.NoIndex	0.92483	0.97007	0.96786	0.98518	1.00325	1.00325	0.62593	0.64718	0.7403	0.73464	0.88341	0.98081
864.2.CON.addV.noG.noW.1.lane2.NoIndex	1.52311	1.47777	1.47777	1.47777	1.47845	1.44977	0.792	0.85755	0.81301	0.88818	0.8062	0.93556
864.2.CON.addV.noG.noW.A.lane2.NoIndex	1.5113	1.51799	1.4905	1.48321	1.48957	1.44896	1.44261	1.53725	1.58744	0.81344	1.0208	1.15843
864.2.OTC.addV.noG.noW.lane2.NoIndex	1.31188	1.30201	1.30201	1.30201	1.30201	1.30265	0.87212	0.85719	0.88356	0.80736	0.98382	1.12697
864.2.OTC.noG.noV.2010a.lane2.NoIndex	1.06205	1.0333	1.0333	1.03259	1.03259	1.03071	0.74589	0.81677	0.89544	0.81763	1.17773	1.74055
864.3.C.addG.noV.2010a.lane2.NoIndex	1.43689	1.36244	1.36017	1.35793	1.35793	1.35793	0.7756	0.7756	0.83482	0.93783	1.26712	0.70379
864.3.CON.addV.addG.noW.A.lane2.NoIndex	1.75349	1.7403	1.7403	1.7403	1.7403	1.7403	1.11506	1.12008	1.39638	1.65259	1.57517	1.26807
864.3.CON.addV.addG.noW.B.lane2.NoIndex	1.64662	1.63156	1.63156	1.58461	1.58461	1.59897	0.75711	0.75711	0.75671	0.78808	0.84738	0.70364
864.3.CON.addV.noG.noW.B.lane2.NoIndex	1.20961	1.18812	1.18257	1.15164	1.15164	1.1504	0.75828	0.65893	0.70496	0.62053	0.72875	0.78079
864.5.CON.addV.noG.noW.B.lane2.NoIndex	1.37742	1.40021	1.38356	1.38356	1.38356	1.38356	0.85837	1.00603	1.01379	1.00774	0.96229	1.03023
864.7.CON.addV.addG.noW.A.lane2.NoIndex	2.54776	2.49613	2.44704	2.41438	2.36779	2.33041	1.15992	1.15992	1.07584	1.22619	1.13687	1.58349
864.8.CON.addV.addG.noW.A.lane2.NoIndex	1.83859	1.78633	1.78633	1.78658	1.77599	1.7447	0.84133	0.84133	1.01125	0.85072	0.89816	1.28399
864.9.CON.addV.noW.lane2.NoIndex	2.01563	2.01053	2.01053	2.01053	2.01053	1.99092	1.08723	1.00354	1.00354	0.96065	0.78451	1.04534
864.9.OTC.addV.noG.addW.lane2.NoIndex	0.61745	0.62799	0.62799	0.62799	0.62799	0.62799	0.52265	0.48409	0.40898	0.40898	0.66416	0.7638
864.CON.R.4.2009a.lane2.NoIndex	0.71905	0.77728	0.71084	0.7111	0.66585	0.63945	1.23371	1.24449	1.40541	1.00753	1.29341	1.32599
864.LFSF3.OTC.lane2.NoIndex	0.718	0.88591	0.88591	0.84437	0.80789	0.85455	1.19264	1.05786	1.01379	1.05051	0.93047	0.76803
864.OTC.noppt.12.2009b.lane2.NoIndex	0	0.1626	0.13654	0.13654	0.12827	0.17749	0.89586	0.93104	0.91075	1.09533	1.62416	1.74436
864.OTC.noppt.15.2009b.lane2.NoIndex	0	0.06913	0.06913	0.06855	0.0702	0.2412	0.71671	0.75404	0.88924	1.0291	1.12394	0.91895
864.OTC.V.4.2009a.lane2.NoIndex	0.77681	0.78875	0.78875	0.78875	0.74925	0.77257	0.70711	0.70711	0.84224	0.8419	1.11413	1.5561
864.R001control.lane2.NoIndex	1.6089	0.88208	1.06053	1.0092	1.0092	0.95797	1.2885	1.29293	1.41335	1.69479	1.31809	1.6482
864.RN01.OTC.lane2.NoIndex	0.51603	0.74792	0.67498	0.72	0.71839	0.77123	0.65752	0.63986	0.75623	0.87843	0.97105	1.10972
895.Puhimau.soil.1	2.48065	2.48065	2.48065	2.48065	2.48065	2.49397	1.04431	1.04431	1.04431	0.00998	0.0226	0.05556
895.Puhimau.soil.2	3.55769	3.40761	3.40761	3.40761	3.24175	3.24175	0.17241	0.17241	0.25	0.5	0.5	0.90909
895.Puhimau.soil.3	2.83294	2.84372	2.84372	2.84372	2.83782	2.83782	1	0.98013	0.68421	0.68421	0.18182	0.18182
990.KA1F.A.02	0	0.36661	0.36661	0.54924	0.54924	0.44159	1.42574	1.52337	1.52205	1.60056	1.33392	1.34747
990.KA1F.A.11	0	0.07549	0.07549	0.13291	0.13169	0.20327	1.20639	1.20303	1.23242	1.25976	1.8906	1.76751
990.KA1F.B.12	0	0.49915	0.49627	0.49627	0.54031	0.46549	1.34237	1.4025	1.49801	1.03115	1.20479	1.07971
990.KA1F.E.18	0	0.24005	0.28996	0.45574	0.45574	0.30407	0.8758	1.11776	1.10665	1.11841	1.00037	0.99267
990.KA1F.E.20	0	0.06947	0.06947	0.06947	0.09349	0.077	1.00631	1.00925	1.01542	1.08685	1.03966	0.96821
990.KA1U.C.23	0.28227	0.40778	0.18904	0.18904	0.23596	0.17408	1.29121	1.27658	1.27658	1.44567	1.88296	0.94934
990.KA1U.E.09	0	1.03202	1.6634	1.06551	0.82939	0.84602	1.28283	1.36854	1.31773	1.05981	1.09076	1.20842
990.KA2F.A.22	0	0.13919	0.12397	0.12826	0.38172	0.38021	0.76101	0.75629	0.86378	1.04096	1.11266	1.39209
990.KA2F.E.19	0	0.10159	0.13817	0.12212	0.12212	0.12175	1.12508	1.1244	1.11933	1.165	1.67486	0.97397
990.KA2U.A.11	0	0.91947	0.75859	0.75905	0.80093	0.75419	1.25642	1.3384	0.88513	0.91581	1.2453	1.55113
990.KA2U.A.16	0.6151	1.08066	1.08066	1.03824	1.05546	1.04976	1.09479	1.17072	1.34147	1.51609	1.5329	1.29393
990.KA2U.C.12	0	0.38085	0.38085	0.23633	0.24053	0.24053	0.87627	0.76915	0.99051	0.9995	1.04727	1.08213
990.KA2U.C.19	0	0.03597	0.03597	0.03597	0.2056	0.20786	0.93262	0.89037	0.92227	0.90236	1.22267	1.21967
990.KA2U.D.11	0.50856	0.8183	0.8183	0.8183	0.8183	0.72498	1.16307	1.24286	1.2305	1.24832	1.14573	1.09084
990.KA2U.D.16	0.27547	0.60716	0.60716	0.60716	0.611	0.36296	1.04649	1.0502	1.05318	1.12225	1.46733	0.85534
990.KA2U.E.02	0.48014	0.58748	0.2164	0.2164	0.62214	0.6159	1.52067	1.50704	1.51174	1.10008	1.18339	1.3434
990.KA2U.E.06	0.45596	0.62593	0.7011	0.7011	0.84008	0.30892	1.43953	1.48064	1.48135	1.48358	1.07775	1.12853
990.KA3F.A.06	0.286	0.19916	0.1385	0.1385	0.1385	0.15674	1.0725	1.0159	0.81269	0.90799	1.27482	1.49086
990.KA3F.A.12	1.26094	1.31297	1.36061	1.59776	1.59776	1.23721	1.04866	1.04866	1.04882	1.39921	1.56262	1.16139
990.KA3F.B.05	0.26215	0.20758	0.20758	0.20758	0.20758	0.16528	1.02805	1.10974	1.19167	0.87833	0.86968	1.21
990.KA3F.B.24	0	0.28443	0.28443	0.28443	0.28885	0.19667	0.82946	0.9859	1.07261	1.35816	1.07756	1.32933
990.KA3F.D.12	0	0.41897	0.17364	0.17364	0.17215	0.32748	1.24846	1.44661	1.61654	1.65092	1.26638	1.26893
990.KA3F.D.18	0	0.08863	0.08863	0.3905	0.95665	1.41246	1.43321	1.69399	1.95027	1.40899	0.83173	1.01332
990.KA3U.A.20	0	1.35338	1.35338	1.33979	0.94515	0.9647	1.48956	1.59947	0.89674	0.87809	1.1146	1.36996
990.KA3U.C.09	0	0.31731	0.13172	0.11065	0.11005	0.13631	1.22773	1.28456	1.4251	0.7965	0.94835	1.16299
990.KA3U.D.23	0.2926	0.54643	0.73519	0.73519	0.54791	0.54791	1.09426	1.08002	1.32423	1.26316	1.18129	1.35727
990.KA3U.E.18	0	0.41751	0.41751	0.44895	0.44895	0.44895	0.82024	0.98616	1.07642	1.02649	1.16093	0.73295
1747.DZF.612012.C.window	0.47231	0.49618	0.49146	0.47673	0.47673	0.49756	0.92699	1.08877	0.59941	0.7972	1.08213	0.15909
1747.DZF.612012.RJ.front.rock.ledge	0.60636	0.56965	0.57952	0.57952	0.57656	0.55376	0.75725	0.84053	0.48598	0.49379	0.2742	0.27753
1747.DZF.6132012.TJ.back.rock.wall	0.44163	0.62617	0.59833	0.57536	0.5694	0.55313	0.97274	1.08088	0.91166	1.02397	0.48565	0.7351
1747.DZF.6132012.TJ.center.basking.rock	0.5631	0.65114	0.65114	0.65803	0.65714	0.63279	1.28101	1.38644	0.91243	0.8638	0.64514	0.64818
1747.DZF.6132012.TJ.door	0.36503	0.35503	0.41738	0.40344	0.41421	0.45121	0.75043	0.79401	0.88537	1.09808	1.40943	0.58603
1747.DZF.6132012.TJ.exhibit.glass	0.62063	0.6568	0.6487	0.62784	0.59116	0.58313	0.80375	0.68877	0.82083	1.02303	1.07712	0.60042
1747.DZF.6132012.TJ.holding.floor	0.77358	0.807	0.80873	0.79381	0.8045	0.79711	0.74093	0.79146	0.83736	1.18492	1.46384	0.98853
1747.DZF.6132012.TJ.holding.wall	0.46355	0.49616	0.49616	0.49182	0.50679	0.49897	0.5844	0.5383	0.60305	0.64958	0.61544	0.83447
1747.DZF.6132012.TJ.log	0.56839	0.58447	0.59585	0.58017	0.58741	0.58577	0.54374	0.55938	0.5804	0.33823	0.33794	0.31836
1747.DZF.6132012.TJ.log.by.shift	0.73673	0.72525	0.72525	0.70889	0.66989	0.66989	0.72847	0.74926	0.55276	0.58534	0.68204	0.60683
1747.DZF.6132012.TJ.ponytail.palm.tree	0.56758	0.69591	0.70429	0.70429	0.70494	0.70067	0.60165	0.56342	0.67252	0.56467	0.62735	0.35821
1747.DZF.6132012.TJ.shelf	0.68253	0.64618	0.63982	0.62763	0.63459	0.63867	0.79835	0.66487	0.74129	0.59692	0.46946	0.45638
1747.DZF.6132012.TJ.side.basking.rock	0.62441	0.59138	0.61086	0.61086	0.59905	0.598	0.59445	0.66695	0.76131	0.82436	0.58851	0.59027
1747.DZF.6132012.TJ.sunken.tree.stump	0.84876	0.8113	0.77306	0.77306	0.77676	0.8389	0.51855	0.52729	0.5696	0.57722	0.77984	0.65591
1747.DZF.6202012.RJ.back.rock.ledge	0.48527	0.50175	0.50357	0.52111	0.52111	0.54996	0.99649	0.95733	0.95512	1.04925	0.72083	0.97098
1747.DZF.6202012.RJ.front.ledge	0.78119	0.72487	0.70838	0.70838	0.71325	0.76426	0.40012	0.46986	0.56521	0.42256	0.42959	0.52652
1747.DZF.6202012.RJ.glass.window	0.43936	0.53318	0.50769	0.5174	0.51298	0.48997	0.55812	0.61325	0.65689	0.42809	0.30688	0.20176
1747.DZF.6202012.RJ.log	0.51476	0.52467	0.53456	0.55353	0.55353	0.54142	0.73835	0.53192	0.56272	0.43953	0.51414	0.71286
1747.DZF.6202012.RJ.metal.door.on.N.side	0.82016	0.6865	0.65948	0.63974	0.64087	0.59672	0.68094	0.71178	0.7675	0.83081	0.96821	1.28588
1747.DZF.6202012.RJ.metal.entry.door	0.54342	0.59493	0.58704	0.65088	0.65051	0.63972	0.59297	0.58343	0.56114	0.53491	0.66775	0.94629
1747.DZF.6202012.RJ.plant	1.20139	1.13598	1.13197	1.13197	1.12857	1.11862	0.49975	0.50545	0.50717	0.54956	0.48692	0.45567
1747.DZF.6202012.RJ.rock.wall	0.52058	0.6087	0.6073	0.60506	0.59499	0.58711	0.64052	0.62084	0.63753	0.68512	1.02417	0.95226
1883.2006.128.Crump.Artic.LTREB.main.lane1.NoIndex	4	0.20655	0.20655	0.31331	0.45377	0.42566	0.71213	0.79485	0.66616	0.60685	0.62273	0.341
1883.2006.13.Crump.Artic.LTREB.main.lane1.NoIndex	2.75077	1.51397	1.42698	1.40884	1.40884	1.31586	0.67825	0.46395	0.41944	0.50232	0.40582	0.57826
1883.2006.134.Crump.Artic.LTREB.main.lane1.NoIndex	2.2987	2.14492	2.10064	2.10064	1.97219	1.84384	0.53048	0.56992	0.64034	0.71704	0.69688	0.8527
1883.2007.073.Crump.Artic.LTREB.main.lane1.NoIndex	1.28293	1.30543	1.23449	1.17879	1.12912	1.09367	0.58907	0.68239	0.6279	0.64386	0.58925	0.60033
1883.2007.074.Crump.Artic.LTREB.main.lane1.NoIndex	1.61807	1.55787	1.51609	1.51609	1.51609	1.51609	0.76914	0.53421	0.53421	0.6048	0.62534	0.81795
1883.2007.075.Crump.Artic.LTREB.main.lane1.NoIndex	0.66491	0.94373	0.94373	0.94373	0.94373	0.95584	1.04468	0.83353	0.80045	0.99872	0.73093	0.63912
1883.2007.077.Crump.Artic.LTREB.main.lane1.NoIndex	2.47467	2.43735	2.43572	2.25261	2.25261	2.25261	0.6986	0.6986	0.92995	0.79272	0.97603	1.40046
1883.2007.078.Crump.Artic.LTREB.main.lane1.NoIndex	0	0.38372	0.45641	0.45641	0.50235	0.50235	1.17678	1.21102	0.64658	0.73247	0.78356	1.09493
1883.2007.087.Crump.Artic.LTREB.main.lane1.NoIndex	2.2128	2.06531	2.06531	1.48353	1.28853	1.15416	0.39963	0.52587	0.52587	0.58776	0.6556	0.82035
1883.2007.088.Crump.Artic.LTREB.main.lane1.NoIndex	4	1.63538	1.23081	1.23081	1.03611	1.03611	0.91214	0.86345	0.86249	0.84931	0.59102	0.69361
1883.2007.089.Crump.Artic.LTREB.main.lane1.NoIndex	0.04089	0.03841	0.20707	0.19203	0.19303	0.19303	0.89578	0.72398	0.34716	0.33936	0.33515	0.37523
1883.2007.098.Crump.Artic.LTREB.main.lane2.NoIndex	0.8809	0.74894	0.74894	0.71185	0.69651	0.73884	0.58794	0.69316	0.70273	0.81343	1.09219	1.08333
1883.2007.099.Crump.Artic.LTREB.main.lane2.NoIndex	0.71354	0.5874	0.62926	0.59178	0.59451	0.59451	0.62717	0.70439	0.62288	0.73151	0.74825	0.72088
1883.2007.107.Crump.Artic.LTREB.main.lane2.NoIndex	0.59833	0.59833	0.59833	0.62105	0.62105	0.66082	0.80635	0.80635	0.80635	0.50892	0.81646	0.74216
1883.2007.108.Crump.Artic.LTREB.main.lane2.NoIndex	0	0	0	0.01649	0.01649	0.01649	0.79884	0.97805	0.97792	1.20593	0.66743	1.32955
1883.2007.11.Crump.Artic.LTREB.main.lane2.NoIndex	0.66667	1.11139	1.0444	1.0444	1.07372	1.07372	0.38737	0.31926	0.45842	0.50805	0.22159	0.28287
1883.2007.194.Crump.Artic.LTREB.main.lane2.NoIndex	0	0.37512	0.49685	0.49685	0.49685	0.51218	0.64367	0.64919	0.6203	0.77447	1.02929	0.90912
1883.2007.195.Crump.Artic.LTREB.main.lane2.NoIndex		0.32905	0.32905	0.32905	0.57767	0.69097	0.53648	0.57567	0.60483	1.10086	0.58356	0.45755
1883.2007.196.Crump.Artic.LTREB.main.lane2.NoIndex		0.8149	0.8149	0.73866	0.92414	0.93193	0.86314	0.86278	0.90093	1.19032	0.77368	0.53096
1883.2007.209.Crump.Artic.LTREB.main.lane2.NoIndex	0	1.15979	1.26066	1.13604	1.13529	1.06841	0.60489	0.68038	0.71181	0.57092	0.61389	0.7097
1883.2007.21.Crump.Artic.LTREB.main.lane2.NoIndex	3.04965	2.12801	1.80196	1.69166	1.69166	1.62734	0.6929	0.74794	0.87069	0.94406	1.10819	0.6706
1883.2007.212.Crump.Artic.LTREB.main.lane2.NoIndex		1.91781	1.37018	1.37018	1.375	1.32555	0.81264	0.81236	0.85059	1.01162	0.92873	0.83312
1883.2007.22.Crump.Artic.LTREB.main.lane2.NoIndex	0.57929	0.67161	0.63759	0.60881	0.61596	0.57216	1.03063	1.07129	1.25963	0.93625	0.46101	0.57043
1883.2007.221.Crump.Artic.LTREB.main.lane2.NoIndex	0	0.61053	0.54079	0.53229	0.77818	0.7354	0.53166	0.52767	0.61918	0.70527	1.03032	0.59514
1883.2007.222.Crump.Artic.LTREB.main.lane2.NoIndex	0.77679	0.66283	0.65053	0.69475	0.69475	0.72655	0.47868	0.55005	0.7174	0.40459	0.49369	0.44945
1883.2007.223.Crump.Artic.LTREB.main.lane2.NoIndex		1.47619	0.82353	0.82353	0.82353	0.6626	0.62106	0.65429	0.73542	0.88962	0.78748	1.19942
1883.2007.232.Crump.Artic.LTREB.main.lane2.NoIndex	0.60942	0.5384	0.46687	0.46687	0.46687	0.46735	0.99506	1.13825	1.0039	0.85153	1.09485	1.21058
1883.2007.234.Crump.Artic.LTREB.main.lane2.NoIndex		0.49835	0.41294	0.60101	0.60206	0.60206	0.93984	0.91257	1.01397	0.9044	0.87963	1.04592
1883.2007.241.Crump.Artic.LTREB.main.lane2.NoIndex	1	0.76455	0.76455	0.76455	0.76493	0.73301	0.66836	0.55464	0.6264	0.6289	0.89885	1.08552
1883.2007.242.Crump.Artic.LTREB.main.lane2.NoIndex	0.59394	0.51766	0.51766	0.51811	0.51811	0.49897	0.67492	0.74924	0.8372	1.00962	1.18021	1.18451
1883.2007.251.Crump.Artic.LTREB.main.lane2.NoIndex		1.76444	1.76444	1.8015	1.51603	1.37931	0.48187	0.6592	0.81183	0.9298	0.86683	1.00127
1883.2007.253.Crump.Artic.LTREB.main.lane2.NoIndex	0	0	0	0	0.16415	0.16415	0.46184	0.46184	0.30497	0.53377	0.54993	0.74259
1883.2007.261.Crump.Artic.LTREB.main.lane2.NoIndex	0.80726	0.75842	0.7431	0.74561	0.73291	0.71785	0.22002	0.22002	0.33957	0.45416	0.6712	0.61344
1883.2007.262.Crump.Artic.LTREB.main.lane2.NoIndex	0.20529	0.15143	0.14481	0.21472	0.23254	0.27782	0.69023	0.71886	0.59117	0.52003	0.86433	1.12675
1883.2007.263.Crump.Artic.LTREB.main.lane2.NoIndex	0.83969	0.64178	0.59808	0.59808	0.50416	0.53922	0.80102	0.9352	0.8885	1.14902	0.57958	0.66754
1883.2007.264.Crump.Artic.LTREB.main.lane2.NoIndex		0.13571	0.13571	0.40173	0.38236	0.3918	0.57159	0.58786	0.73707	0.82759	0.59201	0.62599
1883.2007.27.Crump.Artic.LTREB.main.lane2.NoIndex	4.96835	4.45809	4.42553	4.37939	4.30616	4.22714	0.49222	0.40457	0.4637	0.67308	0.69995	0.65998
1883.2007.271.Crump.Artic.LTREB.main.lane2.NoIndex	0.45514	0.47133	0.47133	0.47133	0.45222	0.5567	0.64112	0.50773	0.46253	0.66315	1.01316	1.19982
1883.2007.272.Crump.Artic.LTREB.main.lane2.NoIndex	6	3.24249	2.24266	1.86931	1.71802	1.67144	0.70601	0.76732	0.80273	0.95868	0.97775	1.26785
1883.2007.273.Crump.Artic.LTREB.main.lane2.NoIndex	0.77995	0.72846	0.69231	0.69231	0.68206	0.68206	0.63007	0.85729	0.66713	0.77965	1.64361	0.6496
1883.2007.277.Crump.Artic.LTREB.main.lane2.NoIndex	0	0.13299	0.13299	0.15968	0.15129	0.15129	0.9583	1.07691	0.7543	0.9238	0.69612	0.73878
1883.2007.278.Crump.Artic.LTREB.main.lane2.NoIndex	0	0.18698	0.20179	0.19871	0.20094	0.3583	0.57535	0.6232	0.90203	0.89934	0.62965	1.05188
1883.2007.279.Crump.Artic.LTREB.main.lane2.NoIndex	0.45802	0.45288	0.4445	0.43773	0.43773	0.4437	0.92957	0.9817	1.12624	1.15578	0.72269	0.94478
1883.2007.28.Crump.Artic.LTREB.main.lane2.NoIndex	0.24779	0.48581	0.4445	0.4239	0.37579	0.41798	0.61777	0.5732	0.71737	0.72218	0.88821	0.51518
1883.2007.303.Crump.Artic.LTREB.main.lane2.NoIndex	0	0	0	0	0	0.28426	0.47999	0.47295	0.6653	0.72923	1.2823	1.67869
1883.2007.304.Crump.Artic.LTREB.main.lane2.NoIndex	0	0	0	0.23586	0.18427	0.16667	1.00072	0.65591	0.79284	0.64112	0.49983	0.51666
1883.2007.384.Crump.Artic.LTREB.main.lane2.NoIndex	0	0.24982	0.24982	0.23692	0.22621	0.24502	0.4143	0.35866	0.46626	0.74065	0.9271	0.90549
1883.2007.385.Crump.Artic.LTREB.main.lane2.NoIndex	0	0.09325	0.1888	0.17007	0.22177	0.23868	0.52442	0.69801	0.70837	0.92243	1.12219	1.22689
1883.2008.09.Crump.Artic.LTREB.main.lane2.NoIndex	0.92273	0.91639	0.91639	0.92375	0.92375	0.92375	0.39719	0.58334	0.65867	0.80263	0.75632	0.52748
1883.2008.091.Crump.Artic.LTREB.main.lane2.NoIndex	0.52	0.55476	0.55476	0.4771	0.44842	0.4327	0.71259	0.64097	0.6365	0.73725	0.87997	0.94631
1883.2008.092.Crump.Artic.LTREB.main.lane2.NoIndex	0.68414	0.63353	0.63353	0.66245	0.70154	0.70154	0.84733	1.1159	1.44247	1.60875	1.36679	1.69061
1883.2008.093.Crump.Artic.LTREB.main.lane2.NoIndex	0	0.07724	0.07724	0.1258	0.12025	0.1934	0.75314	0.75314	0.58938	0.45994	0.41721	0.54983
1883.2008.098.Crump.Artic.LTREB.main.lane2.NoIndex	0	0	0	0.04415	0.0798	0.0798	0.20945	0.26662	0.26662	0.31371	0.36093	0.45594
1883.2008.099.Crump.Artic.LTREB.main.lane2.NoIndex	0.12177	0.10144	0.12039	0.11239	0.17091	0.16641	0.60158	0.71745	0.76683	0.75941	0.5557	0.65082
1883.2008.101.Crump.Artic.LTREB.main.lane2.NoIndex	0.35854	0.24383	0.24383	0.26995	0.30011	0.39953	0.51742	0.55788	0.55712	0.53173	0.67533	0.78644
1883.2008.106.Crump.Artic.LTREB.main.lane2.NoIndex	1	1.21512	1.17306	1.17306	1.14129	1.14129	0.7664	1.04	0.5381	0.5381	0.67699	0.67446
1883.2008.107.Crump.Artic.LTREB.main.lane2.NoIndex	2.72185	1.22682	1.22682	1.17058	1.1644	1.15885	0.84983	0.7994	0.57839	1.12361	1.10896	0.82353
1883.2008.108.Crump.Artic.LTREB.main.lane2.NoIndex	0.87396	0.68273	0.64284	0.64284	0.61399	0.61018	1.22415	1.01341	1.22197	0.88938	0.75362	1.04529
1883.2008.109.Crump.Artic.LTREB.main.lane2.NoIndex	1.82079	0.82777	0.8132	0.75978	0.76303	0.66978	0.64724	0.75134	0.97503	1.10798	1.16105	1.27298
1883.2008.114.Crump.Artic.LTREB.main.lane2.NoIndex	1	1	1	1.0124	1.0124	1.0124	0.48864	0.54304	0.60491	0.89883	1.34041	1.37917
1883.2008.115.Crump.Artic.LTREB.main.lane2.NoIndex	1	1.24964	1.04372	1.04359	1.05348	1.05348	0.77404	0.84773	1.00598	1.49567	1.83038	0.84796
1883.2008.12.Crump.Artic.LTREB.main.lane2.NoIndex	0.74651	0.84497	0.93845	0.94253	0.95153	0.88917	0.63859	0.65001	0.72186	0.94813	0.95753	1.16755
1883.2008.121.Crump.Artic.LTREB.main.lane2.NoIndex	0.98754	0.95657	0.95657	0.92229	0.89805	0.88047	0.74825	0.77612	0.91435	0.86642	1.201	1.15324
1883.2008.126.Crump.Artic.LTREB.main.lane2.NoIndex	0.66857	0.63831	0.63831	0.62441	0.56411	0.55214	0.53787	0.53521	0.68519	0.77714	0.99891	1.23416
1883.2008.127.Crump.Artic.LTREB.main.lane2.NoIndex	0.56674	0.73328	0.66902	0.66902	0.6523	0.69125	0.73009	0.6272	0.74549	0.80906	0.914	0.98642
1883.2008.128.Crump.Artic.LTREB.main.lane2.NoIndex	1.28289	1.05009	1.1325	1.1325	1.1926	1.1926	0.75489	0.98243	0.8471	0.7939	0.64467	0.80347
1883.2008.129.Crump.Artic.LTREB.main.lane2.NoIndex	0.36474	0.59589	0.59589	0.73826	0.72716	0.73684	1.07943	0.98289	1.49152	1.00312	1.42111	0.77123
1883.2008.148.Crump.Artic.LTREB.main.lane2.NoIndex	0.22293	0.23476	0.22912	0.217	0.21311	0.21146	1.53478	0.56468	0.63804	0.5943	0.80694	0.84888
1883.2008.149.Crump.Artic.LTREB.main.lane2.NoIndex	0	1.00725	1.00722	1.00722	1.00722	0.95059	0.57409	0.62703	0.69025	0.80207	0.70297	1.56287
1883.2008.15.Crump.Artic.LTREB.main.lane2.NoIndex	0.32028	0.57554	0.56039	0.53497	0.53365	0.50447	0.78373	0.99674	1.10605	1.13324	0.75342	0.34989
1883.2008.151.Crump.Artic.LTREB.main.lane2.NoIndex	0.7965	0.73783	0.69776	0.76115	0.74465	0.74483	0.96674	0.88841	0.60526	0.54852	0.76085	1.42385
1883.2008.153.Crump.Artic.LTREB.main.lane2.NoIndex	1	0.2903	0.2903	0.54323	0.59795	0.59795	0.63101	0.6588	0.78515	0.91122	0.83244	0.98905
1883.2008.154.Crump.Artic.LTREB.main.lane2.NoIndex	0.96927	0.90594	0.90594	0.90594	0.89501	0.88394	0.66217	0.66217	0.68965	0.85176	0.78784	0.96642
1883.2008.155.Crump.Artic.LTREB.main.lane2.NoIndex	1	1.25147	0.65648	0.69755	0.69755	0.83587	0.91371	1.09879	0.97258	1.32508	1.13977	0.61322
1883.2008.156.Crump.Artic.LTREB.main.lane2.NoIndex	0.68617	0.66174	0.66174	0.66174	0.65235	0.65235	0.71488	0.7543	0.70866	0.77686	1.05177	1.01843
1883.2008.157.Crump.Artic.LTREB.main.lane2.NoIndex	0.3125	0.30941	0.30127	0.43323	0.41745	0.39817	0.82588	0.91904	1.07281	0.99449	1.13281	0.58343
1883.2008.158.Crump.Artic.LTREB.main.lane2.NoIndex	0.41961	0.48916	0.48916	0.47699	0.47699	0.47699	0.62568	0.40094	0.54494	0.85341	0.50226	0.38182
1883.2008.16.Crump.Artic.LTREB.main.lane2.NoIndex	2.32758	2.29204	2.29204	2.17294	2.17294	2.17294	0.2286	0.30656	0.40529	0.40529	0.42808	0.61242
1883.2008.162.Crump.Artic.LTREB.main.lane2.NoIndex	1.87205	1.72008	1.72008	1.72008	1.67439	1.67439	0.7095	0.88784	0.25662	0.36804	0.65312	0.7535
1883.2008.163.Crump.Artic.LTREB.main.lane2.NoIndex	0	0.995	0.99555	0.91411	0.91411	0.91411	0.69934	0.85166	0.80963	0.97646	1.23533	1.52739
1883.2008.279.Crump.Artic.LTREB.main.lane2.NoIndex	1.19883	1.06241	0.98466	0.9856	0.93399	0.93641	0.70584	0.67794	0.64717	0.8022	0.72309	0.59652
1883.2008.28.Crump.Artic.LTREB.main.lane2.NoIndex	0.65211	0.60581	0.56908	0.56908	0.5601	0.53027	0.79449	0.75402	0.86515	0.92734	2.16847	1.43839
1883.2008.281.Crump.Artic.LTREB.main.lane2.NoIndex	0.02817	0.5619	0.5619	0.51702	0.51702	0.51511	1.01284	0.91337	0.9937	1.09573	1.28622	1.3212
1883.2008.282.Crump.Artic.LTREB.main.lane2.NoIndex	1.32641	1.25987	1.21107	1.21107	1.15303	1.15303	1.38312	1.48217	1.83871	0.86842	0.85667	1.07604
1883.2008.283.Crump.Artic.LTREB.main.lane2.NoIndex	1.62512	1.47309	1.4195	1.4195	1.50183	1.427	0.92628	1.03217	1.33625	1.93738	0.67958	0.72474
1883.2008.284.Crump.Artic.LTREB.main.lane2.NoIndex	1.13949	1.07521	1.07521	1.07521	1.07521	1.01698	1.2385	1.16413	1.41879	1.59855	1.91037	1.87923
1883.2008.285.Crump.Artic.LTREB.main.lane2.NoIndex	1.54403	1.43199	1.43199	1.43199	1.38539	1.38539	0.74156	0.88956	0.98203	1.32583	1.22324	0.55506
1883.2008.286.Crump.Artic.LTREB.main.lane2.NoIndex	0.31256	0.17171	0.20097	0.25601	0.25206	0.25011	0.77128	0.99801	0.9451	0.90444	1.00675	1.05747
1883.2008.287.Crump.Artic.LTREB.main.lane2.NoIndex	0.34375	0.42936	0.42936	0.5786	0.56362	0.52512	0.70225	0.7937	0.78081	1.05378	1.40141	1.14559
1883.2008.288.Crump.Artic.LTREB.main.lane2.NoIndex	1.10375	1.08758	1.00172	0.87813	0.87329	0.80361	0.69101	0.7108	0.83576	0.75396	0.85142	0.80692
1883.2008.289.Crump.Artic.LTREB.main.lane2.NoIndex	0	0.17857	0.17857	0.16854	0.22145	0.32646	0.92829	1.0587	1.13632	1.16815	1.2353	1.15167
1883.2008.29.Crump.Artic.LTREB.main.lane2.NoIndex	0.96206	0.96327	0.96327	0.99114	0.99114	0.99114	0.45787	0.56232	0.51425	0.8418	0.87815	0.78159
1883.2008.291.Crump.Artic.LTREB.main.lane2.NoIndex	0.47799	0.79745	0.76088	0.76088	0.73541	0.73558	0.73391	0.61612	0.71428	0.84619	1.14881	0.91059
1883.2008.292.Crump.Artic.LTREB.main.lane2.NoIndex	2.87938	2.59455	2.59455	2.54545	2.54545	2.48533	0.8655	0.85262	0.99317	1.18314	1.41194	0.48356
1883.2008.298.Crump.Artic.LTREB.main.lane2.NoIndex	0.21763	0.4	0.4	0.39283	0.39283	0.39283	1.81098	2.15642	2.37481	0.68143	1.08838	1.1287
1883.2008.299.Crump.Artic.LTREB.main.lane2.NoIndex	0	0.29654	0.29654	0.29654	0.27345	0.38318	0.47059	0.45834	0.64601	0.40297	0.67381	0.87249
1883.2008.3.Crump.Artic.LTREB.main.lane2.NoIndex	0.46859	0.33616	0.33616	0.33616	0.36615	0.38856	0.35041	0.43071	0.52792	0.6185	0.83405	1.20572
1883.2008.301.Crump.Artic.LTREB.main.lane2.NoIndex	0	0.02892	0.15832	0.1422	0.12935	0.18768	0.61465	0.6593	0.77491	0.87617	0.97754	0.82276
1883.2008.306.Crump.Artic.LTREB.main.lane2.NoIndex	0.25932	0.24539	0.23684	0.23586	0.23586	0.23586	0.94959	0.94959	0.95928	0.8792	1.05417	0.92182
1883.2008.307.Crump.Artic.LTREB.main.lane2.NoIndex	0.16452	0.13492	0.13492	0.13492	0.13492	0.12961	0.67831	0.54793	0.59702	0.63412	0.58526	0.79199
1883.2008.308.Crump.Artic.LTREB.main.lane2.NoIndex	0.52685	0.42702	0.40885	0.45524	0.45524	0.58834	0.44438	0.71952	0.71714	0.87321	0.71465	0.81852
1883.2008.314.Crump.Artic.LTREB.main.lane2.NoIndex	1.13934	0.91689	0.98082	0.95636	0.91637	0.90769	1.09352	1.19211	0.11883	0.20998	0.26751	0.6566
1883.2008.315.Crump.Artic.LTREB.main.lane2.NoIndex	1.05288	0.86626	0.86626	0.84449	0.84449	0.84455	0.978	0.86151	1.11615	1.23163	0.61382	0.91816
1883.2008.316.Crump.Artic.LTREB.main.lane2.NoIndex	2.05721	1.56275	1.23982	0.94488	0.89862	0.82446	0.74569	0.8889	1.05666	1.35932	0.84642	0.78553
1883.2008.317.Crump.Artic.LTREB.main.lane2.NoIndex	3	0.90645	0.68377	0.48089	0.37447	0.37447	0.83547	0.84407	0.88299	1.07508	1.22929	1.62889
1883.2008.333.Crump.Artic.LTREB.main.lane2.NoIndex	0.83909	0.73117	0.73117	0.74606	0.72735	0.72798	1.25655	1.50316	1.5798	1.66747	1.57216	0.66063
1883.2008.334.Crump.Artic.LTREB.main.lane2.NoIndex	0.58414	0.65773	0.65773	0.64693	0.65625	0.66444	0.92938	1.05096	1.27454	1.41696	1.0419	0.93207
1883.2008.339.Crump.Artic.LTREB.main.lane2.NoIndex	1	0.90734	0.90748	0.90748	0.90748	0.9122	0.58217	0.53099	0.71657	0.70827	0.8759	1.05404
1883.2008.34.Crump.Artic.LTREB.main.lane2.NoIndex	1	1	0.89021	0.89021	0.89021	0.80359	0.72725	0.81527	0.68288	1.07214	0.79864	0.90625
1883.2008.345.Crump.Artic.LTREB.main.lane2.NoIndex	1	0.57392	0.76993	0.71704	0.93748	0.89722	0.45914	0.55378	0.49888	0.56377	0.59561	0.71207
1883.2008.346.Crump.Artic.LTREB.main.lane2.NoIndex		0.55435	0.53597	0.63423	0.69119	0.66882	0.80949	0.62039	0.7173	0.54055	0.50995	1.05062
1883.2008.347.Crump.Artic.LTREB.main.lane2.NoIndex	0.19169	0.22358	0.21359	0.20589	0.20589	0.35474	0.82258	0.93465	0.84328	0.62324	0.62945	0.8128
1883.2008.348.Crump.Artic.LTREB.main.lane2.NoIndex	0.35691	0.35823	0.35823	0.36212	0.35055	0.63523	0.71906	0.72788	0.64824	0.50732	0.72627	1.01143
1883.2008.418.Crump.Artic.LTREB.main.lane2.NoIndex	0	0	0	0.03295	0.02496	0.2398	0.54778	0.56603	0.65423	0.64407	0.45021	0.66473
1883.2008.42.Crump.Artic.LTREB.main.lane2.NoIndex	0.15561	0.25075	0.25075	0.20717	0.3983	0.3983	0.86652	0.84721	0.69233	0.86132	0.80951	0.85346
1883.2008.43.Crump.Artic.LTREB.main.lane2.NoIndex	1.1899	0.79323	0.73588	0.73588	0.71122	0.77087	0.31278	0.39069	0.33053	0.41681	0.69246	0.59082
1883.2008.438.Crump.Artic.LTREB.main.lane2.NoIndex	1.55245	0.8362	0.81375	0.7804	0.7804	0.7423	0.52546	0.45754	0.44607	0.21175	0.23875	0.09143
1883.2008.439.Crump.Artic.LTREB.main.lane2.NoIndex	0	0.51114	0.64111	0.64111	0.64188	0.73784	0.37566	0.44044	0.43592	0.5907	0.55374	0.3993
1883.2008.444.Crump.Artic.LTREB.main.lane2.NoIndex	0	0.73102	0.70081	0.70081	0.67767	0.67767	0.9441	0.9708	1.02652	0.82894	1.28361	0.76501
1883.2009.122.Crump.Artic.LTREB.main.lane3.NoIndex	0.78303	0.74763	0.74763	0.74763	0.74763	0.72858	0.99195	1.07562	1.05276	0.95114	0.58511	0.88265
1883.2009.13.Crump.Artic.LTREB.main.lane3.NoIndex	0.76508	0.58168	0.58168	0.58168	0.59347	0.57929	1.08882	1.19655	1.00927	1.15376	1.51488	0.94159
1883.2009.146.Crump.Artic.LTREB.main.lane3.NoIndex	0.77383	0.72108	0.77943	0.7325	0.666	0.64898	0.77575	0.88561	1.02349	0.93309	1.18897	1.25849
1883.2009.147.Crump.Artic.LTREB.main.lane3.NoIndex	1	0.89946	0.83792	0.80443	0.80443	0.79718	0.53483	0.56338	0.58863	0.66889	0.81334	0.88677
1883.2009.148.Crump.Artic.LTREB.main.lane3.NoIndex	1	0.93168	0.93168	0.89989	0.8719	0.8719	0.65499	0.65171	0.61134	0.82048	1.46971	1.95295
1883.2009.149.Crump.Artic.LTREB.main.lane3.NoIndex	1	0.89075	0.89075	0.89075	0.80552	0.80552	0.53477	0.40002	0.40109	0.5445	0.53978	0.5327
1883.2009.154.Crump.Artic.LTREB.main.lane3.NoIndex	4	1.30061	1.30061	0.8022	0.67392	0.83958	0.71554	0.85875	0.8673	1.01111	1.74414	1.15711
1883.2009.155.Crump.Artic.LTREB.main.lane3.NoIndex	0.84695	1.3856	1.3856	1.3856	1.27932	1.26625	0.46528	0.40084	0.49549	0.70412	0.771	0.72219
1883.2009.156.Crump.Artic.LTREB.main.lane3.NoIndex	4	1.00391	1.00391	1.00391	1.08383	0.94484	0.63344	0.64171	0.60207	0.81703	1.16681	0.94604
1883.2009.157.Crump.Artic.LTREB.main.lane3.NoIndex	4	2.0959	2.0959	1.42419	1.35697	1.20517	0.55975	0.66357	0.77897	0.84467	1.03148	1.70096
1883.2009.162.Crump.Artic.LTREB.main.lane3.NoIndex	2.05497	1.36608	1.36608	1.36608	1.24502	1.24502	0.68996	0.5823	0.68709	0.8541	0.68129	0.76305
1883.2009.164.Crump.Artic.LTREB.main.lane3.NoIndex	4	1.90266	1.7325	1.39678	1.45859	1.14677	0.4255	0.52477	0.59665	0.84337	1.1056	0.95058
1883.2009.165.Crump.Artic.LTREB.main.lane3.NoIndex	2.04954	1.19289	1.27203	1.27203	1.27203	1.25739	0.68084	0.64213	0.7079	0.82243	1.23598	1.31622
1883.2009.266.Crump.Artic.LTREB.main.lane2.NoIndex	4	2.19226	2.19226	2.19226	2.19226	2.19226	0.52201	0.53349	0.63403	0.67546	1.37067	1.79666
1883.2009.267.Crump.Artic.LTREB.main.lane2.NoIndex	0	0.09595	0.09595	0.09868	0.09868	0.09868	1.11166	0.99334	0.99333	0.72706	0.57964	0.37289
1883.2009.268.Crump.Artic.LTREB.main.lane2.NoIndex	0.11039	0.32929	0.26254	0.26254	0.26254	0.26254	0.79247	0.80662	0.65104	0.74854	1.42236	1.77529
1883.2009.269.Crump.Artic.LTREB.main.lane2.NoIndex	0	0.26469	0.26469	0.26469	0.37502	0.37576	0.80524	0.96266	1.13189	0.72084	0.69018	0.97866
1883.2009.274.Crump.Artic.LTREB.main.lane2.NoIndex	0.79542	0.7958	0.7958	0.77411	0.75952	0.72977	0.80772	0.8075	0.82299	0.95784	1.23948	1.75914
1883.2009.281.Crump.Artic.LTREB.main.lane2.NoIndex	0	0.58719	0.58719	0.55987	0.55987	0.6553	0.88672	0.93605	1.02043	1.10213	0.55992	0.72739
1883.2009.283.Crump.Artic.LTREB.main.lane2.NoIndex	0	0.23308	0.56348	0.56348	0.61154	0.68937	0.93721	0.86245	0.70265	0.37821	0.46159	0.57182
1883.2009.311.Crump.Artic.LTREB.main.lane3.NoIndex	1	0.88055	0.88055	0.86078	0.84231	0.82603	0.63743	0.74406	0.78472	0.88844	1.09531	0.59445
1883.2009.312.Crump.Artic.LTREB.main.lane3.NoIndex	1	1	1	1.02367	0.97663	0.93489	0.31598	0.33701	0.35955	0.52613	0.74672	1.01097
1883.2009.317.Crump.Artic.LTREB.main.lane3.NoIndex	0.38737	0.31588	0.31588	0.30539	0.30539	0.33683	0.70848	0.71076	0.34636	0.34545	0.29668	0.44975
1883.2009.318.Crump.Artic.LTREB.main.lane3.NoIndex	0.20764	0.22073	0.22073	0.20772	0.20279	0.19757	0.54568	0.60007	0.58236	0.75303	1.04873	0.99192
1883.2009.319.Crump.Artic.LTREB.main.lane3.NoIndex	1	0.72134	0.74372	0.81942	0.76879	0.76879	1.05281	1.0565	1.20392	1.39271	1.46472	1.74731
1883.2009.325.Crump.Artic.LTREB.main.lane3.NoIndex	0.86305	0.88899	0.81523	0.78825	0.76362	0.75099	0.96227	0.68528	0.71008	0.60076	0.95837	0.82849
1883.2009.326.Crump.Artic.LTREB.main.lane3.NoIndex	0.54705	0.44895	0.54257	0.5399	0.51902	0.51902	0.73779	0.61118	0.6927	0.54915	0.43785	0.60617
1883.2009.327.Crump.Artic.LTREB.main.lane3.NoIndex	1.13668	0.86719	0.87042	0.83339	0.7454	0.72404	0.68415	0.71066	0.63136	0.47055	0.42331	0.49057
1883.2010.294A.Crump.Artic.LTREB.main.lane3.NoIndex		1	0.8878	0.8878	0.89293	0.89311	0.7215	0.76008	0.7486	0.84989	0.77339	0.97155
1883.2010.294B.Crump.Artic.LTREB.main.lane3.NoIndex	1	1.01485	1.12176	1.11086	1.03168	0.91301	0.91219	1.10427	1.12151	1.20077	1.64603	2.01983
1883.2010.295A.Crump.Artic.LTREB.main.lane3.NoIndex	0.95326	1.04692	0.95995	0.95995	0.95995	0.96227	1.1142	0.9171	0.92513	1.08406	1.12408	0.86984
1883.2010.295B.Crump.Artic.LTREB.main.lane3.NoIndex	1	0.78524	0.78524	0.7124	0.88279	0.85184	0.86677	0.99324	1.06683	0.98555	0.93876	0.84388
1883.2010.301A.Crump.Artic.LTREB.main.lane3.NoIndex	0.08183	0.17199	0.17199	0.17199	0.16914	0.22477	0.64291	0.48847	0.55378	0.45592	0.51267	0.47724
1883.2010.301B.Crump.Artic.LTREB.main.lane3.NoIndex	0.05736	0.24086	0.24086	0.23709	0.23411	0.23411	0.77764	0.89788	1.0769	0.63287	0.55403	0.74143
1883.2010.302A.Crump.Artic.LTREB.main.lane3.NoIndex	0.35478	0.39972	0.39972	0.41841	0.42045	0.4102	0.88512	0.92022	0.79556	0.98754	1.00303	0.77203
1883.2010.302B.Crump.Artic.LTREB.main.lane3.NoIndex	0.1762	0.23938	0.23222	0.27803	0.27803	0.27989	0.95653	0.80932	0.72239	0.50518	0.4968	0.52091
1883.2010.308A.Crump.Artic.LTREB.main.lane3.NoIndex	1.05727	0.90141	0.90141	1.08594	1.08594	1.02206	0.95044	0.9734	0.77643	0.78739	0.96008	1.14533
1883.2010.308B.Crump.Artic.LTREB.main.lane3.NoIndex	0.35178	0.67868	0.66332	0.66332	0.64109	0.64109	0.75235	0.9374	1.01194	0.73697	0.83693	1.02517
1883.2010.309A.Crump.Artic.LTREB.main.lane3.NoIndex	0.55123	0.53933	0.53933	0.53933	0.53933	0.516	1.02396	1.10934	0.86407	1.02465	0.84279	0.88394
1883.2010.315A.Crump.Artic.LTREB.main.lane3.NoIndex	0.75547	0.69754	0.67082	0.67082	0.68964	0.68964	0.70603	0.84118	0.71714	0.78578	0.93666	1.10867
1883.2010.315B.Crump.Artic.LTREB.main.lane3.NoIndex	0.74895	0.61737	0.61737	0.61737	0.59607	0.59607	0.4368	0.59623	0.66164	0.75876	0.84379	1.0047
1883.2010.316A.Crump.Artic.LTREB.main.lane3.NoIndex	0	0.38492	0.38492	0.38492	0.38575	0.45025	0.54729	0.68733	0.80115	0.78996	1.04651	0.64984
1883.2010.316B.Crump.Artic.LTREB.main.lane3.NoIndex	1	0.85268	0.6935	0.59058	0.51593	0.56485	0.75438	0.69104	0.44502	0.45877	0.53711	0.39006
1883.2010.324A.Crump.Artic.LTREB.main.lane3.NoIndex	0.58234	0.42588	0.42588	0.42588	0.46592	0.4129	0.68036	0.90113	1.07541	1.33942	1.31107	0.95772
1883.2010.324B.Crump.Artic.LTREB.main.lane3.NoIndex	4	0.3632	0.3632	0.28424	0.28424	0.24754	0.59282	0.65365	0.80224	0.91863	1.07361	0.75656
1883.2010.325A.Crump.Artic.LTREB.main.lane3.NoIndex	2.13056	0.63965	0.54735	0.54735	0.44996	0.52284	0.65539	0.67146	0.5361	0.65884	0.49846	0.43705
1883.2010.325B.Crump.Artic.LTREB.main.lane3.NoIndex	2.88141	1.33795	1.05695	0.78207	0.66365	0.76279	0.52979	0.5943	0.62614	0.79248	0.67201	0.87661
1883.2010.331A.Crump.Artic.LTREB.main.lane3.NoIndex	0.70771	0.70039	0.70039	0.70039	0.69888	0.85938	0.58544	0.67587	0.76152	0.80047	0.88124	0.47389
1883.2010.331B.Crump.Artic.LTREB.main.lane3.NoIndex	0.71271	0.76053	0.76053	0.86096	0.86096	0.76665	1.11755	0.95432	0.59229	0.87363	0.44621	0.7232
1883.2010.332A.Crump.Artic.LTREB.main.lane3.NoIndex	4	1.30645	1.39549	1.19338	1.09374	1.09374	0.6492	0.69744	0.687	0.86693	0.96766	1.17217
1883.2010.332B.Crump.Artic.LTREB.main.lane3.NoIndex	4	1.94259	1.38154	1.38154	1.38154	1.15602	0.82417	0.82313	0.73804	0.88694	1.0002	1.21344
1883.2011.283.Crump.Artic.LTREB.main.lane4.NoIndex	1	1.31711	1.16181	1.16181	1.06366	1.02285	0.55915	0.47178	0.43693	0.62707	0.63387	0.85714
1883.2011.284.Crump.Artic.LTREB.main.lane4.NoIndex	0.63059	0.70043	0.70043	0.69441	0.71439	0.71439	0.76567	0.71207	0.87495	0.98079	1.29771	1.00257
1883.2011.292.Crump.Artic.LTREB.main.lane4.NoIndex	0.26642	0.25326	0.25326	0.2461	0.2461	0.25586	0.73183	0.80115	0.72169	0.75482	0.83406	0.89751
1883.2011.301.Crump.Artic.LTREB.main.lane4.NoIndex	1	0.49258	0.4515	0.50917	0.48315	0.53935	0.75126	0.87346	0.84178	0.92664	0.91797	0.63458
1883.2011.31.Crump.Artic.LTREB.main.lane4.NoIndex	1	0.99504	0.99504	0.99504	0.97456	0.94963	0.46452	0.51191	0.62547	0.68074	0.94535	0.91921
1883.2011.311.Crump.Artic.LTREB.main.lane4.NoIndex	1	0.70532	0.70532	0.66552	0.66775	0.66775	0.31858	0.26348	0.32499	0.3186	0.52727	0.44311
1883.2011.322.Crump.Artic.LTREB.main.lane4.NoIndex	0	0.21535	0.21535	0.20975	0.24805	0.24805	0.70464	0.63151	0.85311	0.50668	0.61722	0.87585
1883.2011.33.Crump.Artic.LTREB.main.lane4.NoIndex	1.21165	0.99455	0.99455	0.99455	0.96222	0.96222	0.89306	0.9447	0.89381	1.15563	0.41382	2.43709
1883.2011.344.Crump.Artic.LTREB.main.lane4.NoIndex	1.24281	1.24108	1.24108	1.24108	1.216	1.20786	1.26567	1.16105	1.30211	0.94504	0.89276	0.95679
1883.2011.345.Crump.Artic.LTREB.main.lane4.NoIndex	1.76933	1.3315	1.32403	1.32403	1.3044	1.32449	1.37956	1.45822	1.29416	1.57387	1.19458	1.56804
1883.2011.346.Crump.Artic.LTREB.main.lane4.NoIndex		2.59373	1.51333	1.49294	1.49294	1.15469	1.03709	1.04772	0.74855	0.4565	0.5081	0.46507
1883.2011.362.Crump.Artic.LTREB.main.lane4.NoIndex	0	0.01109	0.0105	0.0177	0.01713	0.12541	0.73288	0.83945	0.88277	0.90613	1.25441	0.99333
1883.2011.364.Crump.Artic.LTREB.main.lane4.NoIndex	1.87926	1.67256	1.67256	1.62546	1.63094	1.63027	0.96264	1.2117	0.24394	0.92157	0.125	0.125
1883.2011.365.Crump.Artic.LTREB.main.lane4.NoIndex	1.37845	1.01884	1.01884	1.01884	1.01884	0.92503	0.55174	0.5911	0.34545	0.27559	0.43389	0.89487
1883.2011.366.Crump.Artic.LTREB.main.lane4.NoIndex	1	0.70512	0.64329	0.64329	0.61679	0.61679	0.48503	0.52198	0.64431	0.80019	1.07399	0.77411
1883.2011.367.Crump.Artic.LTREB.main.lane4.NoIndex	1.63351	0.9729	0.9729	0.92439	0.92463	0.92468	0.80079	0.5587	0.66247	0.72336	1.1292	1.29167
2192.H01a.Bathroom.Door.Knob.102.lane1.NoIndex.L001	0	0.0815	0.08628	0.16948	0.16553	0.1625	0.66128	0.67178	0.66591	0.7994	0.53948	0.69376
2192.H01a.Bathroom.Door.Knob.126.lane1.NoIndex.L001	0	0	0	0	0	0	0.52219	0.52219	0.1351	0.18638	0.24726	0.50934
2192.H01a.Bathroom.Door.Knob.150.lane1.NoIndex.L001	0.03246	0.05557	0.05403	0.05626	0.05594	0.05699	0.70161	0.72218	0.69858	0.57614	0.60014	0.82648
2192.H01a.Bathroom.Door.Knob.174.lane2.NoIndex.L002	0.07847	0.22226	0.23742	0.23103	0.23321	0.23585	0.6573	0.81861	0.75279	0.71369	0.68829	0.51215
2192.H01a.Bathroom.Door.Knob.222.lane2.NoIndex.L002	0	0.02356	0.03059	0.03059	0.03033	0.03033	0.67169	0.68541	0.76188	0.77479	0.85692	0.75155
2192.H01a.Bathroom.Door.Knob.246.lane2.NoIndex.L002	0	0	0	0	0	0	0.33086	0.33086	0.24487	0.24487	0.21844	0.33038
2192.H01a.Bathroom.Door.Knob.30.lane1.NoIndex.L001	0	0.07908	0.07804	0.07762	0.09493	0.09493	0.85409	0.86275	0.44621	0.47009	0.49893	0.71026
2192.H01a.Bathroom.Door.Knob.54.lane1.NoIndex.L001	0	0	0.14335	0.13928	0.13958	0.13884	0.60323	0.51336	0.59288	0.53883	0.82574	0.58189
2192.H01a.Bathroom.Door.Knob.6.lane1.NoIndex.L001	0	0.00217	0.01652	0.01629	0.01998	0.01979	0.90606	0.89592	0.74045	0.63077	0.59632	0.64017
2192.H01a.Bathroom.Door.Knob.78.lane1.NoIndex.L001	0.09472	0.09031	0.08958	0.09015	0.11192	0.15602	0.63075	0.6931	0.65527	0.61296	0.51807	0.48982
2192.H01a.Bedroom.Floor.148.lane1.NoIndex.L001	0	0.02252	0.02252	0.02217	0.02388	0.05862	0.86669	0.92024	0.9512	0.93235	0.86849	0.81399
2192.H01a.Bedroom.Floor.244.lane2.NoIndex.L002	0.09383	0.0826	0.08112	0.07984	0.09269	0.13413	0.57246	0.58907	0.62314	0.49206	0.56696	0.67725
2192.H01a.Bedroom.Floor.292.lane2.NoIndex.L002	0	0	0.01437	0.01678	0.01678	0.01766	0.9093	0.71301	0.66559	0.74931	0.52995	0.61695
2192.H01a.Bedroom.Floor.316.lane2.NoIndex.L002	0.2875	0.2495	0.24276	0.25173	0.26375	0.30408	0.71077	0.77026	0.78352	0.85221	0.81308	0.62036
2192.H01a.Bedroom.Floor.4.lane1.NoIndex.L001	0	0	0	0	0	0.00957	0.97301	1.00915	0.92125	0.97033	0.79602	0.74566
2192.H01a.Bedroom.Floor.52.lane1.NoIndex.L001	0.35519	0.4182	0.41652	0.41501	0.43677	0.43677	0.3907	0.44892	0.5865	0.39545	0.28659	0.41975
2192.H01a.Front.Door.Knob.101.lane1.NoIndex.L001	0.4666	0.43907	0.43015	0.4225	0.41618	0.41544	0.72146	0.74168	0.72904	0.73533	0.71297	0.6751
2192.H01a.Front.Door.Knob.125.lane1.NoIndex.L001	0	0.02316	0.02273	0.03684	0.04095	0.09458	0.76866	0.87446	0.77275	0.6564	0.64908	0.62808
2192.H01a.Front.Door.Knob.149.lane1.NoIndex.L001	0.74911	0.687	0.687	0.68918	0.69251	0.67991	0.6705	0.70068	0.54451	0.68646	0.6701	0.62336
2192.H01a.Front.Door.Knob.197.lane2.NoIndex.L002	0	0.02617	0.02607	0.02607	0.08926	0.08822	0.80652	0.79885	0.67464	0.82715	0.81735	0.83465
2192.H01a.Front.Door.Knob.269.lane2.NoIndex.L002	0	0	0.01452	0.02764	0.02703	0.02604	0.80283	0.79775	0.61313	0.61092	0.60999	0.63384
2192.H01a.Front.Door.Knob.29.lane1.NoIndex.L001	0	0	0	0	0	0	0.60556	0.63341	0.66697	0.64471	0.82278	0.89697
2192.H01a.Front.Door.Knob.317.lane2.NoIndex.L002	0	0.03052	0.03005	0.03005	0.03005	0.03094	0.81883	0.85937	0.92381	1.04564	0.86287	0.53537
2192.H01a.Front.Door.Knob.5.lane1.NoIndex.L001	0	0.02453	0.04114	0.04114	0.04003	0.05106	0.83892	0.64031	0.69341	0.73062	0.82808	0.74749
2192.H01a.Front.Door.Knob.77.lane1.NoIndex.L001	0	0.05481	0.08539	0.08145	0.12499	0.12166	0.68633	0.57594	0.64346	0.7192	0.71943	0.54793
2192.H01a.Kitchen.Counter.1.lane1.NoIndex.L001	0.32052	0.32474	0.32474	0.32474	0.31992	0.3079	0.63779	0.75066	0.74956	0.63619	0.72903	0.64048
2192.H01a.Kitchen.Counter.169.lane2.NoIndex.L002	0.00579	0.08295	0.07841	0.10245	0.1012	0.10072	0.83537	0.70519	0.72975	0.72304	0.89579	0.88358
2192.H01a.Kitchen.Counter.193.lane2.NoIndex.L002	0.16447	0.2882	0.2882	0.27413	0.28585	0.27953	0.89188	0.77947	0.73612	0.62056	0.82359	0.62548
2192.H01a.Kitchen.Counter.217.lane2.NoIndex.L002	0.61818	0.53369	0.50788	0.55525	0.57857	0.56545	0.58349	0.57722	0.60062	0.66961	0.61759	0.78485
2192.H01a.Kitchen.Counter.241.lane2.NoIndex.L002	0	0.07546	0.07446	0.07362	0.07323	0.0723	0.67324	0.78669	0.61164	0.66321	0.53074	0.65363
2192.H01a.Kitchen.Counter.25.lane1.NoIndex.L001	0.03419	0.03163	0.03076	0.0411	0.0411	0.0493	0.80552	0.89826	0.75235	0.8469	0.91952	0.90588
2192.H01a.Kitchen.Counter.313.lane2.NoIndex.L002	0.07613	0.08517	0.08223	0.08223	0.09351	0.09785	0.48456	0.46977	0.60035	0.61884	0.71453	0.47892
2192.H01a.Kitchen.Counter.49.lane1.NoIndex.L001	0.57985	0.61003	0.62272	0.62272	0.62401	0.61329	0.71573	0.68297	0.74126	0.71223	0.45674	0.68088
2192.H01a.Kitchen.Counter.97.lane1.NoIndex.L001	0	0	0	0.01077	0.01077	0.01058	0.59388	0.61942	0.77682	0.89714	1.01682	0.76279
2192.H01a.Kitchen.Floor.122.lane1.NoIndex.L001	0	0.03309	0.03309	0.03514	0.03471	0.07377	0.76281	0.82253	0.87754	0.71888	0.65014	0.76443
2192.H01a.Kitchen.Floor.146.lane1.NoIndex.L001	0.02465	0.0424	0.0715	0.07125	0.06917	0.06917	0.8328	0.79896	0.83449	0.73275	0.83942	0.73116
2192.H01a.Kitchen.Floor.194.lane2.NoIndex.L002	0.49389	0.58863	0.57683	0.56086	0.52617	0.5388	0.51532	0.58546	0.65105	0.90588	0.88206	0.95971
2192.H01a.Kitchen.Floor.218.lane2.NoIndex.L002	0	0.07949	0.07707	0.07707	0.0942	0.09212	0.67713	0.7718	0.84636	0.76458	0.8262	0.67297
2192.H01a.Kitchen.Floor.242.lane2.NoIndex.L002	0	0.05959	0.11898	0.11738	0.11738	0.1254	0.61687	0.61687	0.61954	0.72494	0.56773	0.5271
2192.H01a.Kitchen.Floor.290.lane2.NoIndex.L002	0.56853	0.56929	0.5652	0.55815	0.55648	0.55116	0.58658	0.6328	0.68163	0.76832	0.63219	0.70592
2192.H01a.Kitchen.Floor.314.lane2.NoIndex.L002	0	0	0	0	0.01093	0.01093	0.80584	0.73298	0.87422	0.63757	0.73905	0.63881
2192.H01a.Kitchen.Floor.98.lane1.NoIndex.L001	0	0.00038227	0.000370513	0.000370513	0.07586	0.0853	0.80489	0.81713	0.82484	0.8129	1.082	1.02505
2192.H01a.Kitchen.Light.Switch.123.lane1.NoIndex.L001	0	0	0	0	0	0	1.00225	1.00225	1.00225	1.06625	0.45769	0.65245
2192.H01a.Kitchen.Light.Switch.171.lane2.NoIndex.L002	0.07211	0.07085	0.07085	0.0704	0.06961	0.06944	0.40367	0.40367	0.54863	0.60942	0.63004	0.97175
2192.H01a.Kitchen.Light.Switch.195.lane2.NoIndex.L002	0	0	0	0	0	0	0.39535	0.39535	0.39535	0.39535	0.45133	0.6755
2192.H01a.Kitchen.Light.Switch.219.lane2.NoIndex.L002	0.03283	0.07026	0.07188	0.0695	0.0685	0.0788	0.78094	0.7426	0.60441	0.66743	0.83351	0.84005
2192.H01a.Kitchen.Light.Switch.243.lane2.NoIndex.L002	0.09886	0.09815	0.09815	0.09815	0.09761	0.09624	0.21095	0.21095	0.2116	0.2116	0.12903	0.30769
2192.H01a.Kitchen.Light.Switch.267.lane2.NoIndex.L002	0	0	0	0	0	0	0.40517	0.40517	0.55731	0.58934	0.89749	0.6921
2192.H01a.Kitchen.Light.Switch.27.lane1.NoIndex.L001	0.06709	0.06544	0.06544	0.06544	0.06544	0.06516	0.32464	0.39658	0.31077	0.34715	0.58815	0.58532
2192.H01a.Kitchen.Light.Switch.315.lane2.NoIndex.L002	0	0	0	0	0	0	0.65542	0.65542	0.65542	0.7692	0.83245	1.16118
2192.H01a.Kitchen.Light.Switch.99.lane1.NoIndex.L001	0.05889	0.0573	0.0573	0.0573	0.0573	0.05677	0.11765	0.11765	0.11765	0.34375	0.44898	0.18182
2192.H02a.Bathroom.Door.Knob.630.lane2.NoIndex.L002	0	0.00203	0.00203	0.0145	0.01417	0.02296	0.86058	0.83674	0.90381	0.89791	0.73688	0.86628
2192.H02a.Bathroom.Door.Knob.750.lane2.NoIndex.L002	2.56118	2.10027	2.02606	1.89001	1.89001	1.89001	0.39154	0.37927	0.41741	0.53023	0.67505	0.7772
2192.H02a.Bathroom.Door.Knob.774.lane2.NoIndex.L002	0	0.02836	0.02836	0.02836	0.02836	0.02793	1.13312	1.13312	1.25646	1.28018	0.98313	1.00364
2192.H02a.Bathroom.Door.Knob.798.lane2.NoIndex.L002	0	0	0	0	0	0	0.49925	0.5697	0.5697	0.5775	0.85176	0.71855
2192.H02a.Bathroom.Door.Knob.870.lane2.NoIndex.L002	1.96838	1.51775	1.37935	1.34313	1.3083	1.25627	0.54683	0.54683	0.54774	0.70429	0.71936	0.67394
2192.H02a.Bathroom.Door.Knob.894.lane2.NoIndex.L002	0	0.03411	0.03411	0.03411	0.03411	0.03411	0.35588	0.35588	0.35588	0.28505	0.29245	0.27848
2192.H02a.Bathroom.Door.Knob.918.lane2.NoIndex.L002	0	0	0	0	0	0	0.29329	0.29329	0.29329	0.70339	1.13699	1.13699
2192.H02a.Bedroom.Floor.604.lane2.NoIndex.L002	0	0.10594	0.10594	0.16653	0.22126	0.21567	0.51399	0.45101	0.49938	0.45723	0.57663	0.63972
2192.H02a.Bedroom.Floor.700.lane2.NoIndex.L002	0	0	0	0	0.05732	0.06794	0.68906	0.67228	0.7215	0.86097	0.81185	0.85703
2192.H02a.Bedroom.Floor.724.lane2.NoIndex.L002	0.15479	0.3967	0.38899	0.46381	0.46042	0.45431	1.02321	0.8593	0.82117	0.80481	0.70268	0.61389
2192.H02a.Bedroom.Floor.748.lane2.NoIndex.L002	0.81513	0.72162	0.7133	0.69888	0.72969	0.70743	0.67142	0.8131	0.78613	0.85242	0.70235	0.72705
2192.H02a.Bedroom.Floor.820.lane2.NoIndex.L002	0	0.00278	0.02008	0.01965	0.03522	0.03447	0.67735	0.7171	0.72349	0.75221	0.65667	0.76381
2192.H02a.Bedroom.Floor.844.lane2.NoIndex.L002	0.18928	0.2831	0.35842	0.3605	0.3545	0.40052	0.58003	0.60477	0.5553	0.70462	0.86077	0.73873
2192.H02a.Bedroom.Floor.892.lane2.NoIndex.L002	0	0.04553	0.04489	0.04489	0.04395	0.05205	0.62157	0.74973	0.72455	0.84481	0.69286	0.60919
2192.H02a.Bedroom.Floor.916.lane2.NoIndex.L002	0.35555	0.46053	0.45223	0.50872	0.49603	0.49955	0.56181	0.65584	0.61885	0.49929	0.48933	0.60063
2192.H02a.Front.Door.Knob.605.lane2.NoIndex.L002	0	0	0	0	0	0	0.83005	0.83005	0.83196	0.93987	0.81792	0.46781
2192.H02a.Front.Door.Knob.629.lane2.NoIndex.L002	0.60596	0.48475	0.47915	0.45461	0.48619	0.52686	0.52353	0.50762	0.74032	0.61276	0.65119	0.78328
2192.H02a.Front.Door.Knob.677.lane2.NoIndex.L002	0	0	0.01535	0.01515	0.02616	0.02562	1.0695	0.98444	0.85795	0.88429	0.82204	0.96643
2192.H02a.Front.Door.Knob.725.lane2.NoIndex.L002	1.15928	1.10054	1.1023	1.10361	1.11042	1.09241	1.15733	0.92667	0.7694	0.74718	0.32505	0.66667
2192.H02a.Front.Door.Knob.749.lane2.NoIndex.L002	0	0.04251	0.04251	0.04251	0.04199	0.04458	0.67561	0.67303	0.75481	0.75784	0.98614	0.89892
2192.H02a.Front.Door.Knob.773.lane2.NoIndex.L002	0	0	0	0.01239	0.01218	0.01205	0.63525	0.64689	0.75939	0.82457	0.77892	0.70308
2192.H02a.Front.Door.Knob.797.lane2.NoIndex.L002	1.02878	1.01111	1.04662	1.04301	1.03415	1.01422	0.50058	0.47794	0.44534	0.40071	0.38095	0
2192.H02a.Front.Door.Knob.821.lane2.NoIndex.L002	0.05405	0.08058	0.08991	0.08888	0.08888	0.08741	0.71393	0.6293	0.7719	0.72913	0.75397	0.87746
2192.H02a.Front.Door.Knob.845.lane2.NoIndex.L002	0	0.03329	0.03257	0.03219	0.04752	0.10723	0.79029	0.83143	0.738	0.80318	0.96262	1.00202
2192.H02a.Front.Door.Knob.869.lane2.NoIndex.L002	0.22651	0.21176	0.21176	0.20898	0.20646	0.21243	0.87333	0.87434	0.85094	1.19175	1.29656	1.27262
2192.H02a.Front.Door.Knob.893.lane2.NoIndex.L002	0	0	0	0	0	0	0.6196	0.71019	0.68705	0.7799	0.78676	0.90145
2192.H02a.Front.Door.Knob.917.lane2.NoIndex.L002	0	0.01894	0.01894	0.01868	0.0408	0.03957	0.71431	0.7206	0.78377	0.78486	0.73196	0.6237
2192.H02a.Kitchen.Counter.625.lane2.NoIndex.L002	0.24693	0.25907	0.26073	0.26706	0.26359	0.2809	0.88168	0.85497	0.78016	0.6993	0.81113	0.77808
2192.H02a.Kitchen.Counter.673.lane2.NoIndex.L002	0.08957	0.14558	0.13998	0.14924	0.15763	0.21999	0.74574	0.78938	0.75803	0.61066	0.75004	0.72195
2192.H02a.Kitchen.Counter.697.lane2.NoIndex.L002	0.10047	0.21575	0.2076	0.20381	0.20191	0.21033	0.8024	0.83338	0.73475	0.65359	0.64699	0.56445
2192.H02a.Kitchen.Counter.841.lane2.NoIndex.L002	0.49064	0.44475	0.42619	0.40572	0.45201	0.52844	0.66672	0.67208	0.66251	0.62189	0.71025	0.43256
2192.H02a.Kitchen.Counter.889.lane2.NoIndex.L002	0	0.05072	0.05748	0.06716	0.06694	0.06633	0.66647	0.53896	0.58576	0.70263	0.59682	0.69058
2192.H02a.Kitchen.Floor.602.lane2.NoIndex.L002	0	0.02015	0.02015	0.01962	0.01954	0.02934	0.71432	0.76519	0.67235	0.76234	0.73129	0.72844
2192.H02a.Kitchen.Floor.698.lane2.NoIndex.L002	0	0.17811	0.17712	0.17017	0.16649	0.17722	0.81029	0.86838	0.83648	0.87529	0.89201	0.69122
2192.H02a.Kitchen.Floor.722.lane2.NoIndex.L002	0	0.54918	0.54918	0.58873	0.57755	0.53759	0.69601	0.77726	0.75904	0.90234	0.92208	0.91388
2192.H02a.Kitchen.Floor.746.lane2.NoIndex.L002	0.07329	0.2621	0.25625	0.25097	0.26339	0.27893	0.6398	0.65844	0.7047	0.74032	0.86003	0.64386
2192.H02a.Kitchen.Floor.794.lane2.NoIndex.L002	0	0.05053	0.0503	0.04867	0.12924	0.13635	0.79642	0.79426	0.7037	0.78481	0.82421	0.85482
2192.H02a.Kitchen.Floor.842.lane2.NoIndex.L002	0.04887	0.08174	0.08174	0.07841	0.19326	0.27119	0.71599	0.74366	0.84868	0.93224	1.008	1.0427
2192.H02a.Kitchen.Floor.866.lane2.NoIndex.L002	0.06965	0.0828	0.08141	0.08023	0.09379	0.13701	0.93413	0.96347	0.98262	0.89964	0.89	1.218
2192.H02a.Kitchen.Floor.890.lane2.NoIndex.L002	0.16063	0.21256	0.19413	0.19305	0.19096	0.19744	0.6766	0.7395	0.75939	0.72017	0.7439	0.65656
2192.H02a.Kitchen.Floor.914.lane2.NoIndex.L002	0	0.0137	0.0137	0.0137	0.0137	0.0137	0.93831	0.99985	1.01284	1.06588	1.16229	1.1857
2192.H02a.Kitchen.Light.Switch.603.lane2.NoIndex.L002	0	0	0	0	0	0	0.69851	0.69851	0.69851	0.69851	0.76018	1.29274
2192.H02a.Kitchen.Light.Switch.627.lane2.NoIndex.L002	0.34546	0.35319	0.34209	0.32996	0.31833	0.32361	0.33679	0.39306	0.41234	0.49586	0.57285	0.62643
2192.H02a.Kitchen.Light.Switch.675.lane2.NoIndex.L002	0	0	0	0	0	0	0.26756	0.26756	0.26756	0.26756	0.26756	0.43243
2192.H02a.Kitchen.Light.Switch.699.lane2.NoIndex.L002	1.90112	1.43956	1.42757	1.38884	1.32318	1.27264	0.48506	0.50724	0.56979	0.69166	0.77256	0.81888
2192.H02a.Kitchen.Light.Switch.843.lane2.NoIndex.L002	0	0	0	0	0	0	0.49831	0.39253	0.55549	0.60027	0.611	0.6998
2192.H02a.Kitchen.Light.Switch.891.lane2.NoIndex.L002	1.41346	0.92862	0.90907	0.89262	0.88888	0.86291	0.84435	0.92433	0.83851	0.88157	0.9988	0.74391
2192.H02a.Kitchen.Light.Switch.915.lane2.NoIndex.L002	0	0	0	0	0	0	0.55381	0.64934	0.6714	0.59447	0.73386	0.59964
2192.H03a.Bathroom.Door.Knob.1230.lane5.NoIndex.L005	0.40665	0.45983	0.45983	0.45983	0.45983	0.45983	0.75131	0.72797	0.79033	0.97386	1.16558	1.01905
2192.H03a.Bathroom.Door.Knob.1254.lane5.NoIndex.L005	0.21491	0.3299	0.3299	0.3299	0.3299	0.34229	0.75946	0.75946	0.77321	0.82836	0.91773	1.23091
2192.H03a.Bathroom.Door.Knob.1278.lane5.NoIndex.L005	1.16485	0.98441	0.93617	0.93617	0.91292	0.90148	0.52339	0.51146	0.62362	0.67129	0.79075	0.87605
2192.H03a.Bathroom.Door.Knob.1326.lane5.NoIndex.L005	0.507	0.507	0.507	0.507	0.507	0.50568	0.89494	1.08408	1.08577	1.1684	1.18319	1.348
2192.H03a.Bathroom.Door.Knob.1350.lane5.NoIndex.L005	0.58044	0.57592	0.57592	0.57592	0.57592	0.5739	0.70801	0.71934	0.79475	0.80873	0.88543	1.05977
2192.H03a.Bathroom.Door.Knob.1374.lane5.NoIndex.L005	0.33933	0.33556	0.33556	0.33556	0.33391	0.33989	0.86668	0.86668	0.86668	0.85076	1.30169	1.42638
2192.H03a.Bathroom.Door.Knob.1398.lane5.NoIndex.L005	1.03135	1.03121	1.03121	1.00797	1.00783	1.02314	0.72848	0.79537	0.84591	0.72818	0.99646	0.93609
2192.H03a.Bathroom.Door.Knob.1422.lane5.NoIndex.L005	1.68338	1.58047	1.58047	1.53884	1.48873	1.44787	0.34444	0.34444	0.39474	0.42985	0.57256	0.59775
2192.H03a.Bathroom.Door.Knob.1446.lane5.NoIndex.L005	1.10514	0.95994	0.93572	0.91409	0.91336	0.9119	0.70904	0.76493	0.84513	0.6463	0.45211	0.8922
2192.H03a.Bathroom.Door.Knob.1470.lane5.NoIndex.L005	0.19284	0.29255	0.29255	0.2946	0.2946	0.2946	0.96725	0.96602	1.16606	1.16393	0.52269	0.35278
2192.H03a.Bathroom.Door.Knob.1494.lane5.NoIndex.L005	0	0.04381	0.04381	0.04283	0.04039	0.03975	0.91887	0.91321	0.91321	0.63705	0.42268	0.58225
2192.H03a.Bathroom.Door.Knob.1518.lane5.NoIndex.L005	0	0	0	0	0	0	0.22997	0.22997	0.29391	0.29391	1.17876	1.17876
2192.H03a.Bedroom.Floor.1252.lane5.NoIndex.L005	0.6565	0.78916	0.78916	0.78688	0.797	0.7853	0.99717	1.01345	0.77737	0.76682	0.84729	0.84334
2192.H03a.Bedroom.Floor.1276.lane5.NoIndex.L005	0.25338	0.43514	0.4509	0.4509	0.44439	0.44439	0.34751	0.30997	0.34911	0.31958	0.41036	0.46421
2192.H03a.Bedroom.Floor.1300.lane5.NoIndex.L005	1.10755	0.95941	0.95941	0.96029	0.94789	0.92403	0.70165	0.77518	0.70708	0.79947	0.6527	0.51354
2192.H03a.Bedroom.Floor.1348.lane5.NoIndex.L005	1.94004	1.81435	1.81435	1.80223	1.78006	1.73271	0.79098	0.90896	0.88954	0.95489	1.11834	1.0353
2192.H03a.Bedroom.Floor.1396.lane5.NoIndex.L005	1.27848	1.2056	1.1486	1.13329	1.13167	1.13228	0.78366	0.79449	0.92642	0.8591	0.74275	0.7535
2192.H03a.Bedroom.Floor.1444.lane5.NoIndex.L005	1.11863	1.04216	1.0399	1.03872	1.01843	0.99756	1.19901	0.83218	0.92579	0.86628	0.68811	0.17391
2192.H03a.Bedroom.Floor.1468.lane5.NoIndex.L005	0.50509	0.4567	0.4646	0.48411	0.49949	0.55568	0.61489	0.61489	0.65738	0.74537	0.77136	0.77126
2192.H03a.Bedroom.Floor.1516.lane5.NoIndex.L005	0	0.0537	0.0522	0.0522	0.0648	0.06886	0.86066	0.94318	0.97335	1.06405	1.13468	0.68578
2192.H03a.Front.Door.Knob.1205.lane5.NoIndex.L005	1.18788	1.08941	1.08941	1.07323	1.04499	1.03266	0.69976	0.82736	0.92063	0.80597	0.85959	1.00435
2192.H03a.Front.Door.Knob.1277.lane5.NoIndex.L005	0.73117	0.67221	0.64839	0.66595	0.65638	0.651	0.78822	0.7753	0.73714	0.80529	0.93583	0.8727
2192.H03a.Front.Door.Knob.1325.lane5.NoIndex.L005	0.88254	0.84445	0.82918	0.82918	0.82084	0.78262	1.01045	1.01531	0.98241	0.96854	0.88372	1.19418
2192.H03a.Front.Door.Knob.1349.lane5.NoIndex.L005	0.73832	0.71263	0.71263	0.71263	0.70554	0.70396	1.15002	1.1709	1.21025	1.3167	1.3495	1.49671
2192.H03a.Front.Door.Knob.1421.lane5.NoIndex.L005	1.14077	1.14047	1.13399	1.11096	1.07642	1.07452	0.81127	0.7807	0.83354	0.85012	0.69179	0.55952
2192.H03a.Front.Door.Knob.1469.lane5.NoIndex.L005	0.02315	0.02024	0.02024	0.01949	0.01949	0.04942	0.76373	0.73065	0.72589	0.61288	0.59025	0.62951
2192.H03a.Kitchen.Counter.1225.lane5.NoIndex.L005	0.28096	0.29439	0.30389	0.3046	0.33358	0.32856	0.49368	0.55495	0.61637	0.689	0.95004	0.90506
2192.H03a.Kitchen.Counter.1249.lane5.NoIndex.L005	0.61477	0.69323	0.68161	0.69658	0.68745	0.68855	0.62103	0.68661	0.71592	0.62568	0.66609	0.46229
2192.H03a.Kitchen.Counter.1273.lane5.NoIndex.L005	0.38889	0.60067	0.60067	0.60067	0.64032	0.643	0.85833	0.9347	1.06316	0.97885	1.1429	0.99746
2192.H03a.Kitchen.Counter.1297.lane5.NoIndex.L005	0.38702	0.39147	0.39147	0.38937	0.3903	0.37564	0.67212	0.70639	0.80913	0.9169	0.95226	0.75451
2192.H03a.Kitchen.Counter.1321.lane5.NoIndex.L005	0.5643	0.47505	0.46109	0.46306	0.46306	0.47692	0.77129	0.78023	0.84628	0.81839	0.83024	0.9075
2192.H03a.Kitchen.Counter.1417.lane5.NoIndex.L005	0	0.0347	0.06582	0.06582	0.06926	0.11228	0.77389	0.5553	0.63066	0.76241	0.8089	0.78386
2192.H03a.Kitchen.Counter.1441.lane5.NoIndex.L005	0.6376	0.63135	0.62579	0.6154	0.60739	0.60474	0.69754	0.79337	0.85714	0.88788	1.08333	1.02642
2192.H03a.Kitchen.Counter.1465.lane5.NoIndex.L005	0.80742	0.76048	0.75818	0.75518	0.74319	0.73519	0.63432	0.53184	0.57276	0.60228	0.62738	0.55093
2192.H03a.Kitchen.Counter.1489.lane5.NoIndex.L005	0.70548	0.69601	0.68484	0.69688	0.69027	0.70224	0.79095	0.84181	0.59261	0.74218	0.49273	0.56884
2192.H03a.Kitchen.Counter.1513.lane5.NoIndex.L005	0.11078	0.10927	0.15132	0.15132	0.15542	0.15542	0.63536	0.76216	1.17125	1.02235	0.6635	0.84733
2192.H03a.Kitchen.Floor.1202.lane2.NoIndex.L002	0.1721	0.15507	0.16432	0.17411	0.17656	0.19387	0.73092	0.78258	0.63768	0.54685	0.67292	0.95476
2192.H03a.Kitchen.Floor.1274.lane5.NoIndex.L005	0.56008	0.64559	0.61709	0.58102	0.60643	0.58448	0.72014	0.70642	0.77216	0.83488	0.86726	0.84921
2192.H03a.Kitchen.Floor.1298.lane5.NoIndex.L005	0.90521	0.82386	0.85047	0.85047	0.86684	0.86993	0.58865	0.57387	0.60864	0.47826	0.48272	0.5404
2192.H03a.Kitchen.Floor.1370.lane5.NoIndex.L005	0.6054	0.56922	0.55145	0.56956	0.56784	0.55932	1.03295	1.04934	0.81484	0.84655	0.94564	1.02428
2192.H03a.Kitchen.Floor.1418.lane5.NoIndex.L005	1.75502	1.49763	1.49763	1.4805	1.43852	1.38387	0.7779	0.87119	1.04739	0.619	0.72609	0.78737
2192.H03a.Kitchen.Floor.1466.lane5.NoIndex.L005	0.11879	0.18078	0.17398	0.16442	0.28574	0.30845	0.69312	0.72343	0.71026	0.83029	0.66782	0.69781
2192.H03a.Kitchen.Floor.1490.lane5.NoIndex.L005	0	0.13973	0.13973	0.13509	0.14688	0.1499	0.86705	0.79183	0.72225	0.74658	0.78041	0.80376
2192.H03a.Kitchen.Floor.1514.lane5.NoIndex.L005	0	0.03661	0.03587	0.08411	0.11243	0.12402	0.74994	0.71159	0.80509	0.92689	1.31611	0.92582
2192.H03a.Kitchen.Light.Switch.1251.lane5.NoIndex.L005	0.20205	0.21663	0.20688	0.27239	0.2643	0.2643	0.81685	0.78035	0.77123	1.04775	0.87379	0.87669
2192.H03a.Kitchen.Light.Switch.1299.lane5.NoIndex.L005	0.8836	0.99329	0.9712	0.97193	0.95657	0.94477	0.80879	0.57592	0.54483	0.52935	0.66333	0.83648
2192.H03a.Kitchen.Light.Switch.1347.lane5.NoIndex.L005	0.5717	0.57824	0.57824	0.57824	0.57824	0.57824	0.97015	0.95907	0.95907	1.14499	1.39239	1.50602
2192.H03a.Kitchen.Light.Switch.1371.lane5.NoIndex.L005	0.09672	0.3244	0.45357	0.4571	0.46327	0.43729	0.79435	0.81846	0.91034	0.82216	0.93246	1.06263
2192.H03a.Kitchen.Light.Switch.1443.lane5.NoIndex.L005	0.36831	0.50046	0.50046	0.56692	0.57845	0.55072	0.69546	0.6133	0.62336	0.66423	0.59939	0.50082
2192.H03a.Kitchen.Light.Switch.1467.lane5.NoIndex.L005	0	0.02766	0.02766	0.02766	0.04447	0.04418	0.69831	0.69831	0.69831	0.81358	0.74635	0.68459
2192.H03a.Kitchen.Light.Switch.1491.lane5.NoIndex.L005	0	0	0	0	0	0	1.23512	1.53514	0.90334	0.54812	0.70255	0.73294
2192.H03a.Kitchen.Light.Switch.1515.lane5.NoIndex.L005	0	0.07817	0.07817	0.0826	0.10221	0.10221	0.73339	0.77249	0.77161	0.88457	0.78706	0.86763
2192.H04a.Bathroom.Door.Knob.1806.lane5.NoIndex.L005	0	0	0	0	0	0	0.70167	0.81872	1.22863	1.3492	0.9697	0.71896
2192.H04a.Bathroom.Door.Knob.1854.lane5.NoIndex.L005	0	0	0	0	0	0	0.39078	0.39078	0.39078	0.56418	0.7689	0.93931
2192.H04a.Bathroom.Door.Knob.1878.lane6.NoIndex.L006	0	0.0092	0.0582	0.05675	0.05617	0.09838	0.85897	0.85269	0.77835	0.68006	0.72234	1.03705
2192.H04a.Bathroom.Door.Knob.1902.lane6.NoIndex.L006	0.01981	0.13068	0.12838	0.15241	0.18553	0.19951	1.06004	1.13182	1.02249	0.6897	0.76982	1.0307
2192.H04a.Bathroom.Door.Knob.2046.lane2.NoIndex.L002	0.09372	0.08757	0.08757	0.08757	0.12753	0.13479	0.71779	0.76038	0.78572	0.70523	0.60474	0.62514
2192.H04a.Bathroom.Door.Knob.2070.lane2.NoIndex.L002	0.06825	0.13176	0.13132	0.17508	0.17763	0.17595	0.60534	0.68819	0.67063	0.85037	0.83921	1.04419
2192.H04a.Bedroom.Floor.1804.lane5.NoIndex.L005	0.11047	0.17503	0.17503	0.17321	0.17321	0.17321	0.5725	0.49548	0.60295	0.70801	0.79327	0.33883
2192.H04a.Bedroom.Floor.1828.lane5.NoIndex.L005	0.31048	0.35928	0.35928	0.35928	0.35928	0.35928	0.7973	0.74432	0.92254	0.5303	0.79545	0.09259
2192.H04a.Bedroom.Floor.1876.lane6.NoIndex.L006	0.11298	0.11232	0.15376	0.15376	0.15376	0.15376	0.49716	0.51826	0.71623	0.71134	0.85565	0.67625
2192.H04a.Bedroom.Floor.1900.lane6.NoIndex.L006	0.24281	0.2595	0.2595	0.28531	0.28147	0.28626	0.68726	1.03882	1.04272	0.73983	0.92523	0.88525
2192.H04a.Bedroom.Floor.1924.lane6.NoIndex.L006	0.06118	0.05993	0.05993	0.05957	0.07037	0.06967	0.83857	0.78598	0.92264	0.86417	1.10115	1.03015
2192.H04a.Bedroom.Floor.2044.lane2.NoIndex.L002	0.12905	0.17845	0.17641	0.17641	0.17641	0.17641	0.63923	0.56694	0.58755	0.7149	0.76374	0.54917
2192.H04a.Bedroom.Floor.2092.lane2.NoIndex.L002	0.05	0.13682	0.13618	0.13584	0.13584	0.1437	0.65149	0.67891	0.8039	0.96443	0.89031	0.6743
2192.H04a.Front.Door.Knob.1805.lane5.NoIndex.L005	0.08385	0.19837	0.19837	0.20953	0.2561	0.25374	0.88652	0.7852	0.93366	0.88899	0.8336	0.76677
2192.H04a.Front.Door.Knob.1829.lane5.NoIndex.L005	0.59575	0.58689	0.57707	0.57707	0.57707	0.558	0.82668	0.88234	0.69369	0.69082	0.57194	0.66726
2192.H04a.Front.Door.Knob.1853.lane5.NoIndex.L005	0.13955	0.14143	0.14143	0.16576	0.16576	0.16925	0.74404	0.84172	0.71566	0.78426	0.99435	0.71342
2192.H04a.Front.Door.Knob.1877.lane6.NoIndex.L006	0	0.06947	0.10557	0.11909	0.14287	0.142	0.90616	0.89181	0.76644	0.85776	1.16895	1.10843
2192.H04a.Front.Door.Knob.1925.lane6.NoIndex.L006	0	0.06044	0.05904	0.05815	0.05815	0.05718	0.77406	0.85102	0.81576	0.70292	0.82967	0.49215
2192.H04a.Front.Door.Knob.2045.lane2.NoIndex.L002	0.069	0.08253	0.08253	0.08253	0.08253	0.08168	0.87016	0.77058	0.90784	1.07923	0.87415	0.70814
2192.H04a.Front.Door.Knob.2093.lane2.NoIndex.L002	0.2643	0.24649	0.24649	0.24358	0.23852	0.26609	0.8172	0.81704	0.80279	0.62309	0.32984	0.44591
2192.H04a.Kitchen.Counter.1849.lane5.NoIndex.L005	0.25893	0.25537	0.25537	0.25537	0.25537	0.25946	0.57864	0.57864	0.78512	0.87093	0.84063	0.87023
2192.H04a.Kitchen.Counter.1897.lane6.NoIndex.L006	0	0	0.00699	0.00699	0.00691	0.01182	0.87361	0.98287	0.96292	1.08552	0.93407	1.13507
2192.H04a.Kitchen.Counter.2041.lane2.NoIndex.L002	0.31957	0.37884	0.37884	0.38023	0.38943	0.38943	0.49132	0.51671	0.68783	0.80769	0.80142	0.65514
2192.H04a.Kitchen.Floor.1802.lane5.NoIndex.L005	0.59636	0.60652	0.60652	0.59724	0.58933	0.57535	0.90133	0.90133	0.76201	0.86609	0.8919	1.02825
2192.H04a.Kitchen.Floor.1850.lane5.NoIndex.L005	0	0.15455	0.15455	0.18119	0.17868	0.17458	0.79717	0.80743	0.85294	0.83908	1.08277	1.03274
2192.H04a.Kitchen.Floor.1898.lane6.NoIndex.L006	0.15449	0.14674	0.1448	0.1448	0.14432	0.15965	0.66268	0.76653	0.89434	0.91927	0.43147	0.44719
2192.H04a.Kitchen.Floor.1922.lane6.NoIndex.L006	0	0.05441	0.07078	0.06981	0.11621	0.11448	0.90916	0.5741	0.58712	0.61655	1.3283	1.58489
2192.H04a.Kitchen.Floor.2090.lane2.NoIndex.L002	0.0959	0.18045	0.18045	0.1738	0.1862	0.18419	0.68258	0.68197	0.60934	0.77994	0.71731	0.79197
2192.H04a.Kitchen.Light.Switch.1827.lane5.NoIndex.L005	0	0	0	0	0	0	0.56134	1.28998	1.28998	1.28998	1.28998	1.5529
2192.H04a.Kitchen.Light.Switch.1875.lane6.NoIndex.L006	0.23917	0.22459	0.23819	0.23819	0.24334	0.2396	1.06717	1.02818	0.94428	0.95112	0.89851	0.69134
2192.H04a.Kitchen.Light.Switch.1899.lane6.NoIndex.L006	0	0	0	0	0	0	0.25157	0.46362	0.46362	0.46362	0.69947	0.93807
2192.H04a.Kitchen.Light.Switch.1923.lane6.NoIndex.L006	0.15633	0.1644	0.20019	0.20509	0.20452	0.20452	0.79753	0.6711	0.65182	0.59176	0.38272	1.1588
2192.H04a.Kitchen.Light.Switch.2043.lane2.NoIndex.L002	0.11044	0.15211	0.14984	0.15589	0.15589	0.15406	0.69858	0.72645	0.72218	0.96927	0.91478	0.44437
2192.H05a.Bedroom.Floor.5003.lane6.NoIndex.L006	0.58898	0.5559	0.54255	0.54255	0.52237	0.5141	0.82124	0.8614	0.77679	0.73387	0.59643	0.70635
2192.H05a.Front.Door.Knob.5004.lane6.NoIndex.L006	0.71082	0.73178	0.73178	0.73178	0.73178	0.81601	0.51831	0.59635	0.61141	0.69798	0.82218	0.6672
2192.H05a.Kitchen.Counter.5000.lane6.NoIndex.L006	0.53711	0.52934	0.52934	0.52934	0.52934	0.53017	0.50586	0.54251	0.50973	0.59901	0.60397	0.76974
2192.H05a.Kitchen.Light.Switch.5002.lane1.NoIndex.L001	0.04924	0.0981	0.0981	0.0981	0.09785	0.11072	0.79842	0.81224	0.86949	0.9352	0.58117	0.80018
2192.H05b.Bathroom.Door.Knob.2406.lane2.NoIndex.L002	0.18875	0.26202	0.26202	0.26092	0.25689	0.25689	0.83127	0.83127	0.58584	0.62611	1.00176	0.94763
2192.H05b.Bathroom.Door.Knob.2430.lane2.NoIndex.L002	0.24209	0.24531	0.24531	0.24233	0.24726	0.27099	0.72347	0.68905	0.69708	0.44519	0.37331	0.67481
2192.H05b.Bathroom.Door.Knob.2454.lane2.NoIndex.L002	0	0	0	0	0	0	0.64435	0.64435	0.86393	0.86393	1.08548	1.76406
2192.H05b.Bathroom.Door.Knob.2478.lane5.NoIndex.L005	0.13006	0.18898	0.18555	0.18418	0.18418	0.19388	0.53649	0.61104	0.65701	0.73293	0.77967	0.6823
2192.H05b.Bathroom.Door.Knob.2526.lane5.NoIndex.L005	0	0	0	0	0.0125	0.0125	0.38915	0.38915	0.43125	0.35381	0.48958	0.73164
2192.H05b.Bathroom.Door.Knob.2574.lane5.NoIndex.L005	0	0.03176	0.03126	0.03126	0.03087	0.04116	0.82349	0.83097	0.64205	0.71036	0.78265	1.03618
2192.H05b.Bathroom.Door.Knob.2598.lane5.NoIndex.L005	0.11703	0.10669	0.10669	0.10669	0.13426	0.13382	1.14917	0.68345	0.86903	0.86903	0.80084	0.88007
2192.H05b.Bathroom.Door.Knob.2622.lane5.NoIndex.L005	0	0	0	0	0	0	0.74314	0.74314	0.75969	0.92542	0.98799	1.19835
2192.H05b.Bathroom.Door.Knob.2670.lane5.NoIndex.L005	0.04692	0.04663	0.04663	0.04663	0.04663	0.04663	1.18319	0.5829	0.5829	0.4345	0.66555	0.66553
2192.H05b.Bathroom.Door.Knob.2718.lane5.NoIndex.L005	0	0	0	0.04248	0.04248	0.04248	0.59557	0.69637	0.86631	0.84197	1.02897	1.08243
2192.H05b.Bathroom.Door.Knob.2742.lane5.NoIndex.L005	0	0	0	0	0	0	0.7711	0.88342	1.11557	1.3276	0.76365	0.8111
2192.H05b.Bathroom.Door.Knob.2766.lane6.NoIndex.L006	0	0.06631	0.09587	0.09315	0.09657	0.13374	1.14954	1.19244	1.09252	1.25683	0.9165	1.06212
2192.H05b.Bathroom.Door.Knob.2814.lane6.NoIndex.L006	0	0.02028	0.05499	0.05499	0.06458	0.07335	0.66168	0.56926	0.58295	0.53227	0.79357	0.87473
2192.H05b.Bathroom.Door.Knob.2838.lane1.NoIndex.L001	0	0	0	0	0	0	0.62112	0.71586	0.77255	0.8484	1.24131	0.5248
2192.H05b.Bathroom.Door.Knob.2886.lane1.NoIndex.L001	0.09751	0.08447	0.16336	0.16027	0.15436	0.2077	0.74352	0.77565	0.7899	0.88249	0.44207	0.46849
2192.H05b.Bathroom.Door.Knob.2910.lane1.NoIndex.L001	0	0	0	0	0	0	0.84445	0.76454	0.76454	0.74305	0.82118	1.02636
2192.H05b.Bathroom.Door.Knob.2958.lane1.NoIndex.L001	0	0	0	0	0	0	0.81725	0.79282	0.83915	0.83915	0.94498	0.88325
2192.H05b.Bedroom.Floor.2404.lane2.NoIndex.L002	0.26248	0.26248	0.27128	0.26841	0.26841	0.26841	0.63718	0.71101	0.69696	0.44664	0.53702	0.54612
2192.H05b.Bedroom.Floor.2476.lane5.NoIndex.L005	0.15306	0.2302	0.2302	0.22766	0.22551	0.22373	0.587	0.69864	0.83472	0.44391	0.11715	0.1648
2192.H05b.Bedroom.Floor.2524.lane5.NoIndex.L005	0.09227	0.10953	0.10953	0.12229	0.12057	0.12057	0.47725	0.57278	0.63607	0.55908	0.6806	0.80212
2192.H05b.Bedroom.Floor.2548.lane5.NoIndex.L005	0.3096	0.30496	0.30095	0.29753	0.29753	0.30601	0.66278	0.6953	0.55958	0.51053	0.64535	0.54185
2192.H05b.Bedroom.Floor.2572.lane5.NoIndex.L005	0.046	0.12798	0.12576	0.12576	0.12576	0.13782	0.77898	0.82271	0.3082	0.26641	0.1775	0.27062
2192.H05b.Bedroom.Floor.2692.lane5.NoIndex.L005	0.40136	0.38379	0.38379	0.38379	0.37752	0.38393	0.5406	0.68882	0.82076	0.524	0.72111	0.71046
2192.H05b.Bedroom.Floor.2716.lane5.NoIndex.L005	0	0.03161	0.03161	0.09656	0.10341	0.15093	0.72303	0.80184	0.86196	0.92696	0.80183	0.84371
2192.H05b.Bedroom.Floor.2740.lane5.NoIndex.L005	0	0.09292	0.10342	0.10342	0.10342	0.10685	0.28779	0.40827	0.42361	0.62744	0.49831	0.7499
2192.H05b.Bedroom.Floor.2764.lane6.NoIndex.L006	0	0.0513	0.0513	0.05071	0.04968	0.04968	0.79456	0.60526	0.71611	0.67635	0.75709	0.4574
2192.H05b.Bedroom.Floor.2788.lane6.NoIndex.L006	0	0.00967	0.02651	0.03974	0.05028	0.04918	0.94181	0.78368	0.79249	0.76967	0.69056	0.80661
2192.H05b.Bedroom.Floor.2812.lane6.NoIndex.L006	0.25865	0.2523	0.2506	0.2506	0.2506	0.24604	0.42663	0.42663	0.48955	0.7017	0.23952	0.14159
2192.H05b.Bedroom.Floor.2908.lane1.NoIndex.L001	0.11192	0.11937	0.11937	0.12355	0.13137	0.13739	0.52404	0.5287	0.65746	0.39827	0.50919	0.53726
2192.H05b.Bedroom.Floor.2956.lane1.NoIndex.L001	0.0956	0.10637	0.10637	0.11363	0.11127	0.1087	0.80054	0.67548	0.57973	0.69208	0.94697	0.5664
2192.H05b.Bedroom.Floor.2980.lane1.NoIndex.L001	0	0	0	0.04534	0.0452	0.04402	0.51637	0.58555	0.57504	0.70378	0.87676	0.94546
2192.H05b.Front.Door.Knob.2453.lane2.NoIndex.L002	0.22157	0.26044	0.30976	0.30075	0.2997	0.29709	0.60328	0.68848	0.76083	0.50583	0.57343	0.71684
2192.H05b.Front.Door.Knob.2477.lane5.NoIndex.L005	0.37471	0.37973	0.36942	0.36899	0.38128	0.36746	0.76766	0.75291	0.67973	0.77025	0.48392	0.36602
2192.H05b.Front.Door.Knob.2501.lane5.NoIndex.L005	0.48272	0.60624	0.59287	0.58142	0.58142	0.59306	0.70524	0.59309	0.69552	0.55791	0.71141	0.63009
2192.H05b.Front.Door.Knob.2549.lane5.NoIndex.L005	0.24427	0.29225	0.30681	0.30589	0.30006	0.29984	0.68137	0.57157	0.56973	0.47532	0.6837	0.77623
2192.H05b.Front.Door.Knob.2669.lane5.NoIndex.L005	0	0	0	0	0	0	0.92809	0.89244	0.89244	1.0336	0.65598	0.64416
2192.H05b.Front.Door.Knob.2693.lane5.NoIndex.L005	0.30972	0.30187	0.30187	0.29722	0.28975	0.32784	0.46858	0.35654	0.45326	0.52035	0.76788	1.0491
2192.H05b.Front.Door.Knob.2741.lane5.NoIndex.L005	0	0	0	0	0	0	0.28542	0.78766	0.78766	0.78766	0.78766	0.78766
2192.H05b.Front.Door.Knob.2789.lane6.NoIndex.L006	0	0.01418	0.01418	0.0141	0.0141	0.01693	0.70026	0.72106	0.73088	0.74172	0.44369	0.53398
2192.H05b.Front.Door.Knob.2813.lane6.NoIndex.L006	0.11001	0.2774	0.2774	0.31343	0.31343	0.32753	0.47633	0.46306	0.59787	0.69512	0.63459	0.63392
2192.H05b.Front.Door.Knob.2861.lane1.NoIndex.L001	0	0	0	0	0	0	1.12253	0.53387	0.53387	0.64878	0.48647	0.4442
2192.H05b.Front.Door.Knob.2957.lane1.NoIndex.L001	0	0	0	0	0	0	0.69264	0.69264	0.69264	0.69264	0.49645	0.72917
2192.H05b.Kitchen.Counter.2449.lane2.NoIndex.L002	0.23187	0.225	0.225	0.225	0.23257	0.23056	0.8297	0.8297	0.56072	0.8004	0.56859	0.41103
2192.H05b.Kitchen.Counter.2473.lane5.NoIndex.L005	0.34258	0.36224	0.36224	0.35639	0.35125	0.35125	0.93466	0.93466	0.93466	1.024	1.31864	0.63448
2192.H05b.Kitchen.Counter.2521.lane5.NoIndex.L005	0.29991	0.29105	0.29105	0.3015	0.3015	0.3015	0.53324	0.59796	0.29796	0.5074	0.52656	0.69209
2192.H05b.Kitchen.Counter.2593.lane5.NoIndex.L005	0	0.05197	0.1502	0.1502	0.15174	0.15665	0.48983	0.50651	0.55395	0.58563	0.6096	0.64003
2192.H05b.Kitchen.Counter.2617.lane5.NoIndex.L005	0	0	0	0	0.02622	0.03042	0.75551	0.86808	0.91966	0.73899	1.04195	0.66993
2192.H05b.Kitchen.Counter.2641.lane5.NoIndex.L005	0.05109	0.18687	0.18687	0.18333	0.18333	0.21047	0.77432	0.73194	0.68981	0.59721	0.87565	0.75861
2192.H05b.Kitchen.Counter.2689.lane5.NoIndex.L005	0.18195	0.16108	0.16108	0.15544	0.15544	0.16427	0.58191	0.4479	0.47189	0.43911	0.50364	0.62709
2192.H05b.Kitchen.Counter.2713.lane5.NoIndex.L005	0	0	0	0	0.00489	0.00489	0.67379	0.68786	0.53117	0.63043	0.68652	0.43452
2192.H05b.Kitchen.Counter.2737.lane5.NoIndex.L005	0.03473	0.03376	0.03898	0.03898	0.03889	0.03889	0.54697	0.60634	0.90579	1.14134	1.16822	0.79278
2192.H05b.Kitchen.Counter.2761.lane6.NoIndex.L006	0.23906	0.23698	0.23342	0.23179	0.23122	0.23589	0.99631	0.83836	0.83901	0.86928	0.93427	0.49645
2192.H05b.Kitchen.Counter.2833.lane1.NoIndex.L001	0.10092	0.09134	0.0899	0.0899	0.08909	0.0877	0.68602	0.69618	0.53523	0.68971	0.55939	0.55956
2192.H05b.Kitchen.Counter.2881.lane1.NoIndex.L001	0.09986	0.11946	0.11714	0.11615	0.11615	0.1184	0.75977	0.75593	0.83527	0.94386	0.67347	0.34515
2192.H05b.Kitchen.Counter.2953.lane1.NoIndex.L001	0	0.00788	0.00788	0.01358	0.01358	0.04313	0.44404	0.4564	0.49652	0.61551	0.60943	0.66117
2192.H05b.Kitchen.Floor.2402.lane2.NoIndex.L002	0.41171	0.39519	0.39519	0.39519	0.39325	0.38871	0.73888	0.76523	0.95662	1.12615	0.82655	0.88434
2192.H05b.Kitchen.Floor.2450.lane2.NoIndex.L002	0.11851	0.12007	0.12007	0.1181	0.16349	0.16141	0.39716	0.42862	0.4868	0.454	1.07027	0.88095
2192.H05b.Kitchen.Floor.2474.lane5.NoIndex.L005	0.32676	0.28763	0.38273	0.39172	0.39514	0.4013	0.77354	0.68911	0.61399	0.62174	0.54471	0.80325
2192.H05b.Kitchen.Floor.2522.lane5.NoIndex.L005	0.42011	0.35156	0.38252	0.38252	0.35769	0.35258	0.55006	0.56589	0.62242	0.57631	0.55969	0.66136
2192.H05b.Kitchen.Floor.2546.lane5.NoIndex.L005	0.36759	0.47843	0.46719	0.53832	0.53832	0.54448	0.58367	0.61641	0.60702	0.58898	0.57243	0.63833
2192.H05b.Kitchen.Floor.2594.lane5.NoIndex.L005	0	0	0	0	0	0.0202	0.89442	0.80393	0.84199	1.02925	0.6991	0.80761
2192.H05b.Kitchen.Floor.2618.lane5.NoIndex.L005	0	0	0	0	0	0	0.64711	0.63907	0.71146	0.6999	0.85512	0.58346
2192.H05b.Kitchen.Floor.2642.lane5.NoIndex.L005	0	0.21638	0.2136	0.2136	0.2136	0.21173	0.57961	0.66652	0.8311	0.85841	1.13242	0.70509
2192.H05b.Kitchen.Floor.2762.lane6.NoIndex.L006	0	0.01719	0.01669	0.01669	0.02716	0.02716	0.82198	0.86571	0.92086	0.71944	0.78097	0.99597
2192.H05b.Kitchen.Floor.2786.lane6.NoIndex.L006	0	0.00801	0.00801	0.00801	0.00794	0.00789	0.55267	0.55267	0.42433	0.49215	0.65098	0.58617
2192.H05b.Kitchen.Floor.2810.lane6.NoIndex.L006	0	0	0	0	0	0	1.76369	1.76369	1.76369	1.76369	1.05439	1.31937
2192.H05b.Kitchen.Floor.2834.lane1.NoIndex.L001	0.32535	0.32861	0.32395	0.36423	0.36046	0.36664	0.74671	0.76914	0.85716	0.88164	0.88913	1.03525
2192.H05b.Kitchen.Floor.2858.lane1.NoIndex.L001	0	0.023	0.02274	0.02274	0.02274	0.02274	0.71113	0.53207	0.63058	0.69241	0.41526	0.66519
2192.H05b.Kitchen.Floor.2906.lane1.NoIndex.L001	0.2525	0.2525	0.2525	0.2525	0.2525	0.2525	0.39867	0.39867	0.39867	0.39867	0.44052	0.73603
2192.H05b.Kitchen.Floor.2930.lane1.NoIndex.L001	0	0	0	0	0	0	0.31579	0.31579	0.50467	0.50467	1.05882	1.65217
2192.H05b.Kitchen.Floor.2954.lane1.NoIndex.L001	0.08753	0.08053	0.08053	0.08003	0.07913	0.11434	0.81792	0.83615	0.69709	0.74015	0.64682	0.64046
2192.H05b.Kitchen.Floor.2978.lane1.NoIndex.L001	0	0	0	0	0	0.00362	0.74941	0.78929	0.81487	0.5766	0.70687	0.77535
2192.H05b.Kitchen.Light.Switch.2403.lane2.NoIndex.L002	0.29843	0.30068	0.30383	0.30383	0.28612	0.27916	0.59415	0.67313	0.63461	0.59006	0.57544	0.45585
2192.H05b.Kitchen.Light.Switch.2451.lane2.NoIndex.L002	0.1186	0.12342	0.12296	0.12773	0.12462	0.16346	0.89707	1.0252	0.71037	0.70997	0.48186	0.7907
2192.H05b.Kitchen.Light.Switch.2475.lane5.NoIndex.L005	0.26298	0.31972	0.32041	0.33075	0.34093	0.32455	0.79425	0.72784	0.88618	0.82508	0.66754	0.78727
2192.H05b.Kitchen.Light.Switch.2499.lane5.NoIndex.L005	0	0	0	0	0	0	0.50712	0.50712	0.36633	0.41127	0.54733	0.70443
2192.H05b.Kitchen.Light.Switch.2547.lane5.NoIndex.L005	0.52258	0.44505	0.44505	0.43355	0.44178	0.43215	0.56679	0.57452	0.65874	0.76285	0.83015	0.77272
2192.H05b.Kitchen.Light.Switch.2571.lane5.NoIndex.L005	0	0.02655	0.02655	0.02634	0.02634	0.02619	0.44596	0.39107	0.45932	0.51656	0.76089	0.74621
2192.H05b.Kitchen.Light.Switch.2667.lane5.NoIndex.L005	0	0	0	0	0	0	0.45266	0.45266	0.51084	0.54969	0.68609	0.63283
2192.H05b.Kitchen.Light.Switch.2715.lane5.NoIndex.L005	0.23847	0.39772	0.42081	0.43264	0.42527	0.42246	0.66346	0.65724	0.68467	0.74046	0.72364	0.71014
2192.H05b.Kitchen.Light.Switch.2739.lane5.NoIndex.L005	0.03614	0.03473	0.03473	0.03473	0.03473	0.03805	1.07302	1.19228	1.17154	1.28826	1.02151	1.06498
2192.H05b.Kitchen.Light.Switch.2787.lane6.NoIndex.L006	0.11887	0.13077	0.13077	0.13077	0.13077	0.13262	0.92004	0.92004	0.92004	0.8606	0.83846	0.91458
2192.H05b.Kitchen.Light.Switch.2811.lane6.NoIndex.L006	0	0.01244	0.01244	0.01244	0.01244	0.01244	0.59419	0.73249	0.73249	0.95571	0.86758	0.85267
2192.H05b.Kitchen.Light.Switch.2835.lane1.NoIndex.L001	0.40896	0.37399	0.36564	0.36564	0.36433	0.36317	0.81764	0.85184	0.76266	0.6422	0.61279	0.58303
2192.H05b.Kitchen.Light.Switch.2859.lane1.NoIndex.L001	0.0237	0.03739	0.03739	0.03739	0.03739	0.03739	0.87932	0.78373	0.85391	0.89155	0.65382	0.74819
2192.H05b.Kitchen.Light.Switch.2883.lane1.NoIndex.L001	0.03706	0.1341	0.13216	0.14467	0.14447	0.14447	0.8242	0.84466	0.73524	0.80396	0.82684	1.08691
2192.H05b.Kitchen.Light.Switch.2931.lane1.NoIndex.L001	0	0.02107	0.0209	0.07604	0.1232	0.12054	0.61351	0.55964	0.58275	0.59959	0.73429	0.65595
2192.H05b.Kitchen.Light.Switch.2979.lane1.NoIndex.L001	0	0.01389	0.01389	0.01389	0.01389	0.01389	0.44989	0.47422	0.58961	0.58961	0.7079	0.75019
2192.H06a.Front.Door.Knob.3005.lane1.NoIndex.L001	0.1202	0.10079	0.15136	0.1509	0.14918	0.14789	0.8315	0.8408	0.82717	0.86157	0.71481	0.85113
2192.H06a.Front.Door.Knob.3029.lane1.NoIndex.L001	0	0	0	0	0	0	0.51615	0.49225	0.51613	0.56421	0.68168	0.76831
2192.H06a.Kitchen.Counter.3001.lane1.NoIndex.L001	1.44789	1.35227	1.35227	1.35227	1.35227	1.35227	0.50932	0.56971	0.45087	0.52659	0.52645	0.67413
2192.H06a.Kitchen.Counter.3025.lane1.NoIndex.L001	1.25945	1.12024	1.10361	1.10361	1.08182	1.07736	0.56946	0.60384	0.75985	0.63945	0.58903	0.64922
2192.H06a.Kitchen.Floor.3026.lane1.NoIndex.L001	0	0	0	0	0.00742	0.01088	0.50325	0.50325	0.58634	0.56523	0.8253	0.9508
2192.H06b.Bathroom.Door.Knob.3054.lane1.NoIndex.L001	0.27786	0.35511	0.35398	0.35398	0.37117	0.37117	0.34775	0.39405	0.75045	0.75045	0.52626	0.72067
2192.H06b.Bathroom.Door.Knob.3102.lane1.NoIndex.L001	0	0	0	0.05713	0.05713	0.05713	0.42534	0.54274	0.54274	0.60635	0.73673	0.66509
2192.H06b.Bathroom.Door.Knob.3150.lane5.NoIndex.L005	0.11301	0.16488	0.16488	0.17468	0.17468	0.17468	0.56253	0.62277	0.48253	0.68463	0.75761	0.72007
2192.H06b.Bathroom.Door.Knob.3174.lane2.NoIndex.L002	0.08484	0.12021	0.11822	0.12947	0.14094	0.14776	0.50746	0.58526	0.79579	0.58297	0.72043	0.57575
2192.H06b.Bathroom.Door.Knob.3198.lane2.NoIndex.L002	0	0.04708	0.04651	0.04651	0.04606	0.04606	0.58243	0.64608	0.75941	0.84952	1.03336	0.74052
2192.H06b.Bathroom.Door.Knob.3222.lane2.NoIndex.L002	0	0	0	0	0	0	0.94468	0.52301	0.53021	0.68259	0.83423	0.7601
2192.H06b.Bathroom.Door.Knob.3246.lane2.NoIndex.L002	0.05565	0.0746	0.07329	0.07241	0.07165	0.07135	0.63505	0.66496	0.73052	0.69341	0.70518	0.673
2192.H06b.Bathroom.Door.Knob.3318.lane5.NoIndex.L005	0	0.01212	0.01212	0.01212	0.01212	0.01207	0.7794	0.7794	0.77195	0.80497	0.85621	1.24821
2192.H06b.Bathroom.Door.Knob.3366.lane5.NoIndex.L005	0.11664	0.13882	0.13882	0.13773	0.16309	0.16203	0.43173	0.55612	0.58657	0.61637	0.7809	0.84513
2192.H06b.Bedroom.Floor.3052.lane1.NoIndex.L001	2.12548	1.84419	1.7825	1.7825	1.77306	1.78233	0.39371	0.34528	0.34895	0.48917	0.78255	0.65054
2192.H06b.Bedroom.Floor.3076.lane1.NoIndex.L001	0.10516	0.37721	0.37562	0.38887	0.37797	0.38143	0.51626	0.71461	0.64253	0.61378	0.45454	0.4571
2192.H06b.Bedroom.Floor.3100.lane1.NoIndex.L001	0.14403	0.14803	0.16085	0.16061	0.15957	0.16019	0.9205	0.99683	1.08395	1.18022	0.76968	1.05945
2192.H06b.Bedroom.Floor.3148.lane5.NoIndex.L005	0.16189	0.2071	0.2199	0.23188	0.23081	0.22921	0.51096	0.47234	0.53859	0.64529	0.77172	0.73561
2192.H06b.Bedroom.Floor.3172.lane2.NoIndex.L002	0.32595	0.3868	0.37469	0.34689	0.37876	0.37726	0.51845	0.51162	0.59993	0.37597	0.34023	0.40202
2192.H06b.Bedroom.Floor.3196.lane2.NoIndex.L002	0.0822	0.2562	0.2556	0.2556	0.24684	0.24684	0.61299	0.62746	0.69787	0.67409	0.71366	0.58564
2192.H06b.Bedroom.Floor.3220.lane2.NoIndex.L002	0	0	0	0	0	0.00831	0.67271	0.46151	0.55943	0.56786	0.56889	0.50091
2192.H06b.Bedroom.Floor.3268.lane2.NoIndex.L002	0.22045	0.25072	0.25072	0.24267	0.2532	0.24994	0.76448	0.84674	0.76624	0.75727	0.64051	0.85753
2192.H06b.Bedroom.Floor.3316.lane5.NoIndex.L005	0.3184	0.31348	0.32492	0.30589	0.29942	0.28074	0.72481	0.70875	0.79278	0.81079	0.75742	0.85791
2192.H06b.Bedroom.Floor.3340.lane5.NoIndex.L005	0.04152	0.03885	0.03885	0.03885	0.04207	0.04169	0.59563	0.44937	0.50419	0.52238	0.58133	0.62058
2192.H06b.Bedroom.Floor.3364.lane5.NoIndex.L005	0.18739	0.18073	0.20074	0.20074	0.19808	0.20383	0.60656	0.71472	0.73169	0.64543	0.80975	0.66334
2192.H06b.Front.Door.Knob.3053.lane1.NoIndex.L001	0.04165	0.04042	0.04042	0.0399	0.05888	0.05808	0.59227	0.6326	0.55941	0.53244	0.53477	0.71433
2192.H06b.Front.Door.Knob.3077.lane1.NoIndex.L001	0.02346	0.02286	0.02286	0.02286	0.02286	0.02286	0.70473	0.70473	0.68926	0.76337	0.84395	1.05027
2192.H06b.Front.Door.Knob.3101.lane1.NoIndex.L001	0	0	0	0	0	0	0.73215	0.81308	0.81308	1.0704	1.00724	0.84744
2192.H06b.Front.Door.Knob.3125.lane5.NoIndex.L005	0.10459	0.10674	0.10665	0.11944	0.11787	0.12333	0.61841	0.56095	0.60342	0.59668	0.73971	0.68856
2192.H06b.Front.Door.Knob.3173.lane2.NoIndex.L002	0	0.04134	0.04134	0.10912	0.1158	0.11387	0.57911	0.57911	0.59635	0.58697	0.6315	0.78002
2192.H06b.Front.Door.Knob.3197.lane2.NoIndex.L002	0	0	0.00464	0.00464	0.00464	0.00464	0.09324	0.12944	0.29071	0.29071	0.47689	0.74074
2192.H06b.Front.Door.Knob.3221.lane2.NoIndex.L002	0	0	0	0	0	0	1.12033	1.12033	1.12033	1.12033	1.36265	1.71506
2192.H06b.Front.Door.Knob.3269.lane2.NoIndex.L002	0	0.02079	0.02073	0.02073	0.02073	0.02073	0.48036	0.5089	0.55061	0.58002	0.71804	0.60291
2192.H06b.Front.Door.Knob.3341.lane5.NoIndex.L005	0	0	0	0	0	0	0.79152	0.79152	0.58376	0.75744	0.88333	0.77697
2192.H06b.Front.Door.Knob.3365.lane5.NoIndex.L005	0.1992	0.18717	0.173	0.16593	0.1799	0.17862	0.5992	0.62825	0.67622	0.73504	0.7542	0.56345
2192.H06b.Kitchen.Counter.3073.lane1.NoIndex.L001	0	0.01701	0.01681	0.01681	0.01681	0.01681	0.56455	0.53367	0.66171	0.57578	0.69237	0.68747
2192.H06b.Kitchen.Counter.3097.lane1.NoIndex.L001	0.10931	0.10245	0.10122	0.11006	0.12718	0.12718	0.61009	0.62285	0.6397	0.78218	0.84195	0.6604
2192.H06b.Kitchen.Counter.3145.lane5.NoIndex.L005	0.12263	0.12074	0.12074	0.11787	0.20559	0.19856	0.53642	0.57179	0.6889	0.61525	0.88189	0.63256
2192.H06b.Kitchen.Counter.3169.lane5.NoIndex.L005	0	0.02373	0.02373	0.02344	0.02293	0.02273	0.63102	0.61946	0.6242	0.56055	0.68577	0.61678
2192.H06b.Kitchen.Counter.3193.lane2.NoIndex.L002	0.28973	0.31436	0.38115	0.36695	0.37434	0.37434	0.68203	0.65097	0.64681	0.6604	0.95005	0.61501
2192.H06b.Kitchen.Counter.3217.lane2.NoIndex.L002	0	0	0	0	0.00496	0.00496	0.77852	0.74966	0.6383	0.78849	0.60822	0.78101
2192.H06b.Kitchen.Counter.3241.lane2.NoIndex.L002	1.74008	1.56152	1.56021	1.51119	1.4963	1.46834	0.61241	0.61241	0.38854	0.40356	0.62685	0.60503
2192.H06b.Kitchen.Counter.3265.lane2.NoIndex.L002	0.08829	0.12605	0.121	0.11769	0.11397	0.18034	0.86228	0.75411	0.76138	0.73397	0.62601	0.82912
2192.H06b.Kitchen.Counter.3289.lane2.NoIndex.L002	0.13921	0.22077	0.22077	0.22077	0.23086	0.23843	0.82823	0.8164	0.87155	1.04253	1.44884	1.80475
2192.H06b.Kitchen.Counter.3313.lane5.NoIndex.L005	0.16229	0.17611	0.18862	0.18494	0.19303	0.20355	0.58664	0.63999	0.50586	0.40109	0.49689	0.48412
2192.H06b.Kitchen.Counter.3337.lane5.NoIndex.L005	0.95361	1.00065	1.00063	0.97922	0.94853	0.93442	0.52017	0.46842	0.5047	0.48434	0.39936	0.46038
2192.H06b.Kitchen.Floor.3050.lane1.NoIndex.L001	0	0.0149	0.01472	0.01442	0.01442	0.01439	0.70776	0.70776	0.71564	0.72727	0.85132	0.80259
2192.H06b.Kitchen.Floor.3074.lane1.NoIndex.L001	0.15635	0.15352	0.16705	0.16207	0.16207	0.16827	0.532	0.59574	0.60857	0.65318	0.70065	0.99298
2192.H06b.Kitchen.Floor.3098.lane1.NoIndex.L001	0	0	0	0	0	0.00399	0.69433	0.72302	0.78386	0.61804	0.55439	0.69788
2192.H06b.Kitchen.Floor.3146.lane5.NoIndex.L005	0	0	0	0	0	0	0.60308	0.53974	0.53974	0.53974	0.6227	0.63266
2192.H06b.Kitchen.Floor.3170.lane5.NoIndex.L005	0	0	0	0	0	0	0.81542	0.81542	1.05168	0.87371	0.86631	1.00036
2192.H06b.Kitchen.Floor.3218.lane2.NoIndex.L002	0.07056	0.08919	0.08919	0.08898	0.08898	0.08877	0.54753	0.58386	0.51546	0.54056	0.65701	0.61264
2192.H06b.Kitchen.Floor.3242.lane2.NoIndex.L002	0	0	0	0.01311	0.09056	0.09056	0.59944	0.5858	0.54935	0.62912	0.73679	0.75347
2192.H06b.Kitchen.Floor.3290.lane2.NoIndex.L002	0.08907	0.07959	0.07959	0.07433	0.09829	0.19138	0.58492	0.69882	0.72823	1.02413	0.93804	0.59155
2192.H06b.Kitchen.Floor.3314.lane5.NoIndex.L005	0.13879	0.1932	0.20454	0.20436	0.19701	0.20219	0.60851	0.66168	0.66372	0.59365	0.70969	0.72015
2192.H06b.Kitchen.Floor.3362.lane5.NoIndex.L005	0.09889	0.12458	0.12458	0.12305	0.12305	0.12402	0.68707	0.66988	0.44112	0.52776	0.63598	0.70767
2192.H06b.Kitchen.Light.Switch.3051.lane1.NoIndex.L001	0	0	0	0	0	0	0.43339	0.59238	0.72329	0.74406	0.66794	0.75232
2192.H06b.Kitchen.Light.Switch.3075.lane1.NoIndex.L001	0.02649	0.17577	0.19242	0.18956	0.18497	0.19704	0.5484	0.48805	0.47042	0.54987	0.54224	0.54073
2192.H06b.Kitchen.Light.Switch.3147.lane5.NoIndex.L005	0.01592	0.02962	0.0293	0.0293	0.0293	0.0293	0.52133	0.55348	0.55348	0.73283	0.58972	0.67647
2192.H06b.Kitchen.Light.Switch.3195.lane2.NoIndex.L002	0.09691	0.08595	0.08431	0.22807	0.22425	0.23316	0.87932	0.63469	0.76546	0.61915	0.69098	0.69717
2192.H06b.Kitchen.Light.Switch.3219.lane2.NoIndex.L002	0	0	0	0	0	0	0.66277	0.66277	0.66277	0.58277	0.6644	0.61792
2192.H06b.Kitchen.Light.Switch.3243.lane2.NoIndex.L002	0.15877	0.13301	0.13003	0.19599	0.19293	0.20509	0.35755	0.34799	0.40565	0.35602	0.42214	0.55975
2192.H06b.Kitchen.Light.Switch.3267.lane2.NoIndex.L002	0	0	0	0	0	0.03378	0.64933	0.7258	0.7258	0.77563	0.61974	0.7831
2192.H06b.Kitchen.Light.Switch.3315.lane5.NoIndex.L005	0.04225	0.04179	0.04179	0.04179	0.05218	0.06252	0.52399	0.56169	0.61149	0.67016	0.68062	0.59431
2192.H06b.Kitchen.Light.Switch.3339.lane5.NoIndex.L005	0.03768	0.03749	0.03749	0.03749	0.03749	0.03749	0.45241	0.45452	0.49263	0.5594	0.5151	0.73343
2192.H06b.Kitchen.Light.Switch.3363.lane5.NoIndex.L005	0.11568	0.2114	0.20652	0.20261	0.20436	0.20514	0.51867	0.64304	0.70996	0.77899	0.8721	0.98118
2192.H07a.Bathroom.Door.Knob.3630.lane5.NoIndex.L005	0.06381	0.06253	0.06253	0.06573	0.065	0.06465	0.41753	0.36937	0.48075	0.51408	0.60125	0.67658
2192.H07a.Bathroom.Door.Knob.3654.lane2.NoIndex.L002	0.10105	0.22798	0.23975	0.23559	0.23465	0.23465	0.71361	0.76358	0.85678	0.79359	0.6309	0.71067
2192.H07a.Bathroom.Door.Knob.3678.lane2.NoIndex.L002	0	0	0	0	0	0	0.39964	0.56235	0.56235	0.3655	0.33832	0.37431
2192.H07a.Bathroom.Door.Knob.3726.lane2.NoIndex.L002	0.11684	0.11557	0.11557	0.11557	0.13842	0.13842	0.58977	0.58977	0.45952	0.52897	0.98592	0.28571
2192.H07a.Bedroom.Floor.3676.lane2.NoIndex.L002	0.16939	0.1613	0.15713	0.22207	0.22156	0.2131	0.73262	0.71331	0.82786	0.87243	0.9627	0.666
2192.H07a.Bedroom.Floor.3724.lane2.NoIndex.L002	0.0048	0.10398	0.11375	0.11318	0.113	0.113	0.33816	0.4303	0.60185	0.69839	0.70427	0.80016
2192.H07a.Front.Door.Knob.3629.lane5.NoIndex.L005	0.0442	0.04303	0.04303	0.04648	0.04761	0.04718	0.52252	0.49603	0.53521	0.56362	0.6056	0.45978
2192.H07a.Front.Door.Knob.3653.lane2.NoIndex.L002	0	0.1154	0.1154	0.11257	0.11257	0.1105	0.79161	0.83705	0.87533	0.83786	0.88086	0.66447
2192.H07a.Front.Door.Knob.3725.lane2.NoIndex.L002	0.18193	0.20538	0.19454	0.1901	0.1901	0.30743	0.70021	0.70784	0.76623	0.83973	0.78964	0.54859
2192.H07a.Front.Door.Knob.3749.lane2.NoIndex.L002	1	0.73904	0.73904	0.63452	0.61166	0.53762	0.73733	0.82586	0.88941	0.80542	1.02221	1.324
2192.H07a.Front.Door.Knob.3773.lane2.NoIndex.L002	0.77941	0.75653	0.75653	0.75653	0.75653	0.75653	0.72799	0.88768	0.97173	1.1438	0.57735	0.47484
2192.H07a.Kitchen.Counter.3625.lane5.NoIndex.L005	0.6891	0.53135	0.52042	0.49951	0.4963	0.49825	0.56556	0.61386	0.61214	0.70919	0.59716	0.65973
2192.H07a.Kitchen.Counter.3673.lane2.NoIndex.L002	0.38575	0.43027	0.45622	0.44479	0.48287	0.63655	0.75072	0.70708	0.71217	0.67128	0.6445	0.72539
2192.H07a.Kitchen.Counter.3721.lane2.NoIndex.L002	0.97338	0.9361	0.9166	0.9171	0.9171	0.89378	0.622	0.71847	0.5386	0.66092	0.62717	0.71471
2192.H07a.Kitchen.Counter.3745.lane2.NoIndex.L002	0	0.05748	0.08283	0.23088	0.22573	0.22543	0.76014	0.80281	0.84052	0.69129	0.94823	0.93444
2192.H07a.Kitchen.Counter.3769.lane2.NoIndex.L002	0.90872	0.90872	0.90872	0.90872	0.90872	0.91278	0.75708	0.75708	0.75708	0.93588	0.38212	0.43735
2192.H07a.Kitchen.Floor.3626.lane5.NoIndex.L005	0	0	0	0	0	0	0.41038	0.41038	0.41038	0.41038	0.41038	0.43154
2192.H07a.Kitchen.Floor.3674.lane2.NoIndex.L002	0.27143	0.24959	0.23063	0.24173	0.24173	0.24173	0.7655	0.61529	0.58324	0.5801	0.49002	0.50549
2192.H07a.Kitchen.Floor.3770.lane2.NoIndex.L002	0.24359	0.23058	0.24002	0.23484	0.23484	0.23342	0.88714	0.86523	0.79848	0.84218	0.56896	0.56552
2192.H07a.Kitchen.Light.Switch.3675.lane2.NoIndex.L002	0.39386	0.37327	0.37327	0.37885	0.37006	0.37006	0.89098	0.69857	0.80074	0.67692	0.63636	0.54514
2192.H07a.Kitchen.Light.Switch.3723.lane2.NoIndex.L002	0	0.14326	0.14137	0.1384	0.15299	0.15299	0.76046	0.39152	0.47983	0.66242	0.83617	0.82571
2192.H07a.Kitchen.Light.Switch.3747.lane2.NoIndex.L002	0.66552	0.65358	0.58062	0.56942	0.71487	0.67504	0.75945	0.76573	0.79799	0.93265	0.72644	0.80311
2192.H07a.Kitchen.Light.Switch.3771.lane2.NoIndex.L002	0.36532	0.28762	0.29806	0.29806	0.29274	0.28736	0.77716	0.87298	0.74243	0.73736	0.56824	0.62937
2192.H07b.Bathroom.Door.Knob.3846.lane2.NoIndex.L002	0.01497	0.08947	0.08947	0.08947	0.08947	0.08832	0.66543	0.66543	0.79267	0.85115	0.59465	0.71738
2192.H07b.Bathroom.Door.Knob.3870.lane2.NoIndex.L002	1.21639	1.22832	1.17403	1.17403	1.15666	1.26063	0.76552	0.83137	0.79279	0.93587	0.96444	1.12703
2192.H07b.Bathroom.Door.Knob.3942.lane2.NoIndex.L002	0.28412	0.27949	0.27283	0.29964	0.29842	0.29377	0.75798	0.81483	0.88929	0.89636	0.55535	0.60381
2192.H07b.Bathroom.Door.Knob.4014.lane2.NoIndex.L002	1.10364	1.06334	0.92537	0.84731	0.64094	0.64094	0.62684	0.64777	0.67154	0.63609	0.74142	0.96473
2192.H07b.Bathroom.Door.Knob.4062.lane2.NoIndex.L002	0	0.00562	0.03531	0.04832	0.04832	0.04809	0.46434	0.59791	0.58735	0.79673	0.43567	0.54229
2192.H07b.Bathroom.Door.Knob.4110.lane6.NoIndex.L006	0.29529	0.24663	0.35156	0.3363	0.3225	0.38552	0.65403	0.69613	0.78243	0.68577	0.57233	0.54178
2192.H07b.Bathroom.Door.Knob.4134.lane6.NoIndex.L006	0	0	0	0	0	0	0.56993	0.56993	0.56993	0.68309	0.89945	1.0524
2192.H07b.Bathroom.Door.Knob.4182.lane6.NoIndex.L006	0.4146	0.47181	0.47181	0.5313	0.48206	0.51725	0.43161	0.43161	0.45318	0.49817	0.59469	0.62573
2192.H07b.Bedroom.Floor.3844.lane2.NoIndex.L002	0.30596	0.40794	0.38323	0.40492	0.385	0.38189	0.74887	0.83576	0.8441	0.82757	0.67275	0.68179
2192.H07b.Bedroom.Floor.3940.lane2.NoIndex.L002	0.9693	0.96603	0.96603	0.96603	0.94881	0.94881	0.50939	0.60211	0.60211	0.53249	0.61953	0.68675
2192.H07b.Bedroom.Floor.3964.lane2.NoIndex.L002	0.26178	0.30929	0.28027	0.28746	0.30946	0.31646	0.76901	0.81495	0.83302	0.80255	0.90525	0.86987
2192.H07b.Bedroom.Floor.4012.lane2.NoIndex.L002	1.13264	1.01167	1.01092	0.95237	0.95447	0.95542	0.30652	0.36507	0.49203	0.49569	0.64385	0.93717
2192.H07b.Bedroom.Floor.4036.lane2.NoIndex.L002	0.34819	0.42181	0.40845	0.42865	0.45403	0.39568	0.71486	0.59953	0.61229	0.62072	0.73199	0.78057
2192.H07b.Bedroom.Floor.4060.lane2.NoIndex.L002	0.88064	0.83312	0.82949	0.82647	0.81847	0.80715	0.60321	0.6238	0.6879	0.8424	0.68277	0.64408
2192.H07b.Bedroom.Floor.4084.lane2.NoIndex.L002	0.21141	0.51044	0.50938	0.49667	0.52805	0.51865	0.75571	0.76679	0.77571	0.95414	0.68494	0.83705
2192.H07b.Bedroom.Floor.4108.lane6.NoIndex.L006	0.59519	0.60219	0.60219	0.60219	0.60219	0.60219	0.76074	0.55445	0.58781	0.69601	0.65789	0.69173
2192.H07b.Bedroom.Floor.4132.lane6.NoIndex.L006	0	0	0	0	0	0	0.53354	0.53842	0.60673	0.75591	0.75557	0.63877
2192.H07b.Front.Door.Knob.3941.lane2.NoIndex.L002	0.90874	0.86413	0.83147	0.83255	0.8102	0.7348	0.89836	0.84982	0.81944	0.84908	0.98659	0.9708
2192.H07b.Front.Door.Knob.3989.lane2.NoIndex.L002	0.0415	0.04816	0.04757	0.04737	0.05619	0.05619	0.96527	1.04916	0.97947	0.82247	0.65431	0.56166
2192.H07b.Front.Door.Knob.4013.lane2.NoIndex.L002	0.8	1.02572	1.02319	1.04872	0.97069	0.94059	0.79486	0.68175	0.80016	0.8092	0.94802	0.76552
2192.H07b.Front.Door.Knob.4037.lane2.NoIndex.L002	0.46966	0.53975	0.51067	0.49839	0.4885	0.61038	0.60054	0.56874	0.6201	0.63529	0.63626	0.58937
2192.H07b.Front.Door.Knob.4109.lane6.NoIndex.L006	0.07304	0.09652	0.09652	0.11663	0.13273	0.14026	0.89016	0.80455	0.70616	0.63769	0.71821	0.75306
2192.H07b.Front.Door.Knob.4181.lane6.NoIndex.L006	0.6238	0.5886	0.67139	0.58691	0.56594	0.66436	0.81906	0.76937	0.80934	0.945	0.69321	0.65086
2192.H07b.Kitchen.Counter.3865.lane2.NoIndex.L002	0.96574	0.94225	0.93472	0.93472	0.92298	0.91298	0.72762	0.62319	0.76609	0.73629	0.55082	0.48383
2192.H07b.Kitchen.Counter.3985.lane2.NoIndex.L002	0	0.02511	0.13202	0.13947	0.14787	0.18662	0.55939	0.5658	0.63239	0.69284	0.53179	0.53772
2192.H07b.Kitchen.Counter.4009.lane2.NoIndex.L002	0.90381	0.91691	0.88555	0.88874	0.98544	1.04073	1.02528	0.91989	0.97399	1.06496	0.72266	0.77026
2192.H07b.Kitchen.Counter.4057.lane2.NoIndex.L002	0.32162	0.29543	0.30371	0.31589	0.3275	0.36978	0.66138	0.71946	0.63289	0.52471	0.57304	0.63229
2192.H07b.Kitchen.Counter.4081.lane2.NoIndex.L002	0.17138	0.23213	0.2305	0.2305	0.22812	0.22605	0.71188	0.7384	0.77155	0.66073	0.8732	0.65331
2192.H07b.Kitchen.Counter.4105.lane2.NoIndex.L002	0.47779	0.53254	0.53254	0.50887	0.48826	0.49658	0.36719	0.37945	0.44287	0.56512	0.49292	0.7026
2192.H07b.Kitchen.Counter.4129.lane6.NoIndex.L006	0.45505	0.47339	0.46121	0.46121	0.44291	0.44446	0.78534	0.85454	0.77251	0.74984	0.89379	0.77994
2192.H07b.Kitchen.Counter.4153.lane6.NoIndex.L006	0.17541	0.15461	0.30664	0.3289	0.3883	0.40017	0.61892	0.7056	0.81825	0.82632	0.78743	0.42541
2192.H07b.Kitchen.Floor.3842.lane2.NoIndex.L002	0	0	0	0.00116	0.00116	0.00116	0.40089	0.40089	0.43605	0.55229	0.79648	0.78494
2192.H07b.Kitchen.Floor.3866.lane2.NoIndex.L002	0.05034	0.07427	0.08068	0.09498	0.09622	0.0951	0.66186	0.66084	0.66806	0.74744	0.6762	0.74879
2192.H07b.Kitchen.Floor.3938.lane2.NoIndex.L002	0.5743	0.99717	0.96811	0.94734	0.95784	0.95973	0.68828	0.59515	0.67405	0.77828	0.70435	0.87684
2192.H07b.Kitchen.Floor.4010.lane2.NoIndex.L002	1	0.836	0.836	0.92828	0.92821	1.29563	0.66991	0.66711	0.66319	0.81939	0.82491	0.69484
2192.H07b.Kitchen.Floor.4058.lane2.NoIndex.L002	0.15323	0.16177	0.16046	0.16046	0.16046	0.15999	0.77333	0.79875	0.97838	0.8941	0.86947	0.62162
2192.H07b.Kitchen.Floor.4178.lane6.NoIndex.L006	0.06107	0.16906	0.16906	0.16711	0.16711	0.16592	0.77636	0.58383	0.59669	0.74646	0.83686	1.12273
2192.H07b.Kitchen.Light.Switch.3843.lane2.NoIndex.L002	0	0	0	0	0	0	0.48877	0.70129	0.72865	0.83103	0.95751	0.68207
2192.H07b.Kitchen.Light.Switch.3867.lane2.NoIndex.L002	0.19044	0.18766	0.18766	0.18766	0.18766	0.18766	0.3166	0.39038	0.39038	0.42325	0.80423	0.8936
2192.H07b.Kitchen.Light.Switch.3963.lane2.NoIndex.L002	0	0.08775	0.09658	0.09617	0.1048	0.15196	0.72256	0.61708	0.72941	0.58027	0.61471	0.63009
2192.H07b.Kitchen.Light.Switch.4035.lane2.NoIndex.L002	0.45181	0.45441	0.45441	0.54231	0.60069	0.60785	0.68378	0.84648	0.95641	0.9398	1.17855	0.89647
2192.H07b.Kitchen.Light.Switch.4131.lane6.NoIndex.L006	0.36197	0.4637	0.46841	0.45969	0.45239	0.4527	0.53212	0.58312	0.62145	0.68506	0.65287	0.64966
2192.H07b.Kitchen.Light.Switch.4155.lane6.NoIndex.L006	0	0	0	0	0	0	0.36099	0.45081	0.50245	0.64886	0.71979	0.95816
809.PLRP13.35	1	2.8975	2.8975	2.8975	2.8975	2.88394	0.38987	0.3662	0.39586	0.20996	0.24979	0.16464
809.PLRP15.mat	0	0.31923	0.27409	0.27409	0.24485	0.24196	0.33271	0.41161	0.54833	0.57603	0.73475	1.36172
809.PLRP16.mat		0.33671	0.33671	0.30107	0.30107	0.26858	0.22254	0.13061	0.15716	0.1678	0.28631	0.31558
809.PLRP3.85	1	1.04254	1.04254	1.04254	1.04254	0.72134	0.50412	0.48979	0.34785	0.38868	0.31708	0.14988
809.PLRP4.35	1	2.10912	2.10912	1.37944	2.71053	2.29657	0.29721	0.29528	0.22563	0.1899	0.27877	0.32667
925.IA1y	0	0	0.03917	0.03874	0.03874	0.03874	0.23158	0.23158	0.75862	0.75862	0.10526	0.2
925.IA1z	0	0.05696	0.05469	0.05281	0.05281	0.05234	0.75143	0.75143	0.75143	0.25753	0.52769	0.80198
925.IA2x	0	0	0	0	0	0	0.96814	0.50129	0.1838	0.2087	0.35821	0
925.IA2y	0	0	0	0	0.03459	0.03459	0.48485	0.58182	0.64	0.16	0.57143	1.33333
925.IA2z	0	0	0	0	0	0	0.32941	0.32941	0.32941	0	0	0
925.IA4x	0	0	0	0	0	0	0.4	0.4	0.4	0.66667	0.57143	1
925.IA4z	0	0	0	0	0	0	0.1716	0.32768	0.32768	0.73418	1.73134	0.36364
925.IA5y	0	0	0	0	0	0	0	0	0	0	0	0
925.IB2z	0	0	0	0	0	0	1.4902	1.4902	0	0	0	0
925.IB3x	0	0	0	0	0	0	0	0	0	0	0	0
925.IB3z	0	0	0	0	0	0	0.11429	0.11429	0.11429	0.11429	0.21053	0.66667
925.IB4y	0	0	0	0	0	0	0.10037	0.10037	0.16168	0.25234	0.35065	0.45763
925.IB4z	0	0	0	0	0	0	0.28571	0.43902	0.08	0.13333	0.22222	0.66667
925.IB5y	0	0	0	0	0	0	0.7094	0.7094	1.08526	1.08526	1.28561	0.81714
925.IC1x	0	0.04831	0.04831	0.04752	0.09459	0.09356	0	0	0	0	0	0
925.IC1y	0	0.04141	0.03957	0.03957	0.03909	0.03909	0.71848	0.05612	0.05612	0.06641	0.20303	0.32432
925.IC1z	0	0	0.10264	0.10264	0.14304	0.14304	0	0	0	0	0	0
925.IC2x	0.20015	0.1704	0.1704	0.1704	0.1704	0.1704	0	0	0	0	0
925.IC2y	0.11614	0.10909	0.10909	0.17988	0.17988	0.17745	0	0	0	0	0	0
925.IC4x	0	0	0	0	0	0.08637	0.30636	0.30636	0.53266	0.18644	0.31429	0.4
925.IC4y	0	0	0	0	0.12862	0.12862	0.52941	0.52941	0.85714	1.63636	2.76923	3.11111
925.IC5y	0	0	0	0	0	0	0.92647	0.92647	0.92647	1.05727	1.86047	0.32
925.IC5z	0	0	0.02274	0.02274	0.02235	0.02235	0.29288	0.29288	0.37792	0.46536	0.61866	0.31343
925.ID3x	0	0.08966	0.08845	0.08845	0.08845	0.08845	1.00935	1.00935	1.00935	1.00935	0.20339	0.29268
925.ID3y	0	0.04782	0.04782	0.04782	0.04782	0.04782	0.72418	0.83542	0.00617	0.00617	0.00787	0.06667
925.ID3z	0	0.04497	0.04497	0.04497	0.04497	0.04497	0.61538	1.0566	1.0566	0	0	0
925.ID4y	0	0	0.10554	0.10554	0.10554	0.10554	0.06383	0.11538	0.375	0.375	0.6	0
925.ID4z	0	0.29087	0.29087	0.29087	0.29087	0.29087	0.06818	0.14286	0.14286	0.375	0.375	1.5
925.ID5z	0	0	0	0.00946	0.00946	0.00946	0.89758	0.89758	0.89758	0.60025	0.62246	0.44444
925.IE2x	0	0	0	0	0	0.17708	0.21398	0.30999	0.37043	0.08967	0.15677	0.25287
925.IE2z	0	0	0	0	0	0	0.81509	0.81509	0.81509	1.35	0.36	0.46154
925.IE3z	0	0.28842	0.28842	0.28842	0.28175	0.28175	0.14118	0.14118	0.48	0.48	0.75	0
925.IE4y	0	0	0.06374	0.06374	0.06374	0.06374	0.6135	0.84034	1.11111	1.11111	2.22222	0
925.IE4z	0	0.09894	0.09894	0.09698	0.09698	0.09698	0.13559	0.16842	0.16842	0.21918	0.7619	0
925.IF2y	0	0	0	0	0	0	0.49485	0.49485	0.49485	1.71429	1.2	1.2
925.IF5z	0	0	0	0	0	0	0.14133	0.14133	0.14133	0.23982	0.38686	0.28205
925.IG2x	0	0	0	0	0	0	0.58065	0.58065	0.58065	0.94737	1.2	3.33333
925.IG2y	0	0	0	0	0	0	0.75536	0.33684	0.33684	0.33684	0.54237	1.18519
925.IG2z	0	0.1593	0.1593	0.1557	0.1557	0.1557	0.38532	0.38532	0.04444	0.09836	0.3	0.3
925.IG5x	0	0	0	0	0	0	0.17241	0.17241	0.5	0.5	1	1.66667
925.IH4y	0	0	0	0	0	0	0.28947	0.28947	0.55	1.375	1.375	1
925.IH4z	0	0	0	0	0	0	0	0	0	0	0	0
925.II2y	0.78076	0.72332	0.73643	0.73643	0.85143	0.82778	0.41295	0.27079	0.30934	0.21705	0.85781	0.5302
925.II3x	0.0767	0.16084	0.16084	0.16084	0.15979	0.15979	0.06644	0.20042	0.20042	0.20042	0.46602	0
925.II4x	0	0	0	0	0	0	1.31579	0.47059	0.47059	1.14286	1.14286	1.6
925.II4z	0	0	0	0	0	0	0.59316	1.248	1.248	1.14545	0.125	0.4
925.II5x	0	0.09489	0.09489	0.09489	0.09489	0.09489	0.51724	0.51724	0.51724	0.51724	1.25	1.25
925.II5y	0	0.12369	0.12369	0.12369	0.12369	0.12369	0.71429	0.71429	0.71429	0.71429	0	0
925.IJ1x	0.28436	0.59251	0.55394	0.52357	0.52357	0.52357	0.57388	0.57388	0.41577	0.77113	0.83285	1.34103
925.IJ1z	0	0.25455	0.30035	0.33629	0.32242	0.31137	0.18427	0.24398	0.36456	0.41404	0.75419	0.12697
925.IJ2x	0.48055	0.41667	0.38182	0.38182	0.35654	0.33816	0.57897	0.83326	1.01087	0.9067	1.04077	1.35821
925.IJ3z	0.80387	0.80387	0.80387	0.80387	0.80387	0.80387	0.33503	0.33503	0.45916	0.58711	0.8821	3.06057
925.IJ4x	1.21736	1.11945	1.11945	1.13015	1.13015	1.13015	0.04973	0.0736	0.0736	0.11945	0.26257	0.00781
925.IJ4y	0.22732	0.22145	0.22145	0.22145	0.23556	0.23253	0.00199	0.00199	0.00277	0.00277	0.00796	0.01501
925.IJ4z	0.29277	0.2724	0.2724	0.2724	0.2724	0.2724	0.32628	0.00597	0.00597	0.00846	0.01106	0
925.IJ5z	0	0	0	0	0	0.06489	0.92617	1.09524	0.59259	0.94118	1.6	5.33333
925.IK2y	0	0.17016	0.17016	0.17016	0.17016	0.17016	0.69058	0.69058	0.49864	0.93649	1.05208	0.87304
925.IK2z	0	0.0847	0.0847	0.0847	0.08051	0.08051	0.38425	0.47106	0.52468	0.60996	0.6747	0.80851
925.IK3y	0	0.84561	0.84561	0.84561	0.84561	0.84561	0.22781	0.22781	0.29396	0.27797	0.27797	0.48461
925.IK4y	0.82222	0.82222	0.82222	0.82222	0.80327	0.80327	0	0	0	0	0	0
925.IL1x	0	0	0	0.0611	0.0611	0.0611	0	0	0	0	0	0
925.IL1y	0	0.11985	0.11985	0.11985	0.11985	0.11985	0.08989	0.08989	0.1039	0.27586	0.4	0.57143
925.IL1z	0	0	0	0	0.05128	0.05058	0.2027	0.2027	0.31579	0.6383	0	0
925.IL4x	0	0	0	0	0	0.05776	0.29268	0.29268	0.29268	0.29268	0.29268	1
925.IM1x	0.33253	0.31735	0.31735	0.31735	0.31735	0.31735	0.35294	0.35294	0.66667	0	0	0
925.IM1y	0	0.1645	0.1645	0.1645	0.1645	0.1645	0.08451	0.08451	0.1519	0.27907	0.54545	0
925.IM1z	0.43362	0.41381	0.41381	0.41381	0.41381	0.41381	0.10809	0.10809	0.18639	0.22216	0.40818	0.52355
925.IM4y	0	0	0	0	0	0	0.82166	0.03191	0.06122	0.1875	0.33333	0.33333
925.IM4z	0	0	0	0	0	0	0.20858	0.20858	0.20858	0.25076	0.55234	0.57143
925.IM5x	0	0	0	0	0	0	0.75393	0.75393	0.75393	0.95238	0.95238	0.8
925.IM5y	0	0	0	0	0	0	1.17647	0.72727	0.72727	0.72727	0	0
925.IM5z	0	0	0	0	0	0	2.18744	2.18744	0.59043	1.33735	0.46154	0.59193
925.IN1x	2.89216	2.74259	2.74259	2.61496	2.61496	2.52272	0.07896	0.07896	0.09786	0.15854	0.2917	0.67917
925.IN1y	2.31707	2.31707	2.31707	2.31707	2.23732	2.20634	0.26643	0.0915	0.18852	0.24441	0.50098	0.40183
925.IN1z	1.37094	1.28668	1.28668	1.28668	1.2717	1.2717	0.63063	0.63063	0.63063	0.84337	1.2069	0.88889
925.IN3x	0	0	0	0	0	0	0.41533	0.41533	0.41533	0.68351	1.17994	0.67393
925.IN3y	0	0	0	0.00243	0.00243	0.00243	0.3908	0.6321	0.84066	0.90267	1.25023	0.8802
925.IN3z	0	0	0	0	0	0.15325	0.50578	0.50578	0.50578	0.65884	0.7867	0.54474
925.IN4x	0	0.19817	0.19817	0.19817	0.19558	0.19558	0.88715	0.94122	0.72814	0.86541	1.06086	0.9775
925.IN4y	0	0	0	0	0	0	0.75441	0.75441	0.71706	0.85562	1.30869	1.69265
925.IN4z	0	0.00672	0.00672	0.00644	0.00644	0.00637	0.71122	0.77766	0.77766	0.84672	0.84465	1.61213
925.IN5x	0.41327	0.37934	0.35939	0.35939	0.35939	0.37977	0.59467	0.71979	0.82791	0.62231	0.24146	0.23395
925.IN5y	0.35192	0.32371	0.30568	0.30568	0.28564	0.27668	0.44037	0.48638	0.51578	0.42324	0.77622	1.18182
925.IN5z	0	0.22892	0.22892	0.22367	0.22367	0.36629	0.48845	0.5528	0.60064	0.64951	0.40929	1.05617
925.IO1x	0.91618	1.17897	1.17897	1.17897	1.17897	1.2255	0.44976	0.44976	0.5702	0.5702	1.09362	1.45276
925.IO1y	0	0.25357	0.22084	0.22084	0.39569	0.39569	0.20648	0.28709	0.28709	0.35672	0.47094	0.39954
925.IO1z	0.57394	0.68022	0.97967	0.97967	0.97967	0.97967	0.14346	0.15854	0.19743	0.24074	0.46175	0.70417
925.IO3x	0	0	0.1449	0.1449	0.22463	0.23447	0.76842	0.651	0.651	0.7198	0.31368	0.51269
925.IO3y	0	0.30017	0.30017	0.30017	0.56061	0.60165	0.44195	0.46683	0.50341	0.51399	0.70463	0.16987
925.IO3z	0.1623	0.1524	0.14477	0.18471	0.18471	0.33333	0.63146	0.69943	0.40219	0.51268	0.26	0.36155
925.IO4x	0.66089	0.63913	0.62517	0.60062	0.60062	0.60062	0.45317	0.45317	0.45317	0.76771	0.26592	0.40371
925.IO4y	0.16344	0.48862	0.48862	0.48862	0.50277	0.50277	0.67309	0.67309	0.67309	0.24018	0.18935	0.2093
925.IO4z	0.16466	0.53328	0.51362	0.51362	0.49883	0.49883	0.21949	0.21949	0.21949	0.24386	0.49734	0.58273
925.IO5x	0.83628	0.80013	0.80013	0.80755	0.80755	0.82512	0.71	0.80872	0.71678	0.2071	0.17459	0.09364
925.IO5y	0.16987	0.25063	0.25063	0.25063	0.27623	0.27623	0.92446	0.92315	0.90874	0.90874	1.1257	0.59927
925.IO5z	0.58704	0.57622	0.57622	0.57622	0.58449	0.61185	0.98617	0.98617	0.14608	0.26725	0.16941	0.25885
925.SA1x	0	0	0	0	0	0	2.33898	2.33898	2.33898	1.2233	1.09091	0
925.SA1y	0	0	0	0	0.11165	0.10617	0.21277	0.43478	0.43478	1.11111	0	0
925.SA1z	0	0.30169	0.29041	0.29041	0.29041	0.29041	0.64781	0.06	0.06	0.19355	0.19355	0.31579
925.SA2x	0	0	0	0	0	0	0.7451	0.7451	2	2	2	1
925.SA2y	0	0	0	0	0	0	0.17978	0.21333	0.39024	1.06667	1.06667	0
925.SA3x	0	0	0	0	0	0	0	0	0	0	0	0
925.SA3y	0	0	0	0	0	0	0.18868	0.18868	0.47619	0.47619	0.625	0.25
925.SA3z	0	0	0	0	0	0	0	0	0	0	0	0
925.SA4y	0	0	0	0	0	0	0.88889	0.88889	0.88889	0.88889	0	0
925.SA4z	0	0	0	0	0	0	0.72727	0.72727	0.72727	1.04348	0	0
925.SA5y	0	0	0	0	0	0	0.36145	0.36145	0.36145	0.41096	0.37037	0.57143
925.SB1x	0	0	0	0	0	0	0.16901	0.16901	0.16901	0.22018	0.85714	0.85714
925.SB1y	0	0	0	0	0	0	0.21429	0.21429	0.29268	0.29268	0.29268	0
925.SB1z	0	0	0	0	0	0	0	0	0	0	0	0
925.SB3z	0	0	0	0	0	0	1.59184	1.59184	0.94737	0.94737	0	0
925.SB5x	0	0	0	0	0	0	0.38462	0.38462	0.55556	0.55556	0.90909	0.8
925.SB5y	0	0	0	0	0	0	0.28571	0.92308	0.92308	0.92308	0.25	0.4
925.SB5z	0	0	0	0	0	0	0.42484	0.42484	0.42484	0.42484	0.57522	0.29825
925.SC1x	0	0	0	0.17497	0.16997	0.16997	0.20168	0.20168	0.31579	0.6	0.90566	0.34286
925.SC1y	0	0	0	0.17071	0.17071	0.16655	0	0	0	0	0	0
925.SC1z	0	0	0	0	0	0	0.82353	0.82353	1.42857	1.94444	1.66667	2
925.SC2x	0	0	0	0	0	0	0.36066	0.36066	0.36066	0.66667	0.85714	0
925.SC2y	0	0	0	0	0	0	0.32653	0.32653	0.32653	0.64	1.06667	0.44444
925.SC4y	0	0	0	0	0	0	0.30603	0.30603	0.53747	0.53747	0.56744	0.45913
925.SC4z	0	0	0	0	0	0	0.34113	0.34113	0.34113	0.46351	0.45268	0.46429
925.SC5x	0.55221	0.47069	0.47343	0.47525	0.50368	0.49324	0.7454	0.45322	0.52537	0.60111	0.57194	0.67633
925.SC5y	0.31133	0.31615	0.31615	0.29663	0.3107	0.29622	0.64392	0.67082	0.74545	0.47518	0.73688	0.5779
925.SC5z	0	0.09587	0.09587	0.16438	0.18215	0.1757	0.4951	0.47114	0.47035	0.60257	0.72505	0.48352
925.SD1x	0.54545	0.66842	0.66015	0.64589	0.63321	0.60985	0.88163	0.95857	0.73482	0.53046	0.32924	0.41603
925.SD1y	0.71502	0.72989	0.72675	0.77276	0.77276	0.76002	0.43889	0.50697	0.59462	0.78076	0.68866	0.39886
925.SD2x	0	0	0	0	0	0	1.24481	1.8346	1.8346	0.73745	0.51281	0.59229
925.SD2z	0	0	0	0	0	0	0.67566	0.82848	0.82848	0.86461	0.43981	0.61756
925.SD3x	0	0	0	0	0	0	1.29695	1.29695	1.36066	0.6934	0.59503	0.35797
925.SD3y	0	0	0	0	0	0	0.90185	0.95538	1.0912	0.54992	0.47437	0.6319
925.SD3z	0	0	0	0	0	0	0.54904	0.54904	0.4361	0.56913	0.44521	0.49436
925.SD4x	0	0	0	0	0	0	0.68695	0.68695	0.79458	0.79458	0.7178	1.04118
925.SD4z	0	0	0	0	0	0	0.53509	0.53509	0.53509	0.6103	0.77591	0.69417
925.SD5y	0	0	0	0	0	0	0	0	0	0	0	0
925.SD5z	0	0	0	0	0	0	0.63859	0.63859	0.68864	0.73883	0.83861	0.96273
925.SE1x	0	0	0	0	0	0	1.00868	1.61344	0.90071	0.90071	0.96525	1.33111
925.SE1y	0	0.33984	0.33984	0.32262	0.55039	0.55039	0.29412	0.29412	0.31923	0.65441	0.37101	0.85795
925.SE2x	0	0	0	0	0	0	1.3	1.3	1.3	0	0	0
925.SE2z	0	0	0	0	0	0	0.32143	0.32143	0.32143	0.32143	0.85714	1.5
925.SE5x	0	0	0	0	0	0	0	0	0	0	0	0
925.SF1x	0	0	0	0	0	0	0.08451	0.08451	0.08451	0.08451	0.10714	0.25
925.SF1y	0	0	0	0	0	0	0.16667	0.16667	0.16667	0.16667	0.5	0.5
925.SF1z	0	0	0	0	0	0	0	0	0	0	0	0
925.SF2x	0	0	0	0	0	0	0.13636	0.13636	0.13636	0.13636	0.13636	0.16667
925.SF4z	0	0	0	0	0	0	0	0	0	0	0	0
925.SF5y	0	0	0	0	0	0	0.35714	0.43189	0.59091	0.59091	0.23404	0.33333
925.SG1z	0.28035	0.28035	0.28035	0.28035	0.28035	0.28035	0.12766	0.12766	0.19535	0.29371	0.48837	0.7
925.SG2y	0	0	0	0	0	0	0.68354	1.54286	1.54286	1.54286	0.13333	0.28571
925.SG2z	0	0	0	0	0	0	2.03187	2.03187	0	0	0	0
925.SG5z	0	0	0	0	0	0	1.19672	1.19672	1.19672	1.19672	0.04	0.04
925.SH1x	0	0	0	0	0.10425	0.10425	0.13953	0.6	0.6	0.6	0.6	0
925.SH1y	0.30889	0.30889	0.30656	0.30656	0.30656	0.30656	0.075	0.12	0.12	0.12	0.13953	0.4
925.SH2y	0	0	0	0	0	0	0.13636	0.63158	0.63158	0.63158	0.63158	0
925.SH3z	0	0	0	0	0	0	0.875	0.875	0.875	1.33333	1.55556	3.33333
925.SI1x	0	0	0.07472	0.07472	0.07472	0.07472	0	0	0	0	0	0
925.SI1y	1.85583	1.76798	1.76798	1.76798	1.76798	1.76798	1.95349	1.95349	1.95349	0.58333	0	0
925.SI1z	0	0	0	0	0	0	0.16098	0.16098	0.34021	0.49254	0.75	0.85714
925.SI2x	0	0	0	0	0	0	0.4898	0.4898	0.4898	0.4898	0	0
925.SI2y	0	0	0	0	0	0	0.26471	0.26471	0.26471	0.47368	1.28571	0
925.SI4y	0	0	0	0	0	0	0.44444	0.44444	0.44444	0.44444	0.44444	0.66667
925.SI5z	0	0	0	0	0	0	0.375	0.375	0.375	0.375	0.375	0.5
925.SJ1z	0	0	0	0	0	0	0.44444	0.57143	0.57143	0.57143	0.88889	0
925.SK1z	0	0.10704	0.10704	0.10704	0.10704	0.10704	0.39252	0.39252	0.71186	0.71186	0.63158	0.63158
925.SK2x	0	0	0	0	0	0	1.26667	0.77778	0.77778	0.77778	0	0
1039.L.Jacarepia.HB	0	0.15429	0.06718	0.06718	4.38321	4.37273	0.97761	1.2396	1.18866	1.17234	1.33894	0.98288
1041.M028.100		0.20396	0.25257	0.20208	0.20208	0.15547	0.93598	1.07503	0.26284	0.2318	0.40149	0.54382
1041.M028.10m.off.bottom		3.11268	2.08171	2.07725	1.61837	1.57146	0.17291	0.17291	0.21922	0.48383	0.33611	0.45976
1041.M028.2m.off.bottom		2.83924	2.85649	2.42311	1.64091	1.27007	0.20385	0.28004	0.3468	0.31977	0.24898	0.28532
1041.M041.10	4	0.32276	0.25206	0.25206	0.1859	0.15467	0.91932	0.25958	0.24338	0.16751	0.62888	0.65871
1041.M041.150	4	0.45554	0.39747	0.39747	0.39747	0.39747	0.8412	0.92729	0.16567	0.1931	0.34863	0.59201
1041.M041.20	4	0.28397	0.28397	0.28397	0.28397	1.10184	0.41234	0.11764	0.10534	0.14415	0.05955	0.07693
1041.M041.200	4	0.54398	0.46949	0.46949	0.46949	0.46949	1.01775	0.81708	0.09773	0.1315	0.14273	0.11035
1041.M041.2m.off.bottom	4	0.50297	0.50297	0.50297	0.50297	0.50297	0.89194	0.10907	0.10255	0.20055	0.41255	0.34975
1041.S001.10m.off.bottom	4	0.63851	0.63851	0.56453	0.50422	0.50422	0.96476	0.297	0.297	0.29988	0.53434	0.56595
1041.S001.20	4	0.80392	0.80392	0.65451	0.66797	0.52542	0.9042	0.48203	0.39571	0.51294	0.52702	0.37732
1041.S001.2m.off.bottom	0	0.47449	0.47449	0.47449	0.47449	0.47449	1.00015	0.12748	0.15	0.17821	0.31015	0.35799
1041.S001.5	0	0.38826	0.38826	0.38826	0.4073	0.39786	0.66467	0.79668	0.94931	1.06988	0.56741	0.4411
1041.S008.10	0	0.3032	0.3032	0.3032	0.27809	0.27809	0.30863	0.37042	0.42898	0.50125	1.08978	0.58412
1041.S008.100	0	0.04663	0.28492	0.28492	0.30359	0.30359	1.18061	0.17553	0.22261	0.35478	0.49617	0.87969
1041.S008.150	0	0.51475	0.45498	0.45498	0.47051	0.44027	0.79725	0.96035	0.07236	0.08784	0.22121	0.22747
1041.S008.20	0	0.40712	0.40712	0.40712	0.40712	0.40712	0.96117	0.0933	0.10985	0.1789	0.26509	0.18608
1041.S008.200	0	0.45029	0.45029	0.45029	0.45029	0.40104	0.79742	0.79742	0.09803	0.13084	0.34289	0.60698
1041.S008.5	0	0.0518	0.03504	0.03504	0.03504	0.24091	0.78583	0.90451	0.22598	0.31477	0.36083	0.31405
1041.S008.50	0	0.41499	0.41499	0.41499	0.41499	0.41499	0.50916	0.49698	0.64473	0.11247	0.30355	0.16787
1041.S019.10	0.09709	0.54281	0.46993	0.46993	0.46993	0.45632	0.50672	0.49059	0.5629	0.49889	0.78424	0.13552
1041.S019.100	0	0.37898	0.32999	0.2959	0.2959	0.28768	0.66665	0.77471	0.91816	0.42972	0.34169	0.36204
1041.S019.10m.off.bottom	0.12308	0.48819	0.43709	0.43709	0.43709	0.43709	0.62067	0.68439	0.81984	0.88947	0.26764	0.37587
1041.S019.150	0	0.50231	0.44653	0.44653	0.44653	0.45902	0.66762	0.66762	0.71948	0.38683	0.16442	0.03587
1041.S019.20	0	0.36314	0.38553	0.38553	0.35232	0.35827	0.47789	0.62725	0.62725	0.72483	0.17104	0.1629
1041.S019.2m.off.bottom	0.14893	0.5073	0.44671	0.44671	0.44671	0.45341	0.67776	0.75636	1.00958	0.33	0.2851	0.18132
1041.S019.5	0	0.38152	0.34057	0.34057	0.34057	0.34673	0.74605	0.74605	0.89414	0.48727	0.2362	0.57447
1041.S019.50	0	0.40524	0.38052	0.38052	0.38052	0.38052	0.58124	0.79229	0.70804	0.70804	0.20606	0.29289
1041.S114.10	0.12749	0.5907	0.41517	0.42625	0.40214	0.40214	0.25803	0.25803	0.33637	0.3233	0.54642	0.59574
1041.S114.100	0	0.08788	0.08788	0.41536	0.43967	0.40208	0.49586	0.53197	0.53197	0.61788	0.16968	0.11596
1041.S114.150	0.74064	0.48504	0.48504	0.48504	0.48504	0.49602	0.9112	0.2473	0.2473	0.45888	0.53434	0.4003
1041.S114.20	0.15131	0.48577	0.48577	0.43008	0.44727	0.44727	0.6735	0.6735	0.80416	0.24249	0.37449	0.29537
1041.S114.200	0.12137	0.52743	0.52743	0.47247	0.51669	0.80941	0.27297	0.33138	0.30484	0.32158	0.34903	0.45752
1041.S114.250	0.92469	0.55009	0.55009	0.55009	0.55009	0.55009	0.92593	0.251	0.29468	0.29468	0.48476	0.1339
1041.S114.300	0.70655	0.52239	0.52239	0.52857	0.46042	0.46909	0.86446	0.86446	0.23234	0.21734	0.14839	0.17772
1041.S114.365	0	0.68583	0.68583	0.53455	0.54221	0.54221	0.61496	0.71553	0.20332	0.12078	0.43726	0.37838
1041.S114.5	0.18182	0.15207	0.15207	0.20062	0.45046	0.45046	0.99041	0.97132	0.25345	0.26893	0.30626	0.18441
1041.S114.50	0.18038	0.67596	0.67596	0.5634	0.49093	0.44407	0.79526	0.94582	0.18353	0.18353	0.39307	0.40093
1242.ME01Aug02EB1R1	1.28498	0.98966	0.98318	0.98391	1.02172	0.98993	0.20289	0.26919	0.2873	0.48651	0.62702	0.37632
1242.ME01Jul02EB1R1	1.03464	0.85942	0.83202	0.8091	0.78898	0.75695	0.66142	0.78173	0.54167	0.5288	0.51106	0.95422
1242.ME01Nov07EB1R2	1.03059	0.97799	0.97799	0.90879	0.88961	0.88812	0.4115	0.37443	0.37443	0.41927	0.71447	0.74815
1242.ME02Aug05EB2R2	0.87303	0.77962	0.77962	0.77962	0.75752	0.74029	0.5518	0.86192	1.06691	1.10696	0.27861	0.47812
1242.ME02Jul01EB2R1	0.00503	0.29229	0.30681	0.32635	0.32542	0.33201	0.72794	0.78417	0.78178	1.46329	0.20893	0.54545
1242.ME02Oct08EB2R1	0.47454	0.55487	0.55487	0.53677	0.53677	0.65974	0.34756	0.25015	0.24637	0.39914	0.2729	0.41413
1242.ME02Sep04EB1R2	0.14173	0.2846	0.49013	0.4524	0.42583	0.42996	0.72407	0.54167	0.41779	0.37124	0.42233	0.43832
1242.ME03Nov06EB2R1	1.39982	1.17806	1.17806	1.17806	1.18141	1.17806	0.55981	0.63563	0.70877	0.6241	0.3092	0.32386
1242.ME04Jun01EB1R2	1.80851	1.55411	1.50063	1.47253	1.47253	1.40126	0.18348	0.5332	0.5332	0.5332	0.373	0.86586
1242.ME04May06EB2R1	2.38261	1.82798	1.65584	1.65584	1.61082	1.49679	0.44246	0.43416	0.474	0.36992	0.23805	0.41828
1242.ME05Jun02EB1R2	1.31491	1.11952	1.11952	1.03464	1.03464	1.01478	0.24177	0.33362	0.35141	0.53048	0.59333	0.611
1242.ME05Jun08EB1R2	1.03387	0.83005	0.78377	0.75441	0.75441	0.74043	0.22864	0.28628	0.28628	0.34234	0.34639	0.27377
1242.ME06Aug04EB2R1	0.49366	0.57659	0.57659	0.55712	0.54664	0.53626	0.42849	0.52519	0.60667	0.77739	0.46472	0.45744
1242.ME06Jun00EB1R2	1.97844	1.7046	1.7046	1.66399	1.64832	1.59547	0.37353	0.52249	0.53809	0.65086	0.48567	0.53692
1242.ME06Nov01EB1R1	1.20643	1.07628	1.05285	1.01598	1.01719	1.01719	0.38176	0.46549	0.45914	0.67884	0.58029	0.77901
1242.ME07Aug03EB1R1	0.93098	0.85019	0.82345	0.82345	0.82345	0.80313	0.41524	0.32772	0.51076	0.53882	0.19504	0.3117
1242.ME07Aug08EB2R2	0	0.31889	0.36996	0.36754	0.3514	0.37545	0.35293	0.43007	0.60585	0.50436	0.35709	0.35491
1242.ME07May02EB1R2	1.5062	1.23751	1.23751	1.22554	1.21437	1.18863	1.06663	0.63373	0.71987	0.71987	0.27721	0.42986
1242.ME08Nov05EB2R1	0.74974	0.69787	0.68132	0.67765	0.67765	0.64427	0.31062	0.31062	0.41015	0.37406	0.38708	0.52643
1242.ME08Sep03EB1R1	0.79902	0.67631	0.71939	0.71814	0.71814	0.69946	0.54489	0.64211	0.62955	0.61693	0.87961	0.85247
1242.ME08Sep06EB2R1	0	0	0	0	0.69119	0.68306	0.35299	0.40927	0.43855	0.57581	0.52072	0.78351
1242.ME09Jun03EB1R1	1.0239	0.90596	0.86242	0.86242	0.86242	0.86242	0.30479	0.30211	0.43882	0.4567	0.6358	0.6084
1242.ME09Jun06EB2R1	0	1.90601	1.90601	1.4104	1.4104	1.18101	0.43752	0.46726	0.63498	0.31792	0.53429	0.74874
1242.ME09Jun09EB1R2	1.68245	1.39763	1.39763	1.38288	1.38288	1.38288	0.18215	0.29098	0.2046	0.32368	0.2963	0.37647
1242.ME10Oct05EB2R2	0.73136	0.85807	0.85817	0.83369	0.81338	0.81338	0.60157	0.37873	0.60036	0.62372	0.6665	1.03531
1242.ME11Apr05EB2R2	0.27129	0.41336	0.41336	0.39491	0.38767	0.40701	0.53252	0.63017	0.52901	0.69268	0.41258	0.38311
1242.ME11Feb05EB2R1	1.40996	1.36366	1.3296	1.3296	1.28129	1.28129	0.12284	0.16244	0.22886	0.33555	0.30674	0.43767
1242.ME11Jun04EB1R2	0.6469	0.68886	0.68886	0.64262	0.60631	0.60812	0.4915	0.69154	0.69154	0.98011	0.85504	1.31837
1242.ME11May00EB1R2	1.10313	0.90324	0.90324	0.905	0.905	0.8899	0.6464	0.56461	0.8204	1.03099	0.94724	0.58843
1242.ME11May07EB1R2	0	0.38854	0.38854	0.38854	0.37309	0.37309	0.36939	0.43265	0.30603	0.40594	0.43994	0.50943
1242.ME11Nov03EB1R2	0.85465	0.75562	0.7602	0.74661	0.73706	0.73706	0.55457	0.58413	0.70686	0.93742	0.51242	0.59907
1242.ME12Oct04EB1R2	0.85645	1.1458	1.1458	1.05541	1.04041	0.99129	0.36927	0.37112	0.24022	0.20043	0.23985	0.37683
1242.ME12Oct07EB1R2	0.44312	0.61722	0.62773	0.62773	0.62773	0.62922	0.33426	0.30642	0.46045	0.43904	0.33483	0.51646
1242.ME13Aug01EB2R3	0.67619	0.71006	0.68366	0.70324	0.70324	0.73534	0.33092	0.4154	0.56773	0.364	0.30219	0.44463
1242.ME13Mar01EB1R2	0.26995	0.42394	0.40229	0.3692	0.53161	0.53161	0.33349	0.42375	0.46357	0.63448	0.62614	0.77626
1242.ME13May03EB1R1	1.65116	1.30295	1.27373	1.24877	1.24877	1.24974	0.67762	0.53874	0.61578	0.61578	0.56029	0.58333
1242.ME13Oct10EB1R1	1.64112	1.16735	1.15887	1.12695	1.14692	1.10793	0.28992	0.19276	0.28196	0.349	0.32249	0.28541
1242.ME14Apr00EB1R1	5	4.53111	4.53111	4.33495	4.14847	3.9122	0.7361	0.7973	0.24705	0.28301	0.58939	0.66502
1242.ME14Nov09EB1R2	1.54462	1.35635	1.35635	1.28975	1.23634	1.21443	0.35983	0.41573	0.28464	0.35179	0.55343	0.75431
1242.ME14Sep10EB1R1	1.92493	1.46161	1.46161	1.46161	1.41463	1.41463	0.42206	0.36713	0.40904	0.60665	0.19979	0.36014
1242.ME15Jul10EB1R1	0.16436	0.70567	0.67613	0.67884	0.65068	0.65068	0.63046	0.76224	0.74457	0.65754	0.26882	0.32308
1242.ME15Jun10EB1R2	0.66644	0.75512	0.7263	0.71098	0.71239	0.71693	0.31207	0.30846	0.32442	0.50601	0.49974	0.7178
1242.ME15Mar00EB1R2	0.89938	0.83882	0.80736	0.80736	0.80736	0.87236	0.44295	0.50275	0.47594	0.37951	0.39311	0.24303
1242.ME15Oct03EB1R2	1.37297	1.26665	1.22587	1.22587	1.15095	1.15095	0.43471	0.55954	0.48049	0.77792	0.84714	1.44762
1242.ME17Apr02EB1R1	0.54408	0.53281	0.52166	0.53047	0.52227	0.51514	0.42176	0.42176	0.40943	0.54475	0.36195	0.55768
1242.ME17Aug00EB2R1	2.39173	2.11178	2.11178	1.96627	1.95215	1.85706	0.8413	0.8413	0.86191	0.63582	0.28256	0.40041
1242.ME17Aug10EB1R1	0.46034	0.77459	0.72831	0.72831	0.69842	0.66892	0.84473	0.8774	0.56038	0.68553	0.71034	0.56351
1242.ME17Jan01EB1R1	1.09338	1.04167	1.04167	1.04167	1.02601	1.02601	0.38188	0.4365	0.62222	0.4437	0.27227	0.49116
1242.ME17Jul00EB1R1	1.14719	1.19119	1.19119	1.15592	1.12795	1.12275	0.20172	0.30738	0.43642	0.40392	0.41569	0.62598
1242.ME18May10EB1R2	0.56683	0.44801	0.44801	0.42812	0.41991	0.41263	0.68031	0.5415	0.63317	0.65356	0.5118	1.17535
1242.ME19Jan11EB1R1	1.54433	1.3458	1.31059	1.32273	1.32273	1.3059	0.30387	0.41658	0.32972	0.58396	0.4715	0.02767
1242.ME19May04EB1R2	0.09158	0.334	0.34492	0.34492	0.33556	0.36631	0.29407	0.37992	0.35574	0.55931	0.36569	0.28391
1242.ME19Nov10EB1R1	0.9874	0.90079	0.86925	0.8708	0.85486	0.84457	0.71202	0.89423	0.98523	0.86394	0.30826	0.33969
1242.ME19Sep05EB2R2	0	0.34265	0.41879	0.39866	0.38773	0.42529	0.34972	0.33427	0.40733	0.172	0.31044	0.35336
1242.ME1Jun11EB1R1	1.08756	0.9559	0.9559	0.95119	0.92806	0.92219	0.46723	0.63983	0.57208	0.58702	0.72551	0.20408
1242.ME20Apr10EB1R2	0.72695	0.64588	0.64588	0.60495	0.60548	0.66327	0.4344	0.34968	0.40769	0.66687	0.53521	0.90091
1242.ME20Aug07EB2R2	0.84475	0.50324	0.45472	0.45282	0.42005	0.42005	0.99035	0.98913	0.61054	0.60592	0.76481	0.4516
1242.ME20Nov02EB1R1	1.96162	1.62767	1.58858	1.58858	1.55701	1.56212	0.10147	0.10147	0.254	0.34315	0.50832	0.90525
1242.ME20Oct02EB1R1	1.03784	0.99881	0.99881	0.99881	0.99881	0.98008	0.46907	0.43335	0.65219	0.02651	0.05914	0.12404
1242.ME21May01EB2R2	1.25075	0.98522	0.9517	0.9517	0.90484	0.88547	0.87811	1.12799	1.12799	0.75249	0.68019	0.58472
1242.ME22Apr01EB1R2	0.2188	0.24065	0.24065	0.23187	0.37388	0.37388	0.40605	0.49024	0.69411	0.48496	0.66126	0.38012
1242.ME22Aug06EB2R1	0	1.17577	1.17177	1.06543	1.02016	0.96058	0.42482	0.445	0.63456	0.35833	0.89353	0.50882
1242.ME22Jun05EB2R2	0.2725	0.58396	0.53899	0.5393	0.55104	0.53742	0.43366	0.43366	0.44861	0.63453	0.65962	0.66755
1242.ME22Oct01EB2R1	1.05222	0.95271	0.95271	0.93098	0.90692	0.89137	0.62662	0.80682	0.42299	0.42299	0.10462	0.1165
1242.ME23Jul07EB2R2	0.91535	0.66055	0.95285	0.89981	0.94846	0.94846	0.75415	0.82958	0.76939	0.62183	0.39811	0.3803
1242.ME24Feb09EB1R2	1.01355	0.78235	0.81298	0.82307	0.82596	0.81351	0.63182	0.55815	0.55329	0.37525	0.43654	0.33893
1242.ME24Oct00EB2R1	1.23638	1.01357	1.01357	1.01317	0.99012	0.95488	0.68152	0.52609	0.70829	0.71668	0.38313	0.25732
1242.ME24Sep02EB1R1	0.84252	0.72756	0.66996	0.66996	0.67479	0.65007	0.23234	0.42018	0.32137	0.19112	0.18872	0.21898
1242.ME25Jun07EB2R1	1.29958	1.14472	1.14472	1.10607	1.10607	1.07411	0.27327	0.3663	0.41773	0.50902	0.55828	0.61551
1242.ME25May05EB2R2	0.1899	0.45102	0.4494	0.42236	0.39574	0.39574	0.806	0.56383	0.75445	0.38516	0.19368	0.10744
1242.ME26Aug09EB1R2	2.30276	2.1917	2.1917	2.1917	2.20559	2.088	0.21721	0.25132	0.33186	0.40305	0.33943	0.39913
1242.ME26Feb10EB1R2	1.04916	1.01511	1.01511	1.01511	0.98926	0.95969	0.60926	0.76074	0.85047	0.60434	0.38923	0.59376
1242.ME26Jun09EB1R1	1.00751	0.6943	0.6943	0.72547	0.71164	0.69871	0.43887	0.43887	0.34106	0.42397	0.22608	0.29816
1242.ME26Oct09EB2R1	1.87213	1.69204	1.61296	1.5264	1.51787	1.45297	0.33937	0.32882	0.3492	0.3492	0.41653	0.68744
1242.ME26Sep00EB2R1	2.11773	2.0147	1.95196	1.95196	1.85884	1.85884	0.88719	0.88719	0.62237	0.43798	0.43645	0.29748
1242.ME26Sep01EB2R1	2.57538	2.52174	2.49068	2.49068	2.47284	2.44031	0.57207	0.30328	0.38344	0.23116	0.29765	0.47862
1242.ME27Jun03EB1R1	0.34151	0.63315	0.61749	0.6045	0.59223	0.59223	0.20478	0.34941	0.3493	0.45231	0.17042	0.21009
1242.ME27Sep07EB1R2	0.66291	0.72762	0.72762	0.70584	0.70584	0.72388	0.63312	0.63699	0.39854	0.25617	0.30521	0.40053
1242.ME27Sep09EB2R1	2.49455	2.53874	2.53874	2.53874	2.50159	2.44204	0.69125	0.72743	0.64775	0.51161	0.51052	0.51162
1242.ME28Feb02EB1R2	1.23588	1.11181	1.08937	1.08937	1.08937	1.07608	0.46358	0.55825	0.66112	0.74844	0.70045	0.62954
1242.ME28Feb11EB1R1	1.02474	0.89798	0.89509	0.89509	0.88434	0.88434	0.12502	0.21026	0.33845	0.40984	0.73973	0.85714
1242.ME28Nov00EB2R1	1.02773	0.90249	0.90249	0.87068	0.83683	0.80987	0.34345	0.46354	0.55179	0.63424	0.31869	0.34113
1242.ME29Apr09EB1R1	1.20066	0.76614	0.78496	0.75301	0.75301	0.73322	0.42852	0.44261	0.46195	0.51569	0.25192	0.14077
1242.ME29Aug02EB1R1	0.34207	0.71841	0.71841	0.68915	0.68915	0.68695	0.34449	0.34449	0.38888	0.611	0.30183	0.44322
1242.ME29Jan10EB1R1	1.85897	1.86734	1.79429	1.7485	1.7485	1.72628	0.44785	0.1989	0.29954	0.46856	0.69057	0.05791
1242.ME29May07EB2R1	0.84928	0.86308	0.86308	0.86166	0.83556	0.83977	0.6788	0.73481	0.65955	0.73446	1.08685	1.63489
1242.ME30Jul09EB1R2	0.62649	0.76235	0.76235	0.74606	0.72781	0.72781	0.56423	0.32557	0.41624	0.33795	0.20246	0.3412
1242.ME30Sep04EB1R2	0.75651	0.68158	0.69176	0.68766	0.68332	0.69335	0.41224	0.59109	0.25024	0.17735	0.22307	0.18982
1242.ME31Aug05EB2R1	0.68574	0.63219	0.63219	0.61338	0.58983	0.57694	0.36571	0.41206	0.38201	0.4414	0.51896	0.66722
1242.ME3Dec10EB1R1	1.11393	0.95495	0.93238	0.93369	0.93369	0.91318	0.89178	0.88933	0.82357	0.79145	1.10097	0.77368
1242.ME3May11EB1R1	0.93829	1.0286	0.95754	0.93075	0.90789	0.88952	0.35715	0.41386	0.31044	0.36414	0.75344	0.75344
1288.CB10June05.McMahon.Pool.3.and.1percentPhiX.110310.HWUSI.EAS552R.0357.s.3.1.sequence	0	0.15221	0.15221	0.15221	0.15221	0.14836	0.36454	0.40093	0.51201	0.45747	0.50836	0.80702
1288.CB12July05.McMahon.Pool.3.and.1percentPhiX.110310.HWUSI.EAS552R.0357.s.3.1.sequence	0	0.26562	0.26101	0.33469	0.39421	0.39421	1.17794	0.44061	0.51603	0.66286	0.68335	0.31502
1288.CB14July05.McMahon.Pool.3.and.1percentPhiX.110310.HWUSI.EAS552R.0357.s.3.1.sequence	0	0	0	0	0	0.07864	0.43414	0.43414	0.43414	0.67029	0.48362	0.64416
1288.CBE02July07.McMahon.Pool.1.and.1percentPhiX.110310.HWUSI.EAS552R.0357.s.7.1.sequence	0.29987	0.28816	0.36585	0.36585	0.35373	0.35373	0.14739	0.31525	0.65035	0.61538	0.24242	0.24242
1288.CBE03June09.McMahon.Pool.4.and.1percentPhiX.110310.HWUSI.EAS552R.0357.s.4.1.sequence	0	0	0	0	0	0	0.45072	0.45072	0.41662	0.60727	0.40798	0.47183
1288.CBE16July07.McMahon.Pool.1.and.1percentPhiX.110310.HWUSI.EAS552R.0357.s.1.1.sequence	0.8039	0.79179	0.79179	0.79179	0.79179	0.76587	0.24109	0.29796	0.37266	0.77637	0.76126	0.89968
1288.CBE16July07.McMahon.Pool.1.and.1percentPhiX.110310.HWUSI.EAS552R.0357.s.7.1.sequence	0.80649	0.8244	0.8244	0.8244	0.8244	0.8244	0.1287	0.20782	0.27256	0.09403	0.14056	0.3211
1288.CBE18Aug09.McMahon.Pool.4.and.1percentPhiX.110310.HWUSI.EAS552R.0357.s.4.1.sequence	0.56849	0.50889	0.50889	0.50889	0.50889	0.49338	0.78023	0.99937	0.87751	0.51049	0.05849	0.07636
1288.CBE19June07.McMahon.Pool.1.and.1percentPhiX.110310.HWUSI.EAS552R.0357.s.1.1.sequence	0.15724	0.15135	0.15135	0.19608	0.19608	0.19176	0.07463	0.07463	0.07463	0.33333	0.28571	0.85714
1288.CBE19June07.McMahon.Pool.1.and.1percentPhiX.110310.HWUSI.EAS552R.0357.s.7.1.sequence	0	0.18041	0.17456	0.17456	0.18906	0.18906	0.11955	0.11955	0.11955	0.41401	0.41401	2.50633
1288.CBE21June07.McMahon.Pool.1.and.1percentPhiX.110310.HWUSI.EAS552R.0357.s.1.1.sequence	0.18571	0.16938	0.16938	0.16938	0.16456	0.16456	0.59971	0.42379	0.42379	0.35876	0.49246	0.64014
1288.CBE27Aug07.McMahon.Pool.1.and.1percentPhiX.110310.HWUSI.EAS552R.0357.s.1.1.sequence	0.28137	0.21178	0.21178	0.20532	0.20532	0.20059	0.34286	0.34286	0.34286	1.09091	1.09091	1.09091
1288.CBE29May09.McMahon.Pool.4.and.1percentPhiX.110310.HWUSI.EAS552R.0357.s.4.1.sequence	0	0.17268	0.17268	0.17268	0.17268	0.17268	0.31116	0.31116	0.41125	0.43893	0.5415	0.67056
1288.CBH06Aug07.McMahon.Pool.1.and.1percentPhiX.110310.HWUSI.EAS552R.0357.s.1.1.sequence	0	0	0	0	0.07497	0.13517	0.37631	0.37631	0.58378	0.31858	0.46753	0.30508
1288.CBH08June09.McMahon.Pool.4.and.1percentPhiX.110310.HWUSI.EAS552R.0357.s.4.1.sequence	0	0	0	0	0	0	0.52059	0.53182	0.53182	0.57931	0.35294	0.12
1288.CBH16Oct07.McMahon.Pool.1.and.1percentPhiX.110310.HWUSI.EAS552R.0357.s.1.1.sequence	0	0	0	0	0	0	0.74587	0.95441	0.42621	0.58777	0.36419	0.46572
1288.CBH18Aug09.McMahon.Pool.4.and.1percentPhiX.110310.HWUSI.EAS552R.0357.s.4.1.sequence	0.57143	0.68285	0.68285	0.62587	0.62587	0.62587	0.51436	0.60567	1.20238	1.76923	0.81726	0.5817
1288.CBH19June07.McMahon.Pool.1.and.1percentPhiX.110310.HWUSI.EAS552R.0357.s.1.1.sequence	0.15496	0.13068	0.13068	0.18947	0.18774	0.18318	1.02778	1.02778	1.02778	0.15385	0.33333	0.33333
1288.CBH27June07.McMahon.Pool.1.and.1percentPhiX.110310.HWUSI.EAS552R.0357.s.1.1.sequence	0	0.08388	0.07729	0.07018	0.07018	0.07018	0.32847	0.32847	0.29771	0.25714	0.45	0.45
1288.CBH29June07.McMahon.Pool.1.and.1percentPhiX.110310.HWUSI.EAS552R.0357.s.7.1.sequence	0	0	0	0	0.03548	0.03437	0.97576	0.96748	0.57303	0.55814	0.44118	0.65217
1288.FBE19June07.McMahon.Pool.1.and.1percentPhiX.110310.HWUSI.EAS552R.0357.s.1.1.sequence	0.22414	0.26188	0.24618	0.24618	0.24618	0.24618	0.4752	0.4752	0.69006	0.12482	0.16843	0.46845
1288.FBH02Oct07.McMahon.Pool.1.and.1percentPhiX.110310.HWUSI.EAS552R.0357.s.7.1.sequence	0.16849	0.19706	0.19706	0.19706	0.19706	0.19706	0.34191	0.47086	0.52947	0.55807	0.37178	0.39344
1288.FBH06Aug07.McMahon.Pool.1.and.1percentPhiX.110310.HWUSI.EAS552R.0357.s.1.1.sequence	0	0.09343	0.09343	0.09343	0.09343	0.09343	0.63263	0.52355	0.56332	0.30201	0.42857	0.50877
1288.FBH10Sept07.McMahon.Pool.1.and.1percentPhiX.110310.HWUSI.EAS552R.0357.s.7.1.sequence	0.11887	0.24203	0.23378	0.23378	0.22779	0.2227	0.51992	0.51992	0.77153	1.13326	0.81475	0.69789
1288.FBH16Oct07.McMahon.Pool.1.and.1percentPhiX.110310.HWUSI.EAS552R.0357.s.7.1.sequence	0	0	0	0.05581	0.05451	0.05451	0.24706	0.41584	0.41584	0.61765	0.25424	0.23077
1288.FBH22Oct07.McMahon.Pool.1.and.1percentPhiX.110310.HWUSI.EAS552R.0357.s.1.1.sequence	0	0.06743	0.06743	0.06743	0.06743	0.06743	0.50551	0.50551	0.50551	0.70392	0.47831	0.58286
1288.HKE04July07.McMahon.Pool.2.and.1percentPhiX.110310.HWUSI.EAS552R.0357.s.2.1.sequence	0.47128	0.4447	0.44117	0.42926	0.41933	0.41479	1.0951	1.0951	1.27353	0.83978	0.48922	0.1786
[truncated: 5,369 more rows]
